# Supplementary material for: Phosphorylation Dynamics Dominate the Regulated Proteome during Early Xenopus Development
Source: Sci Rep. 2017 Nov 15;7:15647. doi: 10.1038/s41598-017-15936-y (PMC5688136; doi:10.1038/s41598-017-15936-y)
Supplement: Supplementary file 2 — Dataset S1 [file 41598_2017_15936_MOESM2_ESM.xlsx]

## Sheet: Overview
Supplemental Table S1: Protein Analysis
This spreadsheet contains information pertinent to the analysis of the proteome only. Data was searched with the Xenbase Genome 9.1 database (downloaded 31 October 2016).
A numerical ID was assigned to each protein group. This ID is constant throughout the spreadsheet and allows moving between spreadsheets easily. The Gene ID reflects the first gene listed in the protein group if more than one gene was listed.
Mean Normalized	Protein groups were normalized to the mean average of the specific protein. Only proteins that included intensity for quantitiation were used. Conditional formatting was applied to give visual representation of the change levels for the proteins. This data was used to calculate fold change and for generating heat maps.
Stage VI Normalized	Protein groups were normalized to the Stage VI oocyte of the specific protein. Only proteins that included intensity for quantitiation were used. Conditional formatting was applied to give visual representation of the change levels for the proteins. This data was used for determining how the protein levels changed biologically in comparison to the Stage VI oocyte.
Protein Amt (fmols)	Quantitated amount of each protein present. Units: fmoles
Copy Number	Number of individual copies of the protein that could be found in the early dividing oocyte or embyro per cell.
Raw Data	Raw protein group data directly imported from MaxQuant. The only modifications made to the data imported are the channel names were rewriten to reflect the time point the column refers to. Only-contaminent groups were removed.
Repeatability	Data repeatability is shown here for Frog 1 and Frog2 when comparing time points for this experiment. Also shown in the inter-experimental reproducibility.

## Sheet: Mean Normalized
Numerical ID	Gene Name	Stage VI Oocyte Average	45 Minutes Progesterone Average	Mature Oocyte Average	At Fertilization Average	Stage 1 Embyro Average	First Cleavage Average	Stage 2 Embyro Average
0001	Xetrov90001378m.L	<LOQ	<LOQ	<LOQ	<LOQ	<LOQ	<LOQ	<LOQ
0002	bcap31.L	1.02783	1.06488	1.06404	1.07989	1.00645	1.04866	1.00225
0003	Xelaev18000028m	1.05154	1.09775	1.08923	1.08136	1.00855	1.02466	1.0055
0004	plxnb3.L	1	1.05761	1.03329	0.994919	1.00655	1.00444	1.25377
0005	hsd17b10.L	1.03454	1.09267	1.10954	1.11218	1.03204	1.04819	1.00796
0006	igf2bp3.S	1.02759	1.11131	1.15229	1.09423	1.00333	1.00056	0.959573
0007	tra2a.S	<LOQ	<LOQ	<LOQ	<LOQ	<LOQ	<LOQ	<LOQ
0008	prpf19.L	1.02917	1.10684	1.1026	1.07446	1.00275	1.00702	0.975787
0009	tmem82.S	1	1.04007	1.14847	1.07633	0.991494	1.03477	1.12923
0010	Xelaev18000069m	1.02658	1.10146	1.10759	1.07111	1.00602	1.01852	0.99003
0011	Xelaev18000071m	1.06684	1.12824	1.09089	1.07469	1.00367	1.01266	0.985401
0012	mrps18c.L	1.03986	1.11644	1.14301	1.1162	1.00779	1.0255	0.979231
0013	vnn2.L	1.01268	0.976109	0.960003	1.09306	1.03769	1.09116	1.03337
0014	srsf12.L	<LOQ	<LOQ	<LOQ	<LOQ	<LOQ	<LOQ	<LOQ
0015	ifnlr1.L	1.59629	1.39332	1.39491	1.25155	1.08578	1.09362	1
0016	gab1.S	1	1.00955	0.962864	0.915591	0.869364	0.85558	1.032
0017	ppp1r3b.L	1.01695	1.09293	1.09252	1.08473	1.02497	1.01324	0.979457
0018	ubap2.L	0.991434	1.16646	1.26277	1.17032	1.06742	1.03599	0.98282
0019	ube2r2.L	1.04459	1.1022	1.11705	1.10679	1.00269	0.995321	0.975232
0020	athl1.L	1.02693	1.03852	1.05425	1.0805	1.02433	1.05715	1.01912
0021	Xelaev18000200m	1.00993	1.05202	1.0807	1.09894	1.05874	1.08218	1.04088
0022	ddx21.S	1.06163	1.15196	1.1684	1.13608	1.07341	1.03963	1.00858
0023	dad1.S	1.0522	1.09571	1.11805	1.12795	1.05449	1.02872	0.98103
0024	dlat.S	1.0612	1.10558	1.11871	1.10495	1.02476	1.03549	0.987349
0025	Xelaev18000319m	1.04812	1.08043	1.13053	1.18314	1.04721	1.02619	0.965652
0026	Xelaev18002100m	1.02897	1.10431	1.13952	1.12327	1.0445	1.00661	0.953511
0027	Xelaev18000373m	1.05511	1.11263	1.11352	1.07628	0.994443	1.03047	1.00248
0028	kdelc2	1.0293	1.06856	1.07427	1.08967	1.01327	1.00424	0.980664
0029	cct5.L	1.04154	1.10016	1.12073	1.11189	1.02284	1.04345	0.993911
0030	Xelaev18000443m	1.35137	1.3095	1.24931	1.20965	1.06099	1.04115	1
0031	sumo3.L	1.03323	1.12738	1.16532	1.09302	0.978288	1.01124	0.977924
0032	gdap2.S	1.0517	1.1213	1.05546	1.10186	1.0302	1.00552	1.00881
0033	wdr3.S	1.03312	1.11069	1.099	1.06043	0.986631	0.980672	0.991753
0034	fh.L	1.03938	1.09329	1.11276	1.09313	1.03316	1.04449	0.992726
0035	ostc.L	1.04043	1.09986	1.11765	1.10782	1.0341	1.00558	0.973322
0036	vdac2.S	1.04203	1.09012	1.10731	1.12535	1.03355	1.04054	0.987434
0037	adk.S	1.0339	1.10438	1.10712	1.06607	0.991586	1.00821	0.978188
0038	vcl.S	1.06209	1.12559	1.13484	1.09025	1.00332	1.02215	0.988831
0039	chuk.S	<LOQ	<LOQ	<LOQ	<LOQ	<LOQ	<LOQ	<LOQ
0040	anxa13.L	1.05786	1.10667	1.10244	1.09104	1.00324	1.0112	0.996316
0041	fam213a.1.S	1.05626	1.05963	1.09812	1.13077	1.0602	1.03763	0.984054
0042	timm23.L	1	1.04279	1.11469	1.12439	1.08357	0.954774	0.872899
0043	haus7.S	1	1.01248	1.01273	0.967574	0.947785	0.995092	1.03258
0044	ghitm.S	1.04287	1.09953	1.0881	1.09224	1.00813	0.991324	0.964824
0045	glud1.S	1.05902	1.11306	1.13148	1.12618	1.0182	1.03125	0.992149
0046	snca.S	1.03801	1.12585	1.17274	1.07441	1.0055	1.02294	0.979852
0047	mttp.2.S	<LOQ	<LOQ	<LOQ	<LOQ	<LOQ	<LOQ	<LOQ
0048	Xelaev18000698m	1.03748	1.03932	0.95425	1.00888	0.950803	1.00322	1.00307
0049	hist1h2ad	0.677951	0.891056	1.29271	1.38467	1.20812	1.04797	1
0050	slc44a5.L	1.0166	1.10392	1.12558	1.12148	1.04222	1.02499	0.966109
0051	snd1.L	<LOQ	<LOQ	<LOQ	<LOQ	<LOQ	<LOQ	<LOQ
0052	qtrt1.S	<LOQ	<LOQ	<LOQ	<LOQ	<LOQ	<LOQ	<LOQ
0053	dnm2.S	1.04075	1.08126	1.10499	1.12011	1.04641	1.03834	1.01641
0054	carm1.S	1.03964	1.1169	1.12791	1.08873	0.987099	1.00255	0.983613
0055	yipf2.S	1.58865	1.49928	1.38642	1.32156	1.14745	1.06996	1
0056	c19orf52.S	1.02508	1.07819	1.08332	1.09288	1.02821	1.0313	0.989174
0057	smarca2.S	1.03871	1.10451	1.10189	1.07788	1.00158	1.01562	0.998782
0058	prkcsh.S	1.06334	1.12364	1.17201	1.1263	1.024	1.05222	0.998579
0059	ecsit.S	1	1.01012	1.02428	1.00716	0.933123	0.917199	1.0194
0060	gadd45gip1.S	1.06595	1.11369	1.13143	1.09973	1.00714	1.02917	1.00274
0061	Xelaev18000774m	1.03883	1.10299	1.13357	1.10766	1.01046	1.01508	0.976207
0062	farsa.S	1.0353	1.12292	1.14109	1.10224	1.01168	1.0018	0.970257
0063	rab3b.L	0.981716	1.04364	1.07627	1.10771	1.01562	1.05502	1.00949
0064	Xelaev18019094m	1.53694	1.43641	1.32204	1.25365	1.09928	1.06863	1
0065	tnpo2.S	1.03683	1.09508	1.10165	1.1026	1.0303	1.05164	1.01086
0066	c19orf43.S	<LOQ	<LOQ	<LOQ	<LOQ	<LOQ	<LOQ	<LOQ
0067	asna1.S	1.0408	1.10865	1.13325	1.13005	1.02786	1.0154	0.964854
0068	khsrp.S	1.01661	1.07964	1.11243	1.08911	1.00582	1.03234	0.994858
0069	tubb6.L	1.01968	1.12694	1.17028	1.11729	1.02573	1.01925	0.979527
0070	LOC101730883.S	1.02227	1.12499	1.12939	1.11535	1.04128	1.04769	1.00118
0071	loc100133511.S	1	1.02012	1.03694	1.012	0.988415	0.983007	1.15967
0072	c17orf49.L	1.04397	1.11373	1.15475	1.13541	1.00979	0.991818	0.975705
0073	ap1s1.S	1.04069	1.12184	1.12305	1.11834	1.04371	1.02822	1.00405
0074	mblac1.S	1.06716	1.13433	1.12272	1.06296	0.996022	1.00772	0.992304
0075	lamtor4.S	1.00426	1.10135	1.14168	1.13606	1.04647	1.02671	0.969272
0076	gal3st4-like.2.S	0.927782	1.22679	1.11361	1.08969	0.951138	1.03598	1
0077	cops6.S	1.04322	1.09185	1.11817	1.13108	1.04967	1.0348	0.998263
0078	slc25a11.S	1.03663	1.09722	1.09676	1.09778	1.02271	1.02799	0.996553
0079	zpy1.S	1.01466	1.15245	1.08746	1.04699	0.985571	0.991574	0.976011
0080	mink1.S	1.24067	1.21889	1.15526	1.17856	1.03319	1.04562	1
0081	LOC394444.S	1.01373	1.23636	1.15187	1.02595	0.974591	0.970454	0.946562
0082	psmb6.S	1.03755	1.12107	1.15643	1.14072	1.05539	1.02154	0.987117
0083	fis1.S	1.02306	1.11722	1.14759	1.1365	1.04863	1.0452	0.986899
0084	zp3.S	0.983316	1.22048	1.18617	1.07608	1.00762	0.981218	0.95701
0085	plod3.S	1.03253	1.1194	1.15454	1.15062	1.06305	1.06681	0.99614
0086	pfn1.S	1.0401	1.10495	1.13804	1.1208	1.02999	1.02937	0.981253
0087	slc12a9.S	1.0589	1.11351	1.11846	1.13361	1.0291	1.02143	0.992942
0088	gigyf1.L	1.45314	1.42706	1.33691	1.25435	1.08175	1.03844	1
0089	eif4a2.L	1.04913	1.07387	1.08357	1.09347	1.01286	1.02166	0.98765
0090	senp3.S	0.994437	1.14873	1.17761	1.10782	1.03676	1.00671	0.967604
0091	abcb10.L	1.04608	1.10709	1.10806	1.09323	1.00988	1.00309	0.99652
0092	Xetrov90029794m.S	1.05581	1.13598	1.18693	1.13069	1.03568	1.02553	0.998326
0093	ybx2.S	1.11228	1.15183	1.18617	1.13904	1.03529	1.02341	0.976847
0094	polr2a.L	1.02936	1.12033	1.11857	1.08799	1.00314	1.01917	0.993005
0095	Xelaev18001106m	1.03325	1.11589	1.12706	1.13258	1.07651	0.999978	0.981317
0096	tp53rk.L	1.04442	1.01201	1.05	1.08079	1.01397	1.02525	0.989398
0097	eps15l1.S	1.03463	1.11069	1.09122	1.10837	1.02813	1.02253	1.00421
0098	cope.S	1	1.08492	1.06434	1.07347	1.18426	1.07798	1.65356
0099	srp72.L	1.03467	1.11576	1.12755	1.10572	1.02045	1.02623	0.981139
0100	aes.L	1.02763	1.07987	1.09367	1.09649	1.0301	1.01649	0.998115
0101	tle2.S	1	1.06479	1.03348	0.959625	0.953222	0.918974	0.884769
0102	ncln.S	1.40807	1.27299	1.15432	1.18518	1.05462	1.04733	1
0103	sugp1.S	1.04372	1.10437	1.113	1.11545	1.05633	1.04533	1.04598
0104	gatad2b.S	1.03698	1.08857	1.07167	1.17708	1.06762	1.09041	1.07608
0105	gtpbp3.S	1.03541	1.06265	1.10256	1.14333	1.0366	1.01829	1.02781
0106	ccdc124.S	1.05859	1.15446	1.20698	1.19335	1.0978	1.06348	1.02611
0107	map1a.L	1	1.04359	1.09338	1.24675	1.41177	1.37492	2.0567
0108	gne.L	<LOQ	<LOQ	<LOQ	<LOQ	<LOQ	<LOQ	<LOQ
0109	clta.S	<LOQ	<LOQ	<LOQ	<LOQ	<LOQ	<LOQ	<LOQ
0110	nans.S	1.00922	1.07851	1.08586	1.05619	0.991528	1.03942	1.01921
0111	dcaf10.L	1	1.06108	1.08037	1.05181	0.981059	1.00463	1.03512
0112	hsdl2.S	1.05864	1.12002	1.14409	1.12672	1.02246	1.02417	0.978569
0113	dnajc25.S	1.00898	1.09857	1.10913	1.08903	1.02113	1.02724	0.987015
0114	igkv1or2-118.L	<LOQ	<LOQ	<LOQ	<LOQ	<LOQ	<LOQ	<LOQ
0115	eif3c.S	1.03576	1.1061	1.1262	1.10971	1.02797	1.02835	0.981231
0116	adprh-like.2.1.S	1.04603	1.11408	1.09333	1.07983	1.00304	1.01287	1.00212
0117	spns1.L	1.02716	1.09171	1.1203	1.10645	1.01405	1.02042	1.00659
0118	pitpnb.L	1.02018	1.11562	1.14768	1.08568	1.00788	1.00481	0.963452
0119	Xelaev18001328m	1.04821	1.10023	1.13086	1.12911	1.02334	1.05928	1.01828
0120	bola2.L	1.05975	1.14235	1.22917	1.17752	1.03216	1.02129	0.97356
0121	nudt9.L	1.04101	1.1052	1.1373	1.1224	1.03758	1.05692	1.01845
0122	ppp4c.L	1.033	1.09422	1.1181	1.08902	1.00835	1.01173	1.00174
0123	spaca5-like.1.S	1.04484	1.10682	1.12934	1.11491	1.01778	1.02578	0.982242
0124	mvp.L	1.02656	1.10995	1.11781	1.08035	1.00628	1.02359	0.991168
0125	kif22.S	<LOQ	<LOQ	<LOQ	<LOQ	<LOQ	<LOQ	<LOQ
0126	Xelaev18032688m	0.975339	1.11032	1.17754	1.10748	1.04437	1.07159	1
0127	Xelaev18001422m	1	1.02245	1.02329	1.00808	0.987498	0.928422	0.79465
0128	Xetrov90015432m.L	<LOQ	<LOQ	<LOQ	<LOQ	<LOQ	<LOQ	<LOQ
0129	dppa2/4.1.L	1	1.08088	1.07769	1.03697	0.999011	0.989686	1.03856
0130	nme2.L	1.0432	1.11121	1.1285	1.10718	1.0132	1.03465	0.990652
0131	unnamed.L	0.921018	0.977077	1.01587	1.03781	0.935202	1.00229	1
0132	LOC101732047.1.L	1	1.04608	1.02426	0.882673	0.862508	0.860658	0.822858
0133	ctf1.L	1.0117	1.06603	1.09337	1.11006	1.0166	1.0086	1.00988
0134	stx4.L	1	1.03986	1.01165	0.935718	0.884626	0.869382	0.928963
0135	fbxl19.S	1.03966	1.11966	1.16065	1.13421	1.03531	1.04204	0.998693
0136	bckdk.L	1.07635	1.23278	1.05455	1.13322	1.03673	1.05626	1
0137	xnf7.L	1.02891	1.12024	1.13926	1.09769	1.01309	1.02201	0.983704
0138	Xelaev18001538m	1.11297	1.21681	1.26769	1.24784	1.08933	1.06471	1
0139	LOC100493030.1.L	1.05982	1.10199	1.1306	1.1324	1.02939	1.00365	0.978566
0140	LOC100488530-like.1.L	1.18337	1.20136	1.17014	1.12143	0.978096	1.03516	1
0141	LOC100493300.1.L	<LOQ	<LOQ	<LOQ	<LOQ	<LOQ	<LOQ	<LOQ
0142	LOC100490167.1.L	1	0.996867	0.960914	0.927335	0.90336	0.918052	1.064
0143	Xetrov90022661m.S	1.02986	1.08861	1.11075	1.11301	1.04031	1.0434	1.00369
0144	rnf112.L	1.04201	1.1034	1.08723	1.09128	1.02232	1.01838	0.984594
0145	Xelaev18001677m	1.03268	1.09454	1.10122	1.12606	1.04542	1.03743	1.00782
0146	ppif.L	1.05565	1.09762	1.13687	1.12254	1.02692	1.04624	0.999255
0147	ndufa13.L	1.06276	1.12077	1.12182	1.10923	1.02961	1.02975	0.997268
0148	pdhb.L	1.0576	1.11554	1.12678	1.09979	1.02614	1.03422	0.986173
0149	appl1.S	1.05089	1.10354	1.11514	1.09365	1.02101	1.02836	1.00237
0150	tkt.L	1.02734	1.07877	1.08107	1.0641	0.991147	1.02825	0.994908
0151	fam120a.L	1.04795	1.12985	1.10763	1.08708	0.985155	1.01504	1.00219
0152	cnbp.L	1.09129	1.15961	1.20204	1.11649	0.983563	1.00168	0.977851
0153	tsen2.L	1.03106	1.1083	1.10658	1.10591	1.01	1.01208	0.984237
0154	nup210.L	1.00729	1.05675	1.10935	1.08949	1.02036	1.02262	0.986238
0155	atg7.L	1.0399	1.10988	1.12987	1.13648	1.04686	1.01801	0.973341
0156	mkrn2.L	0.981806	1.16173	1.17545	1.04346	0.986163	1.00293	0.983304
0157	isy1.L	1.03872	1.10009	1.1257	1.10855	1.0274	1.03459	0.993413
0158	itih3.S	1.02352	1.05805	1.07879	1.09364	1.00674	1.03113	1.00665
0159	zc3h18.S	<LOQ	<LOQ	<LOQ	<LOQ	<LOQ	<LOQ	<LOQ
0160	uba2.S	1.03529	1.12538	1.13419	1.07566	1.00688	1.00537	0.975499
0161	gpi.S	1.04628	1.11117	1.12222	1.11038	1.0276	1.01626	0.977898
0162	lsm14a.S	1.05689	1.10155	1.12513	1.08919	0.994741	1.01453	0.990639
0163	kctd15.S	1.01197	1.15362	1.17678	1.10829	1.03654	1.03451	0.970423
0164	pepd.S	1.04695	1.12614	1.14369	1.11364	1.03424	1.01863	0.974495
0165	slc7a9.S	1.33577	1.29823	1.24939	1.21281	1.07092	1.06662	1
0166	ftmt.1	1	1.01517	1.03956	1.00956	0.954016	0.993087	1.03986
0167	Xelaev18001974m	0.944355	1.14716	1.227	1.01114	0.97636	1.0039	0.979257
0168	ubl4a.L	1.08478	1.15026	1.20269	1.14749	1.05367	1.06291	1.0341
0169	hnrnpdl.S	1.04301	1.11403	1.15507	1.10773	1.01335	1.02324	0.98561
0170	Xelaev18008586m	1.02623	1.08003	1.10206	1.08392	1.0024	1.00981	0.984839
0171	Xelaev18002023m	1.02928	1.09977	1.10945	1.12452	1.02565	1.04626	1.00605
0172	Xelaev18002032m	1.0332	1.09874	1.1098	1.09629	1.01775	1.01725	0.99391
0173	ntpcr.L	1.06851	1.07561	1.14883	1.11732	1.0339	0.966065	0.928447
0174	alyref.S	1	1.04777	1.08056	1.0182	0.914125	0.888514	0.987812
0175	p4hb.S	1.01471	1.07628	1.0912	1.09148	1.01668	1.0405	0.992886
0176	asrgl1.L	1.05951	1.10425	1.1228	1.09147	1.01369	1.05389	1.02477
0177	Xelaev18011083m	1.02438	1.08891	1.10103	1.06408	1.01202	1.03341	0.992523
0178	cox7a2.L	1.02965	1.10621	1.14355	1.13776	1.0536	1.02775	0.972035
0179	sh3bgrl2.S	1	1.05095	1.04406	1.0921	1.07706	0.96511	0.98927
0180	ddx43.L	1.0443	1.11558	1.12688	1.10351	1.02515	1.03551	1.00432
0181	ttk.S	1.03705	1.10392	1.11048	1.06752	1.00979	1.01359	1.00544
0182	bckdhb.L	1.03576	1.0645	1.05568	1.03349	0.991367	1.00424	0.996526
0183	mgrn1.S	1	1.01348	0.999211	1.01598	1.02833	1.04778	1.18151
0184	Xelaev18002190m	0.988047	1.0794	1.06223	0.998242	0.957337	1.02605	0.99968
0185	hmox2.S	1.02866	1.14729	1.13849	1.23062	1.08428	1.01488	0.97639
0186	tufm.S	1.02296	1.09556	1.08852	1.06203	0.979636	1.03305	1.00009
0187	atxn2l.S	0.890928	1.04177	1.07271	1.02143	1.14358	1.0821	1
0188	ppp1ca.S	1.39265	1.45584	1.3915	1.31085	1.12978	1.06604	1
0189	atp2a1.S	<LOQ	<LOQ	<LOQ	<LOQ	<LOQ	<LOQ	<LOQ
0190	pitpnb.S	1.04429	1.09824	1.08028	1.05934	0.968908	1.00451	0.983716
0191	Xelaev18002259m	1.03297	1.12004	1.12187	1.07977	0.992339	1.02683	0.994924
0192	aldoa.S	1.03019	1.08997	1.10496	1.09069	1.0077	1.04014	0.97232
0193	mvp.S	1.02312	1.11456	1.14856	1.11349	1.03475	1.03831	1.00305
0194	Xelaev18002295m	<LOQ	<LOQ	<LOQ	<LOQ	<LOQ	<LOQ	<LOQ
0195	hirip3.L	1.05271	1.10938	1.14139	1.09722	1.00433	1.03433	1.00456
0196	nme2.S	1.03605	1.0893	1.11937	1.13457	1.04154	1.02228	0.983743
0197	LOC101732639	1.59898	1.28487	1.28287	1.27371	1.089	1.01423	1
0198	lamtor1.L	1	0.993686	0.965036	0.87648	0.910799	0.979982	1.06269
0199	tubg1.L	1.0366	1.09928	1.10523	1.09592	1.00673	1.03002	1.00389
0200	psmc3ip.L	1.04071	1.0763	1.09837	1.08776	0.990019	1.02838	0.997961
0201	map2k6.S	1.03396	1.10839	1.12381	1.12665	1.04229	1.05106	0.998361
0202	loc100496220.L	1.04475	1.09279	1.09839	1.10967	1.02326	1.03804	1.03569
0203	cbl.S	1.04232	1.0988	1.10546	1.09951	0.998575	1.01192	0.986297
0204	mrps33.L	1.0512	1.12384	1.14778	1.09486	1.00972	1.03231	1.00471
0205	ssbp1.L	1.05615	1.1373	1.14759	1.07044	0.982746	1.004	0.982477
0206	mtpn.L	1.03947	1.1095	1.1593	1.13916	1.03466	1.04408	0.991216
0207	Xelaev18002475m	1.02569	1.09402	1.09688	1.08029	1.01357	1.02487	1.00235
0208	cnot4.S	1.42104	1.40612	1.29862	1.22629	1.06205	1.07446	1
0209	fbxo7.L	1.04361	1.1171	1.10856	1.11274	1.03007	1.02557	0.990009
0210	rtcb.L	1.06423	1.11205	1.12992	1.10739	1.00389	1.03335	1.01575
0211	akr1b1.L	1.04787	1.1034	1.1243	1.1299	1.04501	1.03598	0.982138
0212	akr1c4.S	1.02431	1.12159	1.17078	1.12844	1.03086	0.990558	0.974135
0213	akr1c3.L	1.01941	1.13804	1.25759	1.1641	1.09756	1.08131	1.01861
0214	Xetrov90007079m.L	1.01378	1.10495	1.12463	1.04634	0.984982	1.02605	0.998048
0215	LOC101731508-like.L	<LOQ	<LOQ	<LOQ	<LOQ	<LOQ	<LOQ	<LOQ
0216	atp6v1e1.S	1.0536	1.11669	1.15758	1.12076	1.01641	1.04457	0.993987
0217	bcl2l13.L	1.02821	1.09333	1.09109	1.07859	1.0139	1.01852	0.979168
0218	cecr2.L	<LOQ	<LOQ	<LOQ	<LOQ	<LOQ	<LOQ	<LOQ
0219	Xelaev18002545m	<LOQ	<LOQ	<LOQ	<LOQ	<LOQ	<LOQ	<LOQ
0220	actr8.S	1.02513	1.14846	1.16575	1.07397	1.0146	1.01536	0.965534
0221	tkt.S	1.01866	1.0233	1.03388	1.08066	1.01566	1.06384	1.01286
0222	bicd1.S	<LOQ	<LOQ	<LOQ	<LOQ	<LOQ	<LOQ	<LOQ
0223	fam120c.S	1.19807	1.23754	1.23296	1.22673	1.04171	1.03427	1
0224	cnbp.S	1.05491	1.13661	1.16626	1.10005	0.997373	0.993178	0.980451
0225	acad9.S	1.05167	1.08776	1.09623	1.1218	1.04016	1.04609	0.990634
0226	tamm41.S	1.0371	1.12731	1.13648	1.09812	1.00873	1.00402	0.966391
0227	spcs1.S	1.02155	1.05829	1.05712	1.11936	1.021	1.06394	0.996185
0228	mrpl9.L	1.05106	1.09941	1.1011	1.08425	0.999389	1.02983	1.00861
0229	LOC100485537.L	1.08258	1.05933	1.08718	1.04514	0.930628	0.919153	1
0230	Xelaev18002669m	1.01002	1.13262	1.1643	1.07236	0.999982	0.997293	0.963917
0231	Xelaev18002675m	1.01938	1.06071	1.10572	1.04617	0.994214	0.993766	0.975027
0232	chp1.S	1.13543	1.20901	1.23624	1.19622	1.04349	1.05331	1
0233	LOC100495568.1	1.03528	1.03798	1.07082	1.05112	1.01224	1.0005	0.960782
0234	sycp2l.S	1	1.05776	1.05611	0.913579	0.860051	0.884378	0.908655
0235	sirt5.S	1.03462	1.08062	1.08826	1.08061	0.997435	1.01403	1.00382
0236	ranbp9.S	1.05214	1.11994	1.13972	1.13427	1.0239	1.00551	1.00717
0237	dtnbp1.L	1.40552	1.35059	1.23741	1.22642	1.08603	1.04446	1
0238	tbc1d13.S	1.0395	1.1044	1.068	1.0803	0.990606	1.02415	0.976795
0239	zer1.L	1.00932	1.19995	1.15168	1.15735	1.03901	0.998274	1
0240	pkn3.L	1.02582	1.08983	1.13087	1.13358	1.04831	1.04528	1.00902
0241	wdr34.L	1.37554	1.40298	1.29318	1.30841	1.08918	1.05196	1
0242	sptan1.L	1.04609	1.1087	1.11857	1.10034	1.02146	1.02521	0.987411
0243	gle1.L	1.0523	1.08986	1.14269	1.12405	1.03626	1.0263	0.995228
0244	dnm3.L	<LOQ	<LOQ	<LOQ	<LOQ	<LOQ	<LOQ	<LOQ
0245	ciz1.L	<LOQ	<LOQ	<LOQ	<LOQ	<LOQ	<LOQ	<LOQ
0246	ptges2.S	1.04058	1.11717	1.14708	1.14162	1.06116	1.04195	0.982251
0247	dolk.S	1	0.998394	1.02171	0.953657	0.91886	0.870855	0.887403
0248	slc27a4.L	1.03647	1.07618	1.12056	1.09583	1.03442	1.04215	0.986017
0249	cercam.L	1.04518	1.10999	1.12344	1.1148	1.02661	1.02935	1.00229
0250	ccdc22.L	1.03314	1.08983	1.08747	1.07759	1.01289	1.02992	1.0023
0251	sephs2.L	1.04182	1.09271	1.08772	1.03303	0.932444	0.985016	0.999244
0252	ikbkg.L	1	1.03037	0.988937	0.930952	0.881206	0.948441	1.04596
0253	g6pd.L	1.01746	1.08579	1.10488	1.09209	1.01874	1.01423	0.980621
0254	huwe1.L	1.04237	1.10138	1.11523	1.09775	1.01684	1.01457	0.981038
0255	Xelaev18002841m	1.04099	1.11234	1.11979	1.09485	1.00983	1.02034	0.984073
0256	hcfc2.L	1	1.04721	1.0917	1.12591	1.09343	1.01968	0.795219
0257	irak1.S	1.3725	1.37318	1.29208	1.24995	1.09483	1.05833	1
0258	msn.L	1.03843	1.12712	1.14412	1.10952	1.02251	1.00278	0.967514
0259	Xetrov90029048m.L	1.03959	1.12799	1.0687	1.0527	1.00122	0.994975	0.965204
0260	psma5.L	1.03669	1.10499	1.1272	1.11943	1.02959	1.03301	0.983681
0261	dhrs11.L	1.04298	1.11947	1.10196	1.09048	1.01518	0.998525	0.973465
0262	Xetrov90020487m.1	<LOQ	<LOQ	<LOQ	<LOQ	<LOQ	<LOQ	<LOQ
0263	wash1.L	1	1.05099	1.02303	0.965832	0.897428	0.920877	1.07772
0264	wnk1.S	1.02539	1.1019	1.11471	1.08126	0.987002	1.00034	0.98406
0265	erc1.S	1.05066	1.1362	1.19712	1.14257	1.04115	1.038	1.00051
0266	pdhb.S	1.04189	1.11044	1.12983	1.09208	0.993897	1.02621	0.994093
0267	rpp14.S	1.05316	1.09931	1.11615	1.11152	1.04766	1.03877	1.02638
0268	sco2.S	1.06691	1.11627	1.12721	1.11018	1.03637	1.02034	0.990992
0269	rprd1a.S	1.0416	1.11648	1.17058	1.14718	1.06917	1.07645	1.04043
0270	tti1.L	1.0267	1.08141	1.11808	1.08241	1.04057	1.027	1.00642
0271	ctnnbl1.L	1.03783	1.08045	1.06728	1.04912	1.03885	1.02691	1.00326
0272	src.L	1.04751	1.1228	1.14102	1.11051	1.02054	1.02258	0.990741
0273	rpn2.L	1.03662	1.07549	1.07587	1.11973	1.03996	1.04047	1.00494
0274	lpin3.L	1.27761	1.34734	1.32784	1.24269	1.10555	0.995954	1
0275	myl9.L	1.07762	1.12586	1.11856	1.12478	1.01906	0.987297	1.009
0276	aar2.L	1.02297	1.10906	1.11666	1.05059	0.985643	0.980877	0.9712
0277	srsf6.L	1.02794	1.12117	1.12434	1.04783	0.971606	0.993903	0.987911
0278	ift52.L	1.00937	1.04716	1.03123	0.977412	0.882429	0.853162	0.992704
0279	LOC733539.L	1.0221	1.1274	1.15988	1.09573	1.01596	1.02612	1.00179
0280	Xelaev18027891m	1.03253	1.0956	1.12504	1.13051	1.05893	1.0409	0.992549
0281	abcb8.L	1.04194	1.10236	1.09919	1.08557	1.00002	0.986903	0.980749
0282	cdk5.L	1.05532	1.11026	1.1215	1.12395	1.04082	1.02898	1.00688
0283	LOC100496088.1.L	<LOQ	<LOQ	<LOQ	<LOQ	<LOQ	<LOQ	<LOQ
0284	rragd.L	1.03732	1.09311	1.11463	1.09936	1.03028	1.03283	0.98566
0285	psmd1.L	1.01295	1.09491	1.10994	1.10174	1.00169	1.01232	0.990032
0286	armc9.L	<LOQ	<LOQ	<LOQ	<LOQ	<LOQ	<LOQ	<LOQ
0287	ncl.L	1.04426	1.11234	1.15572	1.10557	1.01279	1.03284	0.994977
0288	ptma.L	<LOQ	<LOQ	<LOQ	<LOQ	<LOQ	<LOQ	<LOQ
0289	pde6d.L	1.03584	1.08236	1.14517	1.13867	1.05021	1.02261	1.00876
0290	cops7b.L	1.06674	1.14263	1.10312	1.09271	0.997963	1.00409	0.984463
0291	dis3l2.S	<LOQ	<LOQ	<LOQ	<LOQ	<LOQ	<LOQ	<LOQ
0292	phr.L	1.03391	1.08758	1.07241	1.06633	0.999923	1.01984	0.993354
0293	cwf19l2.L	1	1.04486	1.04676	0.995399	0.954956	0.949822	0.939602
0294	cul5.L	1.03676	1.10168	1.10904	1.10728	1.02356	1.03254	0.995794
0295	acat1.L	1.01312	1.13709	1.16902	1.08896	0.993011	0.994113	0.960907
0296	atm.L	<LOQ	<LOQ	<LOQ	<LOQ	<LOQ	<LOQ	<LOQ
0297	kdelc2.L	1.05058	1.08138	1.07076	1.08543	1.01597	1.03461	0.98629
0298	Xelaev18003304m	1.06196	1.09825	1.12832	1.13248	1.05093	1.02375	0.980441
0299	ppp2r4.L	1.03174	1.10519	1.14014	1.13298	1.04912	1.01641	0.974701
0300	crat.1.L	1.02877	1.08288	1.09456	1.09269	1.01755	1.01941	0.98727
0301	atxn2l.L	1.00892	1.02393	1.00884	1.00438	0.89634	1.03369	0.99574
0302	ppp1ca.L	1.05369	1.16574	1.17331	1.13612	1.04498	1.02804	0.987004
0303	LOC101735273.1.L	<LOQ	<LOQ	<LOQ	<LOQ	<LOQ	<LOQ	<LOQ
0304	atp2a1.L	<LOQ	<LOQ	<LOQ	<LOQ	<LOQ	<LOQ	<LOQ
0305	Xelaev18003923m	1.05488	1.10376	1.14866	1.13538	1.02185	1.04027	0.987388
0306	Xelaev18003542m	1	1.0162	1.06138	1.07392	1.01538	1.01406	1.00741
0307	vps9d1.L	1.03606	1.10273	1.10601	1.08818	1.00395	1.01198	0.988943
0308	rpl13.L	1.06642	1.13266	1.13536	1.10495	1.01118	1.02839	0.992599
0309	spg7.L	1.04738	1.10297	1.11773	1.11194	1.03263	1.04232	0.99897
0310	pabpn1l.L	1.03599	1.11567	1.11932	1.09509	1.01377	1.02254	0.994649
0311	trappc2l.L	1.03204	1.10782	1.15348	1.12429	1.04219	1.01932	0.98104
0312	galns.L	1.03733	1.10303	1.12478	1.14452	1.05847	1.02608	0.965096
0313	aprt.L	1.03967	1.10167	1.10343	1.13619	1.05831	1.00218	0.971817
0314	ctu2.L	1.0372	1.12385	1.16396	1.12495	1.03094	1.00017	0.966673
0315	loc100498624.L	1.03274	1.10023	1.1511	1.10602	1.02009	1.01683	0.971529
0316	dync1li2.S	1.04453	1.11067	1.08658	1.09014	1.03966	1.01966	1.04037
0317	hist2h2ab.L	1.02323	1.10336	1.12395	1.08496	1.0015	1.0219	0.990828
0318	lactb2.L	1.05513	1.1206	1.13407	1.09346	1.01762	1.02346	0.985009
0319	Xelaev18003627m	1.03866	1.11682	1.12173	1.09342	1.01157	1.02776	0.977116
0320	stau2.L	1.03301	1.11819	1.15837	1.11631	1.01713	1.016	0.992093
0321	kif2a.L	1.13015	1.20807	1.20618	1.1515	1.07529	1.027	0.975339
0322	ipo11.S	1.0163	1.10511	1.12686	1.13582	1.04962	1.03224	0.993589
0323	cwc27.S	1.04275	1.14965	1.20159	1.18757	1.07234	1.00645	0.992117
0324	nop56.S	1.04298	1.11988	1.12953	1.11013	1.02728	1.03109	1.00326
0325	wdr54.L	1.05026	1.09915	1.11249	1.10386	1.0165	1.01651	1.01498
0326	dok1.L	1	1.02216	1.03093	0.967974	0.922234	0.899912	0.785311
0327	mrps26.L	1.04846	1.12744	1.14005	1.10725	1.01787	1.0369	1.005
0328	dqx1.L	1.04939	1.11576	1.11873	1.11297	1.03283	1.03243	1.01286
0329	m30.L	<LOQ	<LOQ	<LOQ	<LOQ	<LOQ	<LOQ	<LOQ
0330	ms.L	1.05577	1.08012	1.06361	1.11582	1.05168	1.05102	1.0134
0331	LOC448531.1.L	1.09745	0.864826	0.878419	0.977137	0.975161	1.09736	1.09476
0332	ctage5.L	1.03154	1.08717	1.12462	1.16358	1.09772	1.04853	1.00997
0333	Xelaev18003734m	1.03217	1.10409	1.1227	1.10401	1.02792	1.02921	0.989841
0334	tomm20.S	1.28576	1.24455	1.22665	1.25183	1.09672	1.0713	1
0335	Xelaev18003775m	1.04792	1.08687	1.11494	1.15812	1.00875	0.997479	0.974524
0336	lrp8.L	1.04299	1.09934	1.09909	1.07743	1.00292	1.02597	0.996492
0337	cdc37l1.S	1.07275	1.18861	1.198	1.14107	1.05567	0.999986	0.993971
0338	cct5.S	1.03704	1.09796	1.11072	1.09927	1.01265	1.03646	0.989074
0339	ino80c.S	1.26883	1.33596	1.31883	1.25425	1.07372	1.05522	1
0340	ccdc15.S	<LOQ	<LOQ	<LOQ	<LOQ	<LOQ	<LOQ	<LOQ
0341	arl3.1.S	1.05204	1.10656	1.12107	1.08914	1.01821	1.00684	0.976621
0342	sfxn2.L	1.00434	1.05942	1.04852	1.07538	0.96901	1.01494	1.01627
0343	cyp17a1.L	1.0342	1.11389	1.0939	1.08336	1.0093	1.00831	0.974182
0344	as3mt.1.L	1.0082	1.17554	1.20211	1.07283	1.00717	0.998337	0.967249
0345	LOC101730994.L	1.49676	1.20034	1.06787	1.08816	0.9938	1.1123	1
0346	usmg5.L	1.02229	1.0935	1.11999	1.1342	1.06619	1.03088	0.966191
0347	Xelaev18003918m	1	1.04591	1.02721	0.97897	0.945886	1.14488	1.29362
0348	tmem192.L	1	1.05444	1.0238	0.994233	0.968303	0.906703	0.9781
0349	ethe1.S	1.04854	1.09995	1.11289	1.07827	1.01524	1.05995	1.00176
0350	rps19.S	1.04681	1.0919	1.11495	1.09299	1.00909	1.02911	1.00812
0351	kiaa1161.L	1.01288	1.08258	1.09122	1.11272	1.04345	1.04885	1.00389
0352	yars.S	1.02053	1.09706	1.05854	1.01207	0.952093	0.961497	0.994942
0353	Xelaev18025072m	1.06425	1.12622	1.15384	1.09583	0.993675	1.02359	0.987425
0354	macf1.L	1.04006	1.1119	1.11002	1.0991	1.03039	1.04455	1.02115
0355	Xelaev18012623m	<LOQ	<LOQ	<LOQ	<LOQ	<LOQ	<LOQ	<LOQ
0356	fuca1.S	1.05459	1.09063	1.09175	1.07425	1.0195	1.02377	0.981632
0357	gale.S	1.05221	1.1141	1.13271	1.0908	1.00579	1.01839	0.989155
0358	lypla2.S	1.00983	1.10423	1.13466	1.07597	0.992595	1.0183	0.983283
0359	Xelaev18004063m	1.07628	1.14689	1.14384	1.06635	0.989555	1.00781	0.960133
0360	eef1a1o.S	1.03406	1.09245	1.11052	1.11369	1.03347	1.02781	0.983317
0361	ppt1.S	1.00943	1.12504	1.17496	1.14565	1.06487	1.05046	1.02598
0362	cap1.S	1.03429	1.10116	1.11268	1.08845	1.01239	1.0279	0.990579
0363	Xelaev18040826m	1.04263	1.14774	1.10798	1.03434	0.986603	0.99653	0.969732
0364	slc25a25.L	1	1.06051	1.06065	1.05433	0.993201	0.99558	1.09384
0365	znf554.S	1	1.06134	0.860364	0.774384	0.77325	0.687362	0.988434
0366	Xelaev18004171m	1	1.01995	0.996513	0.999897	0.971487	1.01657	1.25703
0367	capns1.L	0.967097	1.00197	1.07678	1.07404	1.02182	1.06016	1.03056
0368	hint2.S	1.04299	1.11895	1.16469	1.10966	1.01346	1.00285	0.970461
0369	galt.S	1.14721	1.14444	1.108	1.10988	1.00512	0.973083	1.00017
0370	LOC100485505-like.L	1	1.04694	1.03996	0.96791	0.957789	0.928302	0.97821
0371	tln1.S	1.04347	1.11027	1.11949	1.08859	1.00501	1.0297	0.996061
0372	commd7.S	1.01666	1.05159	1.05392	1.07217	0.984216	0.971	1.01009
0373	arf4.L	1.02252	1.09151	1.11005	1.09335	1.0149	1.02399	0.989189
0374	flnb.L	1.03764	1.09573	1.10805	1.1073	1.02261	1.02938	0.991808
0375	rps24.L	1.01056	1.12779	1.14521	1.0524	0.998161	1.02782	0.980988
0376	ubl5.S	1	1.05085	1.10136	1.02711	1.01956	0.932019	0.9599
0377	gmip.S	<LOQ	<LOQ	<LOQ	<LOQ	<LOQ	<LOQ	<LOQ
0378	pgls.S	1.05094	1.1311	1.162	1.1084	1.01726	1.00927	0.980285
0379	colgalt1.S	1.05169	1.15439	1.11962	1.10025	1.00263	1.03536	0.990425
0380	vps11.L	1.03986	1.08397	1.09501	1.11699	1.0343	1.04037	1.00907
0381	hyou1.S	1.04763	1.10527	1.12174	1.14174	1.04733	1.04756	0.997769
0382	trappc4.S	1.03338	1.12084	1.14342	1.12856	1.03788	1.03404	0.99827
0383	rps25.S	1.04337	1.09915	1.12799	1.12845	1.04159	1.03849	0.990796
0384	ddx6.S	1.0603	1.09914	1.1028	1.08456	1.00301	1.01263	0.984212
0385	LOC101730908.S	1.04671	1.11262	1.11771	1.09708	1.03064	1.03391	1.00184
0386	carm1.L	1.02909	1.10619	1.12375	1.1007	1.02377	1.00704	0.963616
0387	c19orf52.L	1.45534	1.49829	1.47283	1.351	1.15381	1.11607	1
0388	smarca4.L	1.02717	1.12181	1.1237	1.14328	1.02929	1.05698	1.0238
0389	ldlr.S	1	1.02762	1.02519	0.985594	0.998702	0.911046	0.988949
0390	prkcsh.L	1.05618	1.10265	1.1118	1.1039	1.00995	1.03393	1.0081
0391	tm9sf3.S	1.01358	1.0737	1.08195	1.08908	1.02044	1.02513	0.998862
0392	ppp3cc.S	1.03094	1.10108	1.09978	1.06346	0.98289	1.01207	0.990095
0393	anxa7.S	1.05164	1.12638	1.13504	1.07246	1.00509	1.01415	0.985619
0394	pdlim1.S	1.03564	1.14236	1.18081	1.09201	1.00298	1.00985	0.989809
0395	loc100490320.S	1.10577	1.04475	1.07505	1.05813	0.937539	1.12549	1
0396	xnf7.S	1.03401	1.11818	1.1386	1.09596	1.01274	1.03053	0.982682
0397	prss8.S	1.02656	1.09693	1.10541	1.07409	1.00198	1.03461	0.981655
0398	fus.L	1.03321	1.09544	1.11288	1.07409	0.980188	1.00514	0.96836
0399	Xelaev18004560m	1	1.05556	1.0996	1.06744	1.04046	1.01719	0.837029
0400	Xelaev18004584m	1.00389	1.05103	1.10401	1.15907	0.973092	1.03946	1.01685
0401	pura.L	1.04023	1.09762	1.11489	1.09512	1.00765	0.998277	0.980387
0402	hnrnpab.L	1.03427	1.13476	1.16444	1.13672	1.03495	1.02097	0.9791
0403	hnrnpa0.L	1.02055	1.09832	1.14872	1.11966	1.03358	1.02991	0.982413
0404	stk31.L	1.03057	1.08868	1.09988	1.12376	1.0262	1.03126	1.01429
0405	Xetrov90000011m.1	1.53301	1.12142	0.993751	1.07697	0.92895	1.05426	1
0406	plcg1.S	1	1.02433	1.01239	0.980827	0.92137	0.962295	1.00678
0407	zhx3.S	1.0361	1.10718	1.13504	1.10622	1.01884	1.02869	0.989198
0408	gnl3.L	1.06321	1.11709	1.10043	1.08912	1.00282	1.01594	1.01777
0409	glt8d1.S	1.0879	1.2002	1.2312	1.16023	1.05081	1.02384	0.98766
0410	fanca.L	1.30895	1.26958	1.23179	1.18848	1.05062	1.03556	1
0411	ap1g2.L	1.02916	1.09505	1.10813	1.11083	1.02544	1.02581	0.989691
0412	afg3l1p.L	1.04469	1.10723	1.12264	1.11264	1.03126	1.04024	0.99325
0413	sec62.L	1	1.05729	1.07815	1.02911	0.969903	0.95811	0.924619
0414	Xelaev18004780m	0.986922	1.41052	1.51268	1.29009	1.10185	1.0364	1
0415	suclg1.L	1.02593	1.08375	1.07885	1.10792	1.03987	1.05599	1.02021
0416	pank2.L	<LOQ	<LOQ	<LOQ	<LOQ	<LOQ	<LOQ	<LOQ
0417	Xelaev18013893m	1.04544	1.10842	1.1253	1.13097	1.04971	1.03589	0.982782
0418	nagk.L	1.04563	1.12027	1.14084	1.10311	1.00981	1.01436	0.985705
0419	znf638.L	1.06647	1.13263	1.12193	1.1238	1.03625	1.02161	0.987895
0420	dctn1.L	1.04556	1.11107	1.12754	1.10271	1.01538	1.02346	0.982135
0421	smyd5.L	1.0081	1.05081	1.06894	1.07933	1.01584	1.03845	1.00606
0422	glod5.L	1.04329	1.1125	1.14655	1.10786	1.01298	1.02412	0.980339
0423	cct7.L	1.03484	1.09835	1.11231	1.10671	1.01763	1.03336	0.99058
0424	rab11fip5.L	1.0566	1.12442	1.13145	1.11018	1.01087	1.01905	1.00335
0425	Xelaev18004917m	1.32698	1.19603	1.05719	1.06454	0.969211	1.01178	1
0426	sfxn5.S	1.0638	1.11083	1.0835	1.07561	1.01421	1.01071	0.979988
0427	spr.L	1.03352	1.1028	1.12994	1.1003	1.01589	1.01269	0.99198
0428	loc734128.L	1.05766	1.14462	1.19448	1.11746	1.02766	1.01413	0.970262
0429	rpia.L	1.04443	1.08002	1.09099	1.08592	1.00948	1.04689	1.00847
0430	thnsl2.L	0.995084	1.1642	1.19901	1.09837	1.00563	0.979543	0.947027
0431	eif2ak3.L	1.03619	1.10071	1.1068	1.06838	1.00488	0.999186	0.988211
0432	rmnd5a.L	1.20751	1.1651	1.11554	1.10324	0.986539	1.01394	1
0433	kdm3a.L	1.0236	1.10931	1.13747	1.09343	1.01274	1.01648	1.00288
0434	immt.L	1.0369	1.10637	1.11447	1.09935	1.01486	1.02822	0.984549
0435	ptcd3.L	1.03131	1.09435	1.088	1.06781	0.996778	1.00857	0.991114
0436	mrpl35.L	1.07867	1.09102	1.08657	1.0991	1.03164	1.04523	0.994589
0437	polr1a.L	1.04882	1.10343	1.0993	1.09833	1.00881	1.02878	1.00495
0438	ctbp1.L	1.02277	1.13846	1.16033	1.13487	1.03145	1.01884	0.983462
0439	tacc3.L	1.018	1.1321	1.1438	1.10358	1.03092	1.02238	0.973315
0440	letm1.L	1.03664	1.07357	1.08267	1.08193	1.02481	1.03623	1.00173
0441	nelfa.S	1.03755	1.08365	1.08047	1.08086	0.97373	1.00519	0.986454
0442	rnf4.L	1	0.96712	0.982628	0.95473	1.02777	0.872596	1.11549
0443	nop14.L	<LOQ	<LOQ	<LOQ	<LOQ	<LOQ	<LOQ	<LOQ
0444	Xelaev18005061m	1.055	1.10365	1.13851	1.07218	1.00169	1.03466	1.00259
0445	LOC100145536.L	1.05261	1.09726	1.11945	1.05898	0.993925	1.01148	0.988071
0446	htt.L	1.04095	1.09675	1.1124	1.10824	1.02851	1.02271	0.989488
0447	lrpap1.L	1.02186	1.07185	1.08814	1.10007	1.02428	1.04583	1.00333
0448	trmt44.L	1.05562	1.11614	1.11465	1.10439	1.00892	1.00718	0.998024
0449	acox3.L	1.04574	1.06592	1.06716	1.134	1.06347	1.05952	1.00941
0450	grpel1.L	1.03073	1.10898	1.14592	1.10208	1.01999	1.03024	0.98163
0451	man2b2.L	1.0241	1.06536	1.07305	1.11527	1.03864	1.0564	1.0201
0452	wfs1.L	1.04519	1.09735	1.09154	1.08853	1.02366	1.02012	0.983188
0453	stx18.S	1.04764	1.1106	1.10036	1.08897	1.01591	1.00442	0.986047
0454	wdr1.L	1.0351	1.10215	1.12521	1.11905	1.02979	1.02594	0.97469
0455	rab28.L	1.04567	1.08991	1.11182	1.11142	1.02308	1.01231	0.991141
0456	bod1l1.S	1.05286	1.13574	1.14595	1.08651	1.00785	1.01137	0.992887
0457	qdpr.L	1.05203	1.0789	1.09326	1.14463	1.03891	1.04823	0.999289
0458	lap3.L	1.04353	1.11142	1.11974	1.09631	1.00179	1.02326	0.99189
0459	ncapg.L	1.02059	1.10706	1.13502	1.0913	1.0078	1.01673	0.98442
0460	pacrgl.L	1.0472	1.07621	1.07859	1.08097	0.991401	1.0117	1.00851
0461	dhx15.L	1.27433	1.29612	1.2443	1.23452	1.07218	1.04703	1
0462	sepsecs.L	1.05254	1.11417	1.10774	1.08977	1.01297	1.00466	0.975456
0463	anapc4.L	1.03034	1.08508	1.07465	1.08794	1.01025	1.02435	1.00832
0464	smim20.S	1.02549	1.10043	1.11405	1.07566	0.994306	0.994065	0.977678
0465	pgm2.L	1.02692	1.08422	1.08503	1.09167	1.01551	1.03457	0.994546
0466	fam114a1.L	1.03128	1.09198	1.11899	1.11779	1.04165	1.05615	1.01362
0467	rfc1.L	1.0324	1.1078	1.14666	1.15807	1.07459	1.04023	0.986173
0468	rpl9.L	1.01708	1.05834	1.08114	1.05843	0.994661	1.0089	0.982918
0469	ugdh.2.L	1.01095	1.10438	1.10921	1.04255	0.979466	1.021	0.991402
0470	Xelaev18005235m	1.02329	1.102	1.12542	1.11112	1.02275	1.03047	0.991221
0471	limch1.S	1.07825	1.12054	1.1141	1.10886	1.02082	1.00359	1.00328
0472	tmem33.L	1.01664	1.0982	1.1022	1.12164	1.0422	1.00955	0.983455
0473	slc30a9.L	1	1.03298	1.03166	1.00527	0.961978	0.896535	0.843043
0474	gnpda2.L	1.03479	1.08604	1.0913	1.10293	1.01827	1.02494	1.00225
0475	guf1.L	1.0795	1.1337	1.13859	1.13623	1.06849	1.0608	1.0252
0476	ociad1.L	1.04778	1.10722	1.12269	1.10314	1.01496	1.02503	0.994717
0477	scfd2.L	1.02653	1.11722	1.13875	1.09949	1.02215	1.0118	0.979328
0478	lnx1.L	<LOQ	<LOQ	<LOQ	<LOQ	<LOQ	<LOQ	<LOQ
0479	paics.2.L	1.01592	1.14463	1.20333	1.17103	1.09175	1.05168	0.99877
0480	paics.1.L	1.03417	1.10627	1.11731	1.11908	1.03262	1.03336	0.986166
0481	ppat.L	1.04668	1.1238	1.1392	1.1127	1.02465	1.0122	0.979896
0482	mtus1.S	1.04032	1.13743	1.13831	1.09581	1.023	1.01237	0.981921
0483	pcm1.L	1.02989	1.0997	1.13761	1.11811	1.02324	1.02775	0.990006
0484	asah1.L	1.03535	1.12752	1.10863	1.0849	1.03623	1.00915	0.985525
0485	frg1.L	1.01644	1.10764	1.1255	1.12634	1.06122	1.0734	1.04347
0486	klkb1.L	1.0475	1.06374	1.08234	1.12988	1.08715	1.10975	1.06348
0487	ufsp2.L	1.0201	1.10766	1.10715	1.0849	1.01202	1.03347	0.998127
0488	acsl5.L	1.05815	1.11775	1.13578	1.12909	1.03746	1.02316	0.981222
0489	casp3.S	1.03744	1.15016	1.18205	1.10564	0.997396	0.994645	0.966192
0490	enpp6.L	1.04585	1.11112	1.12571	1.13235	1.05083	1.04253	0.992396
0491	dctd.L	1.02361	1.09106	1.11535	1.0871	1.01767	1.02606	0.983923
0492	aga.L	1.06365	1.09898	1.11217	1.09641	1.02918	1.06692	1.02541
0493	spcs3.L	1.03129	1.12917	1.1318	1.08724	1.00219	1.02473	0.972231
0494	cep44.L	1.01327	1.09993	1.09299	1.06437	1.01897	1.01702	0.980919
0495	hmgb2.L	1.03705	1.10417	1.14079	1.07562	0.990134	1.02451	0.982756
0496	c4orf27.L	1.02248	1.11258	1.1338	1.09631	1.01546	1.01937	0.986364
0497	nek1.L	1.04168	1.10301	1.09396	1.08048	1.00405	1.01869	1.00235
0498	cbr4.L	1.0477	1.1162	1.14023	1.11227	1.0176	1.00417	0.999898
0499	naf1.L	1.04379	1.1073	1.10256	1.10481	1.03065	1.05471	1.03115
0500	ppid.L	1.07108	1.13163	1.15106	1.08628	0.97908	1.02624	0.990388
0501	etfdh.L	1.02328	1.09504	1.11323	1.10416	1.01571	1.02289	0.987151
0502	LOC100485159-like.L	1.03646	1.08353	1.09967	1.10347	1.03812	1.04275	1.00889
0503	mnd1.L	1.31562	1.27772	1.25453	1.21817	1.06501	1.05973	1
0504	trim2.S	<LOQ	<LOQ	<LOQ	<LOQ	<LOQ	<LOQ	<LOQ
0505	arfip1.L	1.03385	1.11151	1.12845	1.11461	1.04518	1.02503	0.981908
0506	gatb.L	1	1.04643	1.0604	0.964889	0.917333	0.932371	0.969129
0507	rps3a.L	1.03015	1.09487	1.17577	1.08469	0.999551	1.04581	0.955248
0508	lrba.L	1.03138	1.10769	1.11746	1.1044	1.02207	1.02118	0.993278
0509	prmt9.L	0.983845	1.16651	0.971191	1.06129	1.06129	1	1
0510	lsm6.L	1.05965	1.11178	1.13629	1.12468	1.02941	1.01441	0.980942
0511	anapc10.L	<LOQ	<LOQ	<LOQ	<LOQ	<LOQ	<LOQ	<LOQ
0512	abce1.L	1.03017	1.12227	1.11469	1.07976	1.01157	1.02145	0.999357
0513	elmod2.L	1.04558	1.087	1.09126	1.09901	1.03858	1.0412	0.997737
0514	mgst2.L	<LOQ	<LOQ	<LOQ	<LOQ	<LOQ	<LOQ	<LOQ
0515	setd7.L	1.02035	1.06023	1.05658	1.0481	1.01717	1.02992	1.07058
0516	naa15.L	1.03205	1.10336	1.10956	1.09637	1.01581	1.02353	0.979313
0517	pgrmc2.L	1.02081	1.05758	1.0887	1.08803	1.05251	1.04057	1.01661
0518	LOC100498452.L	1.01936	1.09558	1.11163	1.11766	1.01293	0.994235	0.977901
0519	adad1.L	1.02599	1.12697	1.1401	1.07483	0.996368	0.991562	0.962479
0520	bbs7.L	1.03709	1.09143	1.06855	1.04549	0.978348	0.993449	0.988879
0521	exosc9.L	1.04471	1.1218	1.12197	1.10379	1.01386	1.01825	0.987931
0522	anxa5.L	1.0342	1.09385	1.11474	1.12191	1.03604	1.02831	0.98049
0523	hadh.L	1.051	1.12325	1.14494	1.10938	1.00537	1.01801	0.969584
0524	rpl34.L	1.04097	1.1028	1.10878	1.09699	1.00494	1.02493	0.988744
0525	sec24b.S	1.02612	1.10305	1.13198	1.11712	1.03994	1.03102	0.997963
0526	ccdc109b.S	1.04881	1.1278	1.12335	1.1065	1.01438	1.03036	1.0011
0527	c4orf32.L	1	1.01516	1.01453	0.956168	0.966628	0.920916	1.01629
0528	gar1.S	1.2569	1.25974	1.22541	1.20393	1.06683	1.04951	1
0529	casp6.L	1.03098	1.10839	1.12958	1.08667	0.995071	1.02102	0.987811
0530	larp7.L	1.05362	1.1152	1.12465	1.13658	1.04387	1.03333	0.994303
0531	Xelaev18018622m	1.02384	1.07915	1.10065	1.12422	1.03436	1.04277	1.00063
0532	myoz2.L	<LOQ	<LOQ	<LOQ	<LOQ	<LOQ	<LOQ	<LOQ
0533	Xetrov90001134m.L	<LOQ	<LOQ	<LOQ	<LOQ	<LOQ	<LOQ	<LOQ
0534	aimp1.L	1.04866	1.10977	1.13387	1.10668	1.01394	1.02062	0.988784
0535	tbck.L	1.01645	1.09105	1.10735	1.08147	1.04741	1.06376	1.03945
0536	ints12.L	1.03558	1.10295	1.06782	1.04925	0.980492	0.986068	0.976892
0537	ppa1.L	1.06421	1.10086	1.13263	1.12526	1.0423	1.03672	0.981938
0538	cenpe.L	1.02878	1.1021	1.11464	1.10249	1.03197	1.03573	1.00847
0539	bdh2.L	1.01991	1.08757	1.11288	1.07739	1.00575	1.05918	1.01769
0540	cisd2.S	1.02877	1.1046	1.13087	1.10248	1.01529	1.02709	0.98406
0541	ube2d3.L	1.04353	1.10782	1.13978	1.12205	1.04614	1.03167	0.989449
0542	manba.L	1.04624	1.09335	1.10977	1.11468	1.04362	1.03669	1.00237
0543	nfkb1.L	1	1.08633	1.10011	1.1424	0.876778	0.952851	1.18272
0544	ppp3ca.L	1.03214	1.11567	1.14548	1.14263	1.0575	1.06672	0.996051
0545	h2afz.L	1.02665	1.10322	1.12501	1.08771	1.01389	1.04498	1.00394
0546	dnajb14.L	<LOQ	<LOQ	<LOQ	<LOQ	<LOQ	<LOQ	<LOQ
0547	LOC100487777.L	<LOQ	<LOQ	<LOQ	<LOQ	<LOQ	<LOQ	<LOQ
0548	adh5.L	1.01099	1.06087	1.07368	1.07515	1.00373	1.03163	0.98682
0549	metap1.L	1.0246	1.10407	1.12799	1.11953	1.04938	1.02863	0.999388
0550	eif4e.L	1.03797	1.09709	1.13294	1.12781	1.02661	1.02901	0.990029
0551	rap1gds1.L	1.02803	1.08981	1.09974	1.09776	1.0304	1.04053	1.00162
0552	hpgds.L	1.00384	1.07086	1.0994	1.18041	1.08326	1.062	1.00362
0553	smarcad1.L	1.02799	1.11192	1.10749	1.05642	1.00216	1.01471	0.99016
0554	Xelaev18005788m	<LOQ	<LOQ	<LOQ	<LOQ	<LOQ	<LOQ	<LOQ
0555	g3bp2.L	1.05026	1.12723	1.12732	1.12127	1.02516	1.02883	0.989962
0556	uso1.L	1.03997	1.10994	1.11358	1.09956	1.02231	1.02193	0.997054
0557	alb-like.2.L	0.985291	0.989418	0.98503	1.11689	1.01337	1.03855	1.00613
0558	LOC101732409.L	1.00232	1.0441	1.03249	1.09836	1.01255	1.02922	1.00183
0559	ankrd17.S	1.05448	1.10324	1.10985	1.09144	1.01877	1.01905	0.997347
0560	MGC69088.L	0.956733	1.06821	1.07598	1.11432	0.982792	1.00416	1
0561	naaa.L	1.03247	1.09933	1.10884	1.13002	1.0271	1.03359	1.00674
0562	nup54.L	1.03866	1.10519	1.08829	1.04523	0.981162	1.00591	0.984942
0563	scarb2.L	<LOQ	<LOQ	<LOQ	<LOQ	<LOQ	<LOQ	<LOQ
0564	LOC100490725.S	1.01049	1.10189	1.14692	1.09262	1.01844	1.02806	0.980872
0565	sept8.S	1	1.03559	1.05339	1.08385	1.09452	1.07082	1.20844
0566	cnot6l.S	1.01082	1.10433	1.16459	1.15223	1.04746	1.03448	0.98063
0567	mrpl1.L	1.04975	1.12834	1.1443	1.12498	1.03376	1.02321	0.988496
0568	anxa3.L	1.03788	1.11025	1.1338	1.11592	1.02699	1.03498	0.985815
0569	ptpn9.L	1.05359	1.11927	1.12925	1.14569	1.07755	1.05241	1.01133
0570	dctn6.L	1.07673	1.22317	1.15122	1.07302	1.01893	0.991058	1.01174
0571	gtf2e2.L	1.07525	1.10326	1.09863	1.06055	1.01941	1.02175	1.00536
0572	gsr.L	1.05572	1.05767	1.04221	1.04359	0.988331	1.02001	1.03403
0573	cops4.L	1.04353	1.10483	1.12156	1.1174	1.03725	1.0365	0.994096
0574	uba6.L	1.04547	1.10915	1.10412	1.09664	1.01517	1.0175	0.979407
0575	hnrnpdl.L	1.05757	1.14478	1.19344	1.10153	1.01157	1.01036	0.980336
0576	hnrnpd.L	1.04513	1.09891	1.13748	1.09916	1.0253	1.02	0.989131
0577	LOC100496714.L	1.02206	1.09384	1.13415	1.14319	1.05993	1.0481	0.985174
0578	mapk10.L	1.02041	1.17231	1.19181	1.13609	1.03812	1.00942	0.960626
0579	sec31a.L	<LOQ	<LOQ	<LOQ	<LOQ	<LOQ	<LOQ	<LOQ
0580	ctu1.L	1.04927	1.09718	1.09434	1.06032	0.978936	0.984725	0.983954
0581	uhrf1.L	1.02155	1.08054	1.14098	1.13311	1.06155	1.02781	0.983246
0582	noa1.L	<LOQ	<LOQ	<LOQ	<LOQ	<LOQ	<LOQ	<LOQ
0583	polr2b.S	1.02425	1.12601	1.13454	1.08551	1.00884	1.02097	0.982502
0584	hnrnpm.L	1.0232	1.09163	1.11499	1.09452	1.02436	1.02457	0.980466
0585	lsm7.L	1.05147	1.12683	1.18887	1.1492	1.04461	1.03522	0.976282
0586	timm13.L	1.0565	1.12149	1.1644	1.11587	1.01154	1.03283	1.00709
0587	rpl36.L	1.04805	1.11323	1.14451	1.10765	1.00935	1.04685	1.0084
0588	LOC100488960.L	1.10895	1.14245	1.25562	1.16885	0.97736	0.977935	0.966472
0589	mfsd12.L	0.994586	1.04152	1.0544	1.1276	1.03153	1.06504	1.0248
0590	eef2.1.L	1.05725	1.11138	1.12373	1.10488	0.999444	1.02587	0.992199
0591	apba2.L	1.03451	1.11363	1.13055	1.10342	1.0254	1.01865	0.997162
0592	tjp3.L	1.02616	1.12738	1.1693	1.11466	1.01326	1.01279	1.01106
0593	cactin.S	1	1.00884	1.05614	1.09312	1.16377	1.25865	1.6614
0594	mydgf.L	1.05156	1.09553	1.10467	1.11804	1.03409	1.03898	0.978803
0595	dpp9.L	1.04144	1.09691	1.09636	1.11527	1.04562	1.03294	0.996714
0596	plin3.L	1.03153	1.12697	1.13708	1.10847	1.01734	1.01039	0.986997
0597	hdgfrp2.S	1.02054	1.11411	1.17716	1.11882	1.03092	1.0276	0.981645
0598	chaf1a.L	1.0367	1.12118	1.14868	1.12041	1.02558	1.03657	1.00106
0599	sh3gl1.S	1.04362	1.13159	1.15638	1.11611	1.01519	1.02778	0.993199
0600	smu1.L	1.04173	1.0969	1.10789	1.09755	1.02754	1.0422	1.01576
0601	dnaja1.L	1.03995	1.10238	1.12274	1.14978	1.06457	1.04498	1.00185
0602	aptx.L	1	1.05118	1.0947	1.19353	1.20339	1.14126	0.916672
0603	kcmf1.L	1.03412	1.11214	1.12187	1.07993	0.998102	1.00696	0.993337
0604	ints10.L	1.05809	1.07696	1.08113	1.09619	1.0056	1.03046	1.00396
0605	ppp2cb.L	1.05391	1.1116	1.1333	1.08796	1.00161	1.01699	0.994194
0606	wrn.L	1.09069	1.13198	1.12508	1.1153	1.04338	1.03169	0.994434
0607	dohh.L	1.03916	1.11338	1.1484	1.08302	1.00603	1.02388	0.992878
0608	uqcr11.L	<LOQ	<LOQ	<LOQ	<LOQ	<LOQ	<LOQ	<LOQ
0609	mbd3.S	1.02625	1.15529	1.22939	1.1674	1.06671	1.07897	1.01627
0610	ap1m1.L	1.15549	1.1983	1.16091	1.16028	1.02547	1.04617	1
0611	upf1.L	1.03094	1.10699	1.12154	1.10865	1.02757	1.01951	0.984229
0612	cwf19l1.L	1.0156	1.0895	1.11641	1.1314	1.05202	1.054	0.999365
0613	diras3.L	1.13459	1.29088	1.41053	1.26669	1.10904	1.06368	1
0614	sgta.L	1.04592	1.12112	1.13831	1.11733	1.02819	1.02347	0.985296
0615	thop1.L	1	0.898186	0.852602	0.777116	0.753367	0.76284	0.789169
0616	reep6.L	1.03749	1.12576	1.13469	1.10812	1.03021	1.01249	0.99225
0617	rps15.S	1.12846	1.32657	1.33432	1.26557	1.09741	1.09222	1
0618	dazap1.L	1.04561	1.09859	1.1246	1.12369	1.03644	1.02638	1.00858
0619	gamt.L	1.01953	1.07894	1.10569	1.12937	1.04026	1.05338	1.00152
0620	mum1.L	1	1.0209	1.01562	1.05489	0.999502	1.06012	1.30436
0621	cirbp.L	1.07862	1.13793	1.16162	1.09547	0.984869	1.01873	0.988618
0622	stk11.L	1.02725	1.14389	1.16019	1.15415	1.07643	1.06045	1.02005
0623	polr2e.L	1.0391	1.10186	1.10765	1.07126	0.992662	1.01775	0.997294
0624	gpx4.L	1.06362	1.0859	1.09292	1.11523	1.04222	1.02696	0.97908
0625	tmem259.L	1.02565	1.12049	1.16698	1.16583	1.07531	1.06226	1.01566
0626	wdr18.L	1.03086	1.08545	1.04685	1.01163	0.948003	0.968423	0.996655
0627	arid3a.L	1	1.07199	1.03921	1.03871	0.962584	0.879666	1.00642
0628	med16.L	1.02946	1.1042	1.0976	1.10368	1.02719	1.02062	0.99398
0629	ptbp1.L	<LOQ	<LOQ	<LOQ	<LOQ	<LOQ	<LOQ	<LOQ
0630	timm10.S	1.05532	1.09639	1.12315	1.09446	0.993725	1.02795	0.988335
0631	Xelaev18006283m	1	1.03157	1.02728	0.936966	0.87903	0.880896	0.897064
0632	ndufa7.L	1.05995	1.09765	1.11167	1.09778	1.00982	1.025	0.987134
0633	rps28p9.L	1.14005	1.17667	1.19875	1.14382	1.03392	1.02876	0.993108
0634	rab11b.2.L	1.03522	1.10799	1.13097	1.10612	1.03041	1.02757	0.987994
0635	lonp1.L	1.0328	1.10108	1.09187	1.08125	0.99929	1.00933	0.979244
0636	ndufa11.L	1.05211	1.1032	1.12019	1.14605	1.06019	1.04419	0.981763
0637	ranbp3.L	1.03199	1.12171	1.12225	1.10842	1.05209	1.01963	0.979763
0638	acsbg2.S	1.0224	1.10107	1.1156	1.08679	1.01357	1.01612	0.97912
0639	anp32c.S	1.03391	1.10889	1.13589	1.10765	1.01816	1.03163	0.991594
0640	loc100495756.L	1.06238	1.08875	1.08979	1.08628	1.00207	1.00948	0.986586
0641	lingo3.S	1.0233	1.05909	1.17633	1.22778	1.23022	1.23405	1.11773
0642	ap3d1.L	1.03109	1.10539	1.12008	1.09206	1.01255	1.01863	0.983765
0643	lage3.L	1.02037	1.0666	1.11781	1.10073	1.02756	1.03859	0.997086
0644	Xelaev18006363m	1	0.987862	0.893823	0.958233	1.08091	1.09317	0.758494
0645	Xelaev18019325m	1.11353	1.16409	1.2045	1.13385	1.00441	1.04839	1.00786
0646	ifi30.L	1.03714	1.09169	1.12991	1.12849	1.03146	1.01958	0.988105
0647	tpm2.S	1.03441	1.10787	1.17162	1.11436	1.03167	1.02298	0.983931
0648	loc100145428.L	1.01603	1.11906	1.12184	1.04012	0.975176	0.986645	0.958001
0649	elavl1.L	1.45488	1.33714	1.22758	1.18881	1.02758	1.02838	1
0650	safb.L	1	1.06086	1.12966	1.13454	1.09832	1.08664	0.954395
0651	cdc34.L	1.03739	1.12465	1.17026	1.15965	1.0522	1.02567	0.981394
0652	bsg.S	1.01603	1.09942	1.11672	1.11303	1.03769	1.04124	0.973159
0653	polrmt.L	1.06847	1.11817	1.14533	1.13217	1.0333	1.04137	1.01852
0654	fkbp8.S	1.04183	1.0924	1.10843	1.10438	1.02244	1.0244	0.985832
0655	Xelaev18011642m	<LOQ	<LOQ	<LOQ	<LOQ	<LOQ	<LOQ	<LOQ
0656	c19orf60.L	1.04901	1.12676	1.13357	1.08447	1.00314	1.01104	0.990342
0657	adh1b.S	1.04481	1.11787	1.11558	1.06309	0.990409	1.01314	0.977842
0658	tdrd7.L	1.0529	1.13137	1.11246	1.05357	0.979765	0.997607	0.981377
0659	ncbp1.S	1.04061	1.09775	1.11193	1.11683	1.03625	1.03784	0.988823
0660	xpa.L	1	0.995898	0.987243	0.965113	0.982744	0.99097	1.10852
0661	anp32b.L	1.06202	1.14788	1.16367	1.12153	1.05111	1.02649	0.997542
0662	kiaa0368.L	1.03856	1.094	1.10714	1.11961	1.0425	1.04027	0.998183
0663	smc2.S	1.03468	1.08887	1.10689	1.12258	1.02812	1.02765	0.995031
0664	ptbp3.L	1.02881	1.07993	1.07341	1.04352	0.988125	0.995933	0.976996
0665	snx30.S	1.03463	1.11185	1.13425	1.10414	1.0187	1.01759	0.981556
0666	LOC100487674-like.L	1.04628	1.08731	1.11059	1.12012	1.04147	1.02971	0.981094
0667	tomm5.L	1.02417	1.08831	1.12618	1.15598	1.06062	1.04434	0.980324
0668	polr1e.L	1	1.09649	0.995196	0.869749	0.818035	0.607589	0.607589
0669	grhpr.2.L	1.04609	1.10449	1.11968	1.11217	1.0179	1.02588	0.976673
0670	grhpr.1.L	0.996082	1.12145	1.132	1.06203	1.00365	1.03365	0.998647
0671	melk.L	1.02352	1.11046	1.13679	1.13156	1.04203	1.04283	1.00077
0672	nans.L	1.03033	1.09453	1.10042	1.08513	0.989947	1.01054	0.985041
0673	clta.L	1.02593	1.10948	1.14968	1.09608	1.02696	1.03817	0.999968
0674	LOC100494497.L	1.04881	1.09462	1.101	1.0905	1.02318	1.01292	0.978682
0675	ccdc124.L	1.03746	1.10279	1.15636	1.13087	1.02313	1.02755	0.988484
0676	babam1.L	1.03433	1.11155	1.13213	1.11587	1.04769	1.03351	0.99966
0677	use1.L	1.0275	1.04986	1.06698	1.10087	1.02419	1.06512	1.00263
0678	haus8.L	1.03233	1.11926	1.13517	1.11361	1.01897	1.02925	0.995684
0679	myo9b.L	1.02871	1.03334	1.03867	1.07941	1.01891	1.04021	0.985484
0680	arl9.L	1	1.04127	1.02646	1.00252	1.05059	1.11832	1.05576
0681	mrpl34.L	<LOQ	<LOQ	<LOQ	<LOQ	<LOQ	<LOQ	<LOQ
0682	dda1.L	1.03162	1.11844	1.12739	1.1064	1.01501	1.0084	0.990559
0683	exosc3.L	1	1.00626	1.01776	0.981113	0.954991	0.859872	0.862427
0684	gatad2a.L	1.05485	1.12016	1.10931	1.09959	1.00071	1.02839	1.00607
0685	tmem161a.L	1.2417	1.21127	1.21246	1.23191	1.05996	1.07666	1
0686	armc6.L	1.05382	1.14384	1.14892	1.13769	1.04744	1.01666	0.983277
0687	sugp2.L	1	1.04711	1.03999	1.0302	1.04411	1.01715	1.05091
0688	Xelaev18043637m	1.03874	1.08681	1.11511	1.1189	1.04155	1.04744	0.991894
0689	ncln.L	1.03051	1.08899	1.09134	1.10825	1.03371	1.04122	1.00059
0690	tle2.L	<LOQ	<LOQ	<LOQ	<LOQ	<LOQ	<LOQ	<LOQ
0691	cope.L	1.02638	1.10895	1.13903	1.11473	1.03466	1.0221	0.985161
0692	eps15l1.L	1	1.03682	1.01655	0.956265	0.931278	0.903616	1.10359
0693	cherp.S	1.03236	1.1179	1.1591	1.13658	1.05045	1.03847	0.984259
0694	ndufb6.L	1.03492	1.0955	1.15108	1.16699	1.07001	1.0631	0.982176
0695	ltb4dh.L	1.0509	1.09846	1.10869	1.09434	1.02696	1.04074	0.990556
0696	ptgr1.2.L	1.03572	1.08105	1.07213	1.05818	1.01333	1.0316	1.00358
0697	LOC100170420.L	1.05682	1.09134	1.11366	1.12318	1.02404	1.03284	0.98447
0698	aco1.L	1.04217	1.11107	1.13243	1.08815	1.0206	1.02166	0.982293
0699	sh3gl2.S	<LOQ	<LOQ	<LOQ	<LOQ	<LOQ	<LOQ	<LOQ
0700	haus6.L	1	1.01314	1.03131	0.944637	0.927493	0.895268	0.9516
0701	dennd4c.S	1	1.03313	1.06245	0.973908	0.934828	0.933847	1.0005
0702	plin2.L	1.03202	1.09961	1.12099	1.10002	1.00541	1.03035	0.98434
0703	rps6.L	1.04292	1.12849	1.14739	1.06336	0.980284	1.01232	0.988124
0704	focad.L	1.03152	1.09821	1.1164	1.11884	1.03299	1.02321	0.994339
0705	nipsnap3a.L	1.0238	1.08467	1.1132	1.1035	1.01529	1.01348	0.989422
0706	slc44a1.S	1.02558	1.08815	1.10797	1.11751	1.03002	1.01379	1.00461
0707	znf462.S	1.03875	1.11476	1.15688	1.136	1.04374	1.03606	0.981494
0708	rad23b.L	1.04012	1.10794	1.12115	1.10473	1.03088	1.03379	0.987889
0709	klf4.S	0.0727576	0.0597355	1.94675	1.94675	1.4706	1.18781	1
0710	mtap.L	1.02871	1.09707	1.10145	1.06653	0.989453	1.02681	0.999231
0711	elavl3.L	1.05254	1.10778	1.11199	1.08844	1.00929	1.01413	0.98818
0712	plaa.L	1.0312	1.11143	1.12396	1.09621	1.0091	1.01695	0.990065
0713	ttc39b.S	1.02765	1.09636	1.10969	1.10717	1.03077	1.0232	0.981383
0714	tyrp1.S	1.03754	1.12005	1.14719	1.09766	1.00939	1.02091	0.988237
0715	ermp1.L	1.02595	1.11167	1.1079	1.09211	1.01815	1.01975	0.988957
0716	cdc37l1.L	1.02655	1.06131	1.0942	1.10921	1.01878	1.0097	0.984855
0717	pum3.S	<LOQ	<LOQ	<LOQ	<LOQ	<LOQ	<LOQ	<LOQ
0718	vldlr.L	1.03447	1.09605	1.09238	1.10968	1.01578	1.02253	1.00024
0719	cbwd1.2.L	1.03491	1.09142	1.10712	1.10692	1.03047	1.03277	0.992347
0720	pgm5.L	<LOQ	<LOQ	<LOQ	<LOQ	<LOQ	<LOQ	<LOQ
0721	MGC76064.L	<LOQ	<LOQ	<LOQ	<LOQ	<LOQ	<LOQ	<LOQ
0722	tjp2.L	1.04156	1.09878	1.10288	1.09364	1.01825	1.02629	0.999808
0723	LOC100491930.L	1.02293	1.1237	1.12426	1.08516	1.00646	1.01439	0.987584
0724	Xelaev18006013m	1.04738	1.15474	1.1832	1.10747	1.01535	0.995905	0.959734
0725	MGC84172.L	1.0572	1.11693	1.13048	1.08367	0.998672	0.998376	0.962657
0726	ostf1.S	1.02693	1.09884	1.13363	1.08705	1.00389	0.994095	0.966813
0727	vps13a.L	1.05024	1.10151	1.10278	1.09353	1.01008	1.00491	0.988604
0728	gna14.L	<LOQ	<LOQ	<LOQ	<LOQ	<LOQ	<LOQ	<LOQ
0729	psat1.L	1.0267	1.06573	1.08398	1.12547	1.02705	1.04551	1.00381
0730	tle4.L	1.03682	1.13713	1.19145	1.13402	1.03671	1.05036	0.988985
0731	ubqln1.L	1.05722	1.12043	1.13098	1.09303	0.978007	0.958733	0.958043
0732	hnrnpk.L	1.03502	1.10873	1.12976	1.1038	1.02516	1.01984	0.982273
0733	naa35.L	1.0448	1.13965	1.14	1.1052	1.01886	1.01928	0.988337
0734	isca1.L	1.12027	1.30873	1.39396	1.28335	1.10522	1.08709	1
0735	ctsv.S	1.02078	1.09528	1.14018	1.16091	1.08473	1.07739	1.11063
0736	fbp2.S	1.01907	1.01366	0.994812	1.10153	1.05993	1.08175	1.02513
0737	fbp1.L	<LOQ	<LOQ	<LOQ	<LOQ	<LOQ	<LOQ	<LOQ
0738	habp4.L	1.04828	1.09512	1.12764	1.11301	1.01432	1.02878	0.983661
0739	sass6.L	1.04796	1.11863	1.12459	1.09971	1.01481	1.01996	0.992677
0740	auh.L	1	0.988395	1.00601	0.966529	0.903318	0.889517	1.04667
0741	sptlc1.L	1.03489	1.12417	1.12212	1.07981	0.997074	1.00169	0.980109
0742	rabggta.S	1.03532	1.10808	1.12361	1.10882	1.02405	1.02086	0.987381
0743	nedd8.S	1.04217	1.12704	1.20185	1.13482	0.997166	1.01875	0.991701
0744	tm9sf1.L	1.05773	1.11364	1.07165	1.08304	0.996007	1.00617	1.0055
0745	ipo4.L	1.03754	1.11011	1.11644	1.10332	1.03192	1.0242	0.985359
0746	Xelaev18010215m	1.03781	1.09086	1.10936	1.1203	1.03284	1.02375	0.985058
0747	emc9.L	1.1117	1.2508	1.23907	1.20176	1.03208	1.03966	1
0748	psme1.L	1.04324	1.09342	1.09527	1.08046	1.00091	1.01749	0.996854
0749	dcaf11.L	1.04858	1.08506	1.10196	1.13831	1.08056	1.08844	1.08079
0750	pck2.L	1.01934	1.09963	1.1196	1.09742	1.0149	1.04156	0.986113
0751	homez.L	<LOQ	<LOQ	<LOQ	<LOQ	<LOQ	<LOQ	<LOQ
0752	myh1-1-2.L	1.24398	1.09511	1.05199	1.18503	1.03621	1.06663	1
0753	dhrs4.L	1.02389	1.09704	1.0935	1.07089	1.004	1.01426	1.00471
0754	prmt5.L	1.03477	1.10072	1.1119	1.11763	1.03273	1.03204	0.984308
0755	haus4.L	1.02487	1.09345	1.12561	1.09638	1.01119	1.03339	0.997957
0756	psmb5.L	1.04186	1.10637	1.12125	1.11555	1.02591	1.03798	0.994286
0757	acin1.L	<LOQ	<LOQ	<LOQ	<LOQ	<LOQ	<LOQ	<LOQ
0758	oxa1l.S	1.0496	1.09161	1.12446	1.09037	1.04621	1.04754	1.01589
0759	ighx.L	1.08702	1.07827	1.0791	1.11414	1.01569	1.02884	0.999398
0760	LOC100135349.L	0.986529	1.18453	1.201	0.998932	0.94863	0.961516	0.955794
0761	LOC548369.L	1.01905	1.09867	1.11907	1.03848	0.978808	0.981873	0.957501
0762	Xelaev18007090m	1	1.08037	1.1778	1.27688	1.21414	1.04416	0.635696
0763	Xetrov90002498m.L	1.16696	1.07805	0.985239	1.12645	1.02781	1.05247	1
0764	dad1.L	1.07328	1.11302	1.12956	1.1412	1.0622	1.02749	0.986278
0765	mettl3.L	1.03539	1.08727	1.09925	1.08684	1.00448	1.02989	0.989387
0766	tox4.L	<LOQ	<LOQ	<LOQ	<LOQ	<LOQ	<LOQ	<LOQ
0767	rab2b.L	1.03624	1.09129	1.11851	1.14087	1.02535	1.06009	1.01657
0768	supt16h.L	1.0269	1.11191	1.07943	1.08739	1.0289	1.03373	1.01635
0769	pnp.L	<LOQ	<LOQ	<LOQ	<LOQ	<LOQ	<LOQ	<LOQ
0770	dnaja4.1.L	1	1.03389	1.06515	1.08624	1.02797	0.959933	0.871049
0771	ttc5.S	1.04053	1.10231	1.10213	1.09246	1.00672	1.02273	0.987763
0772	emc4.S	1.00962	1.10288	1.12816	1.1175	1.02837	1.03348	0.98087
0773	mettl17.L	1.03634	1.09608	1.08373	1.08127	1.00447	1.03896	1.00957
0774	tmem55b.S	1	1.01928	0.989987	0.911256	0.912221	0.835628	0.842714
0775	osgep.L	1.03088	1.10155	1.10351	1.09448	1.01884	1.01924	0.991405
0776	apex1.L	1.02684	1.09825	1.11763	1.10932	1.02758	1.03335	0.991134
0777	LOC100485573.L	1	1.02307	1.10449	1.22969	1.11831	0.884084	0.446778
0778	tep1.L	1.05346	1.10208	1.1014	1.11181	1.02329	1.01824	0.999455
0779	hnrnpc.L	<LOQ	<LOQ	<LOQ	<LOQ	<LOQ	<LOQ	<LOQ
0780	ndrg2.L	1.07361	1.13236	1.14651	1.12341	1.01216	1.01035	0.965728
0781	smtn.S	1.0209	1.05194	1.05149	1.03803	0.987848	1.00701	0.989496
0782	pole.L	1.01974	1.10317	1.12155	1.09732	1.01758	1.03025	0.995664
0783	pes1.L	1.03907	1.1301	1.10659	1.11117	1.00741	1.01426	0.97829
0784	zp3.2.L	1.00418	1.18159	1.14358	1.05557	0.992805	0.980549	0.954725
0785	mtfp1.L	1	1.0287	1.01864	0.993514	0.979104	0.999283	1.23893
0786	sf3a1.S	1.0296	1.1006	1.12121	1.1017	1.01931	1.02191	0.991797
0787	tbc1d10a.L	1.03874	1.10258	1.12149	1.10342	1.02281	1.02701	1.00246
0788	mgc107841.L	1.05762	1.08039	1.07214	1.08607	1.02092	1.06869	1.02673
0789	thoc5.S	1.03538	1.10264	1.11984	1.08926	1.0346	1.02074	0.983979
0790	ap1b1.L	1.02649	1.09138	1.0982	1.09611	1.02847	1.03481	0.987846
0791	ewsr1.L	1.02723	1.10964	1.14816	1.10611	1.0224	1.03865	1.00298
0792	rbm19.S	0.993344	1.10292	1.18998	1.24561	1.07272	0.943827	0.915292
0793	plbd2.S	1.04997	1.07604	1.08582	1.11738	1.031	1.04926	1.00741
0794	sart3.L	1.03879	1.11159	1.13356	1.12731	1.02229	1.00132	0.980654
0795	ung.L	1	1.05995	1.06106	1.00556	0.934072	0.906797	0.995785
0796	usp30.L	1	1.05385	1.14566	1.10772	1.12982	1.13689	1.462
0797	dao.L	1.02525	1.09773	1.11211	1.11829	1.02892	1.02459	0.981259
0798	coro6.1.L	1.04307	1.0927	1.10933	1.10832	1.01963	1.03397	0.990513
0799	acaca-like.S	1.041	1.15732	1.10479	1.03962	0.989163	0.94471	0.946395
0800	aldh3b1.L	1.0653	1.14611	1.08571	1.06556	0.995641	1.0206	0.985387
0801	mmab.L	1.02954	1.12265	1.15058	1.12241	1.02718	1.03964	1.00953
0802	mvk.L	1.06675	1.12454	1.12806	1.10993	1.02806	1.03411	0.994722
0803	gltp.L	1.0168	1.09554	1.10577	1.06703	1.00534	1.02666	0.981346
0804	git2.S	1.03492	1.07939	1.09608	1.08259	1.00668	1.02169	0.996511
0805	ankrd13a.L	1.0369	1.09007	1.08912	1.10859	1.01605	1.02082	1.00458
0806	pitpnb.2.L	1.03252	1.09625	1.12132	1.10225	1.02157	1.04007	0.9947
0807	chek2-like.2.L	1.3684	1.27531	1.21	1.21783	1.06112	1.04644	1
0808	chek2-like.1.L	1.04391	1.07536	1.06395	1.06176	1.00766	1.0123	0.994413
0809	hscb.L	<LOQ	<LOQ	<LOQ	<LOQ	<LOQ	<LOQ	<LOQ
0810	prodh.L	1.02988	1.12028	1.12231	1.0884	1.01121	1.02684	0.991623
0811	cit.S	1.07595	1.11673	1.10048	1.09406	1.02384	1.05159	1.00248
0812	gcn1.L	1.04045	1.09908	1.10443	1.10732	1.02778	1.02553	0.989327
0813	rplp0.S	1.02559	1.08807	1.10891	1.11294	1.03009	1.0327	0.978444
0814	pxn.L	1.05312	1.12889	1.13714	1.11659	1.00091	1.03496	0.992361
0815	cox6a1.L	1.04516	1.12692	1.16532	1.15728	1.07284	1.07907	1.01541
0816	Xelaev18007558m	1.03726	1.11528	1.19158	1.14387	1.04222	1.01862	0.978299
0817	dynll1.S	1.03314	1.07501	1.09519	1.09396	1.01111	1.01556	0.976426
0818	coq5.L	1.03488	1.09296	1.1359	1.13545	1.05074	1.05666	0.999437
0819	pop5.L	1	1.04006	1.02176	1.01878	0.998979	1.06404	1.21835
0820	mlec.S	1.0542	1.09299	1.10128	1.10769	1.03691	1.02435	0.975646
0821	acads.L	1.04946	1.13615	1.1483	1.10899	1.02034	1.02086	0.982142
0822	rnf5.S	1.26696	1.39312	1.27055	1.22767	1.08503	1.06398	1
0823	drg1.L	1.03745	1.09651	1.11369	1.10852	1.02529	1.0248	0.991729
0824	eif4enif1.L	1.07587	1.11404	1.16331	1.15318	1.05107	1.05407	1.0026
0825	pisd.S	1.06216	1.08503	1.09219	1.11866	1.04676	1.04917	1.01064
0826	snrpd3.L	1.02143	1.10723	1.1426	1.11317	1.02146	1.02751	0.996581
0827	smpd4.L	1.03156	1.08938	1.11075	1.12104	1.04752	1.03909	1.00859
0828	crkl.L	<LOQ	<LOQ	<LOQ	<LOQ	<LOQ	<LOQ	<LOQ
0829	ddt.L	1.00849	1.10177	1.13883	1.14724	1.04169	1.03272	0.998829
0830	gstt1-like.2.L	1.02272	1.10424	1.10037	1.08244	0.992431	1.02225	0.981271
0831	smarcb1.S	1.02291	1.09808	1.08106	1.06466	0.988057	0.984348	0.984256
0832	Xelaev18007665m	1.02965	1.09646	1.13571	1.0622	0.993051	0.982412	0.978579
0833	loc779021.L	1.05178	1.14756	1.15422	1.09224	1.02625	1.01607	0.997937
0834	cltcl1.L	1.01307	1.08187	1.10592	1.09359	1.01144	1.02644	1.0053
0835	snap29.L	1.37733	1.359	1.24008	1.23801	1.10781	1.0899	1
0836	hic2.L	1.04704	1.11661	1.11859	1.11832	1.0262	1.01384	0.997497
0837	ube2l3.L	1.05285	1.11125	1.15217	1.12134	1.02259	1.03176	0.981057
0838	ydjc.S	1.01694	1.10773	1.09626	1.09211	1.0057	1.04065	1.002
0839	top3b.L	1.03913	1.09047	1.10422	1.10198	1.02878	1.02875	1.00061
0840	mapk1.S	1.03519	1.10735	1.12784	1.10195	1.02025	1.02517	0.986724
0841	ufd1l.L	1.03484	1.06644	1.10365	1.10751	0.995337	1.01277	0.997298
0842	cdc45.S	1.00845	1.13176	1.14669	1.12676	1.05499	1.02968	0.989754
0843	comt.L	<LOQ	<LOQ	<LOQ	<LOQ	<LOQ	<LOQ	<LOQ
0844	arvcf.S	<LOQ	<LOQ	<LOQ	<LOQ	<LOQ	<LOQ	<LOQ
0845	Xelaev18007711m	1.01385	1.04334	1.06194	1.08899	1.01205	1.01848	0.988542
0846	trmt2a.L	1	1.04702	1.04296	0.986424	0.958117	0.903438	0.824194
0847	ranbp1.L	1.12313	0.968608	0.975576	1.03747	0.969934	0.987314	0.956807
0848	pgam5.L	1.03061	1.09896	1.12269	1.09497	1.02769	1.00762	1.00373
0849	chfr.L	1.29304	1.19624	1.13075	1.1025	0.965795	1.03144	1
0850	fbrsl1.L	1	1.06906	1.05043	0.959145	0.922202	0.863683	0.81472
0851	ran.L	1.03891	1.09703	1.11195	1.11981	1.03577	1.02749	0.983763
0852	dhx37.L	1.06713	1.14258	1.12656	1.116	1.04485	1.0605	0.99324
0853	scarb1.L	1.03089	1.10884	1.09849	1.05068	0.981739	0.989595	0.995912
0854	atp6v0a2.L	1.02913	1.08247	1.0799	1.09453	1.05265	1.03091	1.02523
0855	eif2b1.S	1.02228	1.10041	1.10153	1.10566	1.04002	1.03393	0.99993
0856	tmed2.S	1.03628	1.09657	1.10023	1.07149	1.00471	1.02347	0.986961
0857	rilpl1.L	<LOQ	<LOQ	<LOQ	<LOQ	<LOQ	<LOQ	<LOQ
0858	vps37b.S	1.04815	1.11582	1.15837	1.13956	1.05973	1.0341	1.00181
0859	hip1r.L	1.03461	1.13019	1.13924	1.11752	1.02153	1.01383	0.99399
0860	denr.L	1.03498	1.12979	1.14988	1.08291	0.99911	1.02152	0.973564
0861	kntc1.L	1.05189	1.11779	1.12223	1.10288	1.02069	1.01022	0.987723
0862	clip1.L	1.05966	1.12439	1.13876	1.13137	1.04892	1.02729	1.01716
0863	vps33a.S	1.04344	1.07519	1.0926	1.11776	1.02831	1.03771	1.00631
0864	diablo.L	1.03158	1.10723	1.11646	1.07574	0.981784	0.97703	0.976366
0865	psmd9.L	1.04092	1.1277	1.15717	1.10425	1.01644	1.03105	0.990805
0866	anapc5.L	1.03906	1.11566	1.14362	1.11963	1.03506	1.00905	0.978369
0867	p2rx4.L	1.03916	1.09619	1.09265	1.07143	0.989455	0.997806	0.986436
0868	ift81.L	<LOQ	<LOQ	<LOQ	<LOQ	<LOQ	<LOQ	<LOQ
0869	atp2a2.L	1.02782	1.09722	1.11763	1.1074	1.02405	1.03099	0.999308
0870	anapc7.S	1.0375	1.10958	1.11717	1.08324	1.00687	1.01085	0.998403
0871	gpn3.L	1	1.09999	1.07371	1.05666	0.993095	0.990299	1.28324
0872	vps29.L	1.03681	1.08835	1.09203	1.10229	1.02501	1.02878	0.991106
0873	pptc7.L	1	1.00601	0.996876	0.959918	0.889599	0.884857	0.892704
0874	ppp1cc.L	1.02725	1.07536	1.09508	1.107	1.02562	1.03593	0.994766
0875	aldh2.L	1.03108	1.10135	1.12417	1.1241	1.03395	1.03339	0.98787
0876	acad10.L	1.03128	1.08315	1.09639	1.10007	1.02015	1.03403	0.997975
0877	brap.L	<LOQ	<LOQ	<LOQ	<LOQ	<LOQ	<LOQ	<LOQ
0878	atxn2.L	1.03472	1.11495	1.14501	1.1057	1.01491	1.03676	1.00417
0879	naa25.L	1.03863	1.10492	1.12098	1.10342	1.0181	1.02945	0.995327
0880	trafd1.L	1.04805	1.11714	1.11106	1.06785	0.998688	0.989693	0.996998
0881	hectd4.S	1.04307	1.07789	1.13516	1.12584	1.05012	1.03184	0.991792
0882	rpl6.L	1.04696	1.10352	1.10323	1.07432	0.994849	1.01979	0.979438
0883	rfc5.L	1.03311	1.12048	1.13005	1.1138	1.04007	1.02351	0.983644
0884	pebp1.L	1.05588	1.11188	1.13489	1.12628	1.02797	1.00715	0.980448
0885	taok2.S	1.0221	1.08041	1.10677	1.09163	1.03464	1.02552	0.992059
0886	tcn2.L	1.03635	1.13434	1.17042	1.11021	1.01981	1.00467	0.96847
0887	osbp2.S	1.2611	1.25072	1.23654	1.21521	1.06863	1.07523	1
0888	mzt2b.L	1	1.02768	1.09355	1.08288	1.13183	1.31321	1.86595
0889	hint1.L	1.05415	1.11727	1.12652	1.07571	0.979568	1.02455	0.990367
0890	isoc1.S	1.05802	1.08952	1.10805	1.13588	1.05411	1.03745	0.992761
0891	slc27a6.L	1.032	1.08281	1.11845	1.14098	1.05098	1.05544	1.00629
0892	lmna.L	1.01334	1.05511	1.08404	1.09704	0.998338	1.02946	1.0075
0893	aldh7a1.L	1.04506	1.10574	1.12994	1.13228	1.03597	1.02318	0.971454
0894	ppic.L	1.06726	1.10513	1.11944	1.12967	1.04679	1.0301	1.00014
0895	hsd17b4.L	1.03838	1.09085	1.1238	1.1399	1.0486	1.03757	0.994195
0896	tnfaip8.L	1.03292	1.04422	1.02611	1.01323	0.962729	1.00235	0.98907
0897	ap3s1.L	1.01217	1.0796	1.09621	1.08483	1.02925	1.02206	0.993508
0898	tmed7.L	1.03736	1.08173	1.09024	1.11351	1.05475	1.03777	0.975566
0899	pggt1b.S	1.0299	1.11154	1.11685	1.13168	1.04571	1.04547	0.99508
0900	ythdc2.L	1.00361	1.08186	1.12047	1.0901	1.02866	1.0094	0.954154
0901	reep5.L	1.0266	1.1035	1.12662	1.08675	1.00638	1.02719	0.973382
0902	srp19.S	1.06803	1.10738	1.12792	1.10251	1.00364	1.01811	0.987423
0903	wdr36.L	1.03337	1.06297	1.07642	1.10521	1.01954	1.03047	1.00013
0904	slc25a46.L	1.04492	1.08261	1.07329	1.07175	1.01491	1.01484	0.989525
0905	nudt12.L	1.02177	1.04938	1.05796	1.07618	1.02192	1.01996	0.981421
0906	ppip5k1.L	1.27679	1.34443	1.27277	1.24791	1.08878	1.06281	1
0907	lnpep.L	1.02618	1.09078	1.0993	1.11117	1.03145	1.03028	0.994074
0908	cast.L	1.02406	1.08191	1.16783	1.11148	1.02851	1.04757	1.00793
0909	ell2.L	1.04111	1.10509	1.10419	1.1069	1.01496	1.03735	0.992954
0910	glrx.L	1.09416	1.13757	1.15244	1.13882	1.01164	1.03138	0.993478
0911	ttc37.L	1.0225	1.06434	1.0782	1.12647	1.04297	1.04822	1.01074
0912	tmem161b-like.S	1.04206	1.07782	1.07983	1.08651	1.00828	1.02344	0.987323
0913	cox7c.L	1.02718	1.08655	1.12634	1.13563	1.04265	1.04784	0.984497
0914	xrcc4.L	1.04604	1.07772	1.08936	1.04451	0.953585	0.960489	0.989687
0915	rps23.L	1.04158	1.12536	1.13709	1.06781	0.992766	1.01974	0.982636
0916	dhfr.L	1.01529	1.09565	1.09893	1.06367	0.996733	1.02267	0.987881
0917	fam151b.L	1.0404	1.07501	1.10218	1.09876	1.03314	1.03854	1.01142
0918	zfyve16.S	1.03821	1.09909	1.11562	1.10559	1.02488	1.01976	0.987195
0919	rad17.L	1.41175	1.1985	1.06282	1.0956	0.999237	1.03593	1
0920	ocln.L	1.02264	1.09885	1.16192	1.06611	0.959756	0.959787	0.966702
0921	LOC100491157.L	1	1.07886	1.07013	0.96679	0.904581	0.833854	1.26944
0922	smn2.L	1.02527	1.08947	1.09819	1.05962	0.962061	1.01504	0.993166
0923	bdp1.L	1	1.01071	1.06372	1.05185	0.990962	0.942162	1.17019
0924	mrps27.L	1.01271	1.10231	1.10953	1.09361	1.01894	1.02444	0.983732
0925	tnpo1.L	1.03617	1.10239	1.1124	1.10029	1.02034	1.01392	0.982787
0926	btf3.L	1.03628	1.1128	1.15801	1.10917	0.99522	1.01175	0.981549
0927	hexb.L	1.04893	1.10069	1.10499	1.11074	1.0307	1.02907	0.986067
0928	gfm2.L	1.04108	1.11278	1.11303	1.07939	1.01355	1.02757	1.00045
0929	col4a3bp.L	1.0171	1.08826	1.10009	1.05761	1.01601	1.01697	0.989379
0930	iqgap2.S	1.02192	1.07048	1.09501	1.09209	1.04176	1.05823	1.0182
0931	LOC101732873.L	<LOQ	<LOQ	<LOQ	<LOQ	<LOQ	<LOQ	<LOQ
0932	tbca.L	1.07017	1.13889	1.21476	1.14472	1.04044	1.02808	0.973735
0933	cabin1.L	1.03354	1.1156	1.11719	1.085	1.00603	1.0074	0.978993
0934	scamp1.S	1.03353	1.09701	1.10989	1.08777	1.01822	1.03776	1.00474
0935	arsb.L	1.03465	1.08098	1.08807	1.03218	0.990763	1.03954	1.00295
0936	dmgdh.L	1.00428	1.03944	1.0409	1.13177	1.03454	1.05664	1.01167
0937	bhmt.L	1.00517	1.06276	1.07794	1.12955	0.992311	0.97802	0.972006
0938	mtx3.L	1.18618	1.25197	1.13776	1.10751	1.0662	1.03747	1
0939	cdk7.L	1.03112	1.09556	1.11734	1.11456	1.04509	1.03107	0.982936
0940	nln.L	1.04228	1.11441	1.12139	1.10202	1.026	1.01761	0.996527
0941	trappc13.L	1	1.05681	1.07129	1.03866	0.99208	1.04927	1.06645
0942	dimt1.L	1.04953	1.12091	1.14171	1.10601	1.02603	1.02874	0.996749
0943	ddx4.S	1.04124	1.12645	1.13658	1.09145	1.01329	1.02025	0.991508
0944	Xelaev18008278m	1.30391	1.25387	1.15044	1.16098	1.02936	1.04965	1
0945	skiv2l2.L	1.06517	1.13349	1.12633	1.09379	1.00114	1.00574	0.976925
0946	dhx29.L	1.04101	1.12882	1.12796	1.1122	1.03522	1.02454	0.989139
0947	gpx8.L	1.02545	1.08903	1.08058	1.09653	1.02595	1.02487	1.00746
0948	ndufs4.S	1.06946	1.12401	1.16436	1.11724	1.02839	1.03501	0.986522
0949	mrps30.L	1.04944	1.07785	1.08826	1.10941	1.0356	1.04522	1.00285
0950	nnt.L	1.03091	1.09015	1.09627	1.09347	1.01162	1.03266	0.991231
0951	paip1.L	1.02263	1.09537	0.992814	0.96967	0.921432	0.952415	0.965641
0952	oxct1.S	1.04447	1.11075	1.13285	1.10129	1.0136	1.02745	0.982731
0953	rpl37.S	1.28078	1.13904	1.17243	1.04513	0.969584	1.08289	1
0954	ttc33.L	1.04427	1.12043	1.11868	1.05236	0.974462	1.00332	0.988626
0955	Xelaev18008343m	0.992917	1.02436	1.02956	1.09624	1.00849	1.10062	1.06336
0956	wdr70.L	1.03336	1.08987	1.12114	1.11938	1.03239	1.04827	1.01907
0957	nup155.L	1.03755	1.0953	1.09691	1.09202	1.01513	1.02511	0.996178
0958	nadk2.L	<LOQ	<LOQ	<LOQ	<LOQ	<LOQ	<LOQ	<LOQ
0959	ugt3a2.S	1.56919	1.11535	0.958868	1.12169	1.0087	1.08706	1
0960	dnajc21.L	1	1.02776	1.00551	1.00662	0.992918	1.04439	1.37829
0961	amacr.L	1.03768	1.10854	1.11588	1.07707	1.0044	1.02837	0.986778
0962	tars.L	1.05105	1.11214	1.13341	1.1199	1.02586	1.02262	0.981938
0963	sub1.S	1.03576	1.1168	1.17691	1.10515	1.01505	1.05747	1.00813
0964	golph3.S	1.0362	1.12352	1.14708	1.12998	1.03922	1.02356	0.962042
0965	lman1.L	1.03816	1.09306	1.10485	1.10554	1.01607	1.04106	1.00037
0966	nars.L	1.04218	1.08767	1.10562	1.12064	1.03993	1.057	1.00971
0967	fech.S	1.0311	1.11509	1.12883	1.0916	1.01093	1.02658	0.985784
0968	txnl1.L	1.05358	1.12308	1.1228	1.08356	1.01062	1.00517	0.985951
0969	tcf12.L	1.04768	1.14949	1.13697	1.09206	0.992856	1.00419	1.01263
0970	rab27a.L	1.02354	1.11646	1.12825	1.11196	1.03963	1.02746	1.00001
0971	tspan36.S	1.006	1.06439	1.06608	1.03424	0.998509	1.04169	1.01643
0972	ska1.L	1.04272	1.09283	1.14391	1.13315	1.04223	1.01125	0.978185
0973	me1.L	1.05354	1.11649	1.1328	1.1331	1.04227	1.03516	0.989229
0974	elac1.L	1.02976	1.0867	1.11754	1.15072	1.04385	1.022	1.00601
0975	acaa2.L	1.03513	1.09996	1.1242	1.10884	1.02581	1.03432	0.996057
0976	Xelaev18011104m	1.03223	1.09371	1.08543	1.06897	1.00293	0.999507	0.993237
0977	Xetrov90003785m.L	1.03885	1.10828	1.15407	1.16014	1.0767	1.05761	1.0092
0978	c18orf32.L	0.979302	1.10481	1.17308	1.09958	1.02291	1.0414	0.994544
0979	rpl17.L	1.0668	1.12996	1.13795	1.07721	0.995739	1.01411	0.986642
0980	smad2.S	1	1.04958	1.0227	0.974272	0.917847	0.898292	0.960807
0981	hdhd2.L	1.07019	1.12673	1.15965	1.10899	1.00841	0.996068	0.973892
0982	katnal2.L	1.02972	1.10694	1.12221	1.10977	1.02771	1.02717	0.983119
0983	eef2.2.L	1.03328	1.09565	1.11645	1.12748	1.04015	1.05021	0.984421
0984	c18orf25.L	1	1.0376	0.983377	0.931055	0.895293	0.871579	0.894496
0985	haus1.L	1.04889	1.11743	1.14854	1.12035	0.997677	1.0305	1.02406
0986	atp5a1.L	1.04231	1.09944	1.10901	1.09694	1.00917	1.03318	0.99582
0987	pik3c3.L	1.03764	1.10672	1.14548	1.17171	1.0807	1.06784	1.02761
0988	ubap1.L	1.03896	1.09068	1.10596	1.08343	1.01637	1.01949	1.00643
0989	pigo.L	1.02931	1.10987	1.1036	1.09509	1.01399	1.0122	0.986746
0990	vwa5a.2.L	1.0549	1.08081	1.09184	1.13376	1.03905	1.04292	0.996415
0991	vcp.L	1.06847	1.1291	1.15247	1.10204	0.993524	1.03219	0.987481
0992	marc1.S	1.0627	1.18288	1.21106	1.13116	1.02335	1.01592	0.971209
0993	stoml2.L	1.04805	1.12056	1.13807	1.11691	1.02261	1.03854	0.992917
0994	fam214b.L	1	1.03681	1.15747	1.03619	0.92839	0.825262	0.769937
0995	sigmar1.L	1	1.0277	1.01898	0.952259	0.880946	0.905732	0.914676
0996	dctn3.S	1.04307	1.10708	1.14178	1.12149	1.03878	1.045	1.01063
0997	dnai1.L	<LOQ	<LOQ	<LOQ	<LOQ	<LOQ	<LOQ	<LOQ
0998	Xelaev18008634m	1.05302	1.12927	1.14556	1.09103	1.02309	1.03413	0.992596
0999	LOC100485792.L	<LOQ	<LOQ	<LOQ	<LOQ	<LOQ	<LOQ	<LOQ
1000	htra2.S	1.05518	1.09792	1.11313	1.14353	1.04298	1.06642	1.022
1001	aup1.S	1.04585	1.09874	1.11526	1.11699	1.03533	1.02237	0.9955
1002	LOC448531.S	1.03006	1.09037	1.10046	1.09889	1.02165	1.0238	0.984284
1003	idh3b.S	1.03401	1.07773	1.08268	1.11758	1.03479	1.0404	0.995608
1004	alms1.S	1.05042	1.06992	1.08521	1.05152	0.962394	1.02188	0.949912
1005	cct7.S	1.01023	1.05294	1.08438	1.1191	1.03588	1.03444	0.989023
1006	dctn1.S	1	1.03358	0.978974	0.900607	0.886352	0.864615	1.03512
1007	nat8b-like.S	1.02799	1.09797	1.10369	1.05574	0.999855	1.01385	0.977533
1008	znf638.S	1.02048	1.09171	1.11257	1.08254	1.03679	1.04924	1.01057
1009	exoc6b.L	1.04965	1.13385	1.10523	1.12942	1.03881	1.04904	1.00447
1010	paip2b.L	1.03358	1.03513	1.09386	1.08825	1.01619	1.02257	1.00259
1011	slc4a11.S	1.03035	1.08505	1.09056	1.09211	1.00808	1.01814	0.988251
1012	smox.L	1.02419	1.08485	1.08943	1.10076	1.01697	1.02974	1.01381
1013	suclg1.S	1.03672	1.09748	1.10277	1.09086	0.999105	1.028	0.987636
1014	chmp3.L	1.02528	1.08381	1.10455	1.08943	1.01463	1.00032	0.984014
1015	immt.S	1.05129	1.10961	1.09237	1.06307	0.987112	1.02459	0.995791
1016	tacc3.S	1.00865	1.10666	1.12817	1.08264	1.00145	1.01487	0.98428
1017	letm1.S	1.0436	1.08695	1.09094	1.09955	1.0228	1.02683	1.00904
1018	add1.L	<LOQ	<LOQ	<LOQ	<LOQ	<LOQ	<LOQ	<LOQ
1019	wfs1.S	1	1.0291	0.951443	0.997948	1.14763	0.940184	1.36834
1020	wdr1.S	1.02295	1.09293	1.11245	1.11614	1.03547	1.0446	0.993844
1021	qdpr.S	1.02266	1.07542	1.0741	1.08523	1.00673	1.04436	1.01039
1022	dhx15.S	1.04719	1.10775	1.10801	1.09826	1.0191	1.02428	0.992087
1023	pi4k2b.S	1.03388	1.11842	1.11658	1.08979	1.01579	1.01393	0.98888
1024	rpl9.S	1.0569	1.15531	1.14465	1.03914	0.954238	1.00285	0.977139
1025	lias.L	1.04808	1.08805	1.10514	1.09307	1.0072	0.996673	1.00043
1026	ugdh.S	1.03441	1.1472	1.12191	1.08346	1.00067	1.00805	0.989467
1027	ube2k.L	1.03765	1.08903	1.10635	1.11007	1.02999	1.03828	0.991406
1028	pds5a.S	<LOQ	<LOQ	<LOQ	<LOQ	<LOQ	<LOQ	<LOQ
1029	Xelaev18009011m	2.37854	1.66815	1.42489	1.31572	1.13571	1.08529	1
1030	slc30a9.S	1.05826	1.11403	1.12585	1.13018	1.04681	1.0366	1.00765
1031	fip1l1.L	1	1.05859	1.08716	1.07034	1.07365	1.15081	1.38396
1032	exoc1.L	1.03394	1.08664	1.11505	1.12322	1.04275	1.05064	1.01431
1033	paics.1.S	1.04197	1.11588	1.12478	1.10195	1.00962	1.01613	0.981423
1034	ppat.S	<LOQ	<LOQ	<LOQ	<LOQ	<LOQ	<LOQ	<LOQ
1035	slc25a4.S	1	1.08266	1.00056	0.821139	0.834756	0.869914	0.881641
1036	acsl1.S	1.04687	1.11612	1.14549	1.12801	1.03115	1.01353	0.984679
1037	trappc11.L	1.36939	1.26602	1.27734	1.2669	1.11549	1.07948	1
1038	spcs3.S	1.03263	1.09763	1.09502	1.09651	1.0183	1.02801	0.9809
1039	hmgb2.S	1.03141	1.11362	1.17992	1.11307	1.01994	1.03576	0.976059
1040	clcn3.L	1.04873	1.08008	1.06929	1.0553	0.990828	0.99122	0.993907
1041	nek1.S	1.04345	1.07025	1.08576	1.05873	0.997764	1.00946	1.01189
1042	ppid.S	1.05673	1.11935	1.14062	1.07986	0.994971	1.02004	0.985425
1043	plrg1.L	1.04108	1.10582	1.09822	1.10411	1.02858	1.01699	0.97872
1044	rps3a.S	1.05177	1.10866	1.11528	1.09505	0.993047	1.02788	0.996224
1045	lrba.S	1.05547	1.13067	1.13561	1.10482	1.02586	1.01829	0.981896
1046	smad1.L	0.992237	1.09879	1.12631	1.09097	1.03056	1.02627	1.00566
1047	abce1.S	1.03476	1.10815	1.1169	1.08864	1.01463	1.01391	0.981851
1048	otud4.L	1.03118	1.13688	1.13159	1.10377	1.02672	1.01994	0.984706
1049	smarca5.S	1.02065	1.10248	1.10833	1.08363	1.0056	1.01072	0.981338
1050	znf330.L	1.03453	1.09173	1.10374	1.07842	1.00283	1.02021	0.994745
1051	rab33b.L	1.06356	1.14582	1.18185	1.14267	1.04936	1.04882	0.992386
1052	naa15.S	1.04168	1.09816	1.1095	1.08927	1.01059	1.02487	0.984283
1053	ndufc1.S	1.0275	1.09251	1.10896	1.12012	1.02987	1.04337	0.972265
1054	pgrmc2.S	1.04194	1.08336	1.08803	1.07606	1.00911	1.01362	0.99228
1055	larp1b.S	1.54641	1.47054	1.43342	1.28699	1.10043	1.06582	1
1056	anxa5.S	1.01899	1.0885	1.12087	1.11264	1.02872	1.02373	0.975326
1057	ostc.S	1.05201	1.09879	1.12538	1.14985	1.071	1.05092	0.980653
1058	sec24c.L	1.27565	1.26733	1.26316	1.24295	1.07183	1.05677	1
1059	mad2l1.L	1.0285	1.09282	1.10986	1.08802	1.01244	1.00181	0.972842
1060	papss1.S	<LOQ	<LOQ	<LOQ	<LOQ	<LOQ	<LOQ	<LOQ
1061	aimp1.S	1.045	1.12772	1.15695	1.11902	1.01406	1.02582	0.978209
1062	ppa1.S	1.05364	1.09433	1.1057	1.11725	1.04881	1.05056	0.994599
1063	ppp3ca.S	1.02657	1.0963	1.11878	1.11049	1.01971	1.01702	0.98282
1064	mttp.1.S	1.04916	1.09613	1.10103	1.07715	1.02651	0.979736	0.976667
1065	adh5.S	<LOQ	<LOQ	<LOQ	<LOQ	<LOQ	<LOQ	<LOQ
1066	metap1.S	1.04498	1.10164	1.11155	1.10162	1.01882	1.02443	1.00777
1067	eif4e.S	1.04301	1.11757	1.13232	1.12931	1.04047	1.04165	0.994114
1068	rap1gds1.S	1.23887	1.21318	1.19269	1.19203	1.05357	1.03822	1
1069	pdlim5.L	1.04768	1.16323	1.17521	1.10132	1.01625	1.00831	1.00329
1070	hpgds.S	1.03185	1.06858	1.09478	1.13834	1.05037	1.03577	0.986822
1071	smarcad1.S	1.07389	1.13708	1.17865	1.05892	0.97251	0.988027	0.984987
1072	g3bp2.S	1.63399	1.39919	1.22421	1.16461	1.03202	1.07667	1
1073	uso1.S	1.03622	1.10985	1.11908	1.09203	1.01247	1.00675	0.997515
1074	alb.L	0.989127	1.08743	1.10611	1.09135	1.00966	1.03576	0.997118
1075	nup54.S	1.03009	1.09599	1.0897	1.07684	0.998437	1.01964	0.996541
1076	sept11.S	1.03396	1.07651	1.09792	1.08887	1.01153	1.01737	0.984451
1077	mrpl1.S	1.04293	1.08956	1.09181	1.07159	1.00012	1.01035	0.986199
1078	anxa3.S	1.01557	1.08549	1.10554	1.12244	1.0473	1.04348	0.995438
1079	prc1.2.S	1	1.05969	1.09671	1.0928	1.08729	1.04057	0.952881
1080	leprotl1.S	1	1.04213	1.08676	1.03236	0.929348	0.910824	0.996025
1081	epha5.S	1	1.04688	1.03454	0.97815	0.963994	0.931075	0.9326
1082	uhrf1.S	1.01233	1.08955	1.11537	1.0763	1.00689	1.02428	0.977547
1083	LOC101735009.S	<LOQ	<LOQ	<LOQ	<LOQ	<LOQ	<LOQ	<LOQ
1084	rest.S	<LOQ	<LOQ	<LOQ	<LOQ	<LOQ	<LOQ	<LOQ
1085	timm44.S	1.04189	1.1167	1.13608	1.09694	1.01121	1.02343	0.99148
1086	lmnb2.L	1.05305	1.11329	1.19164	1.13862	1.03226	1.05632	1.00747
1087	eef2.1.S	1.04457	1.106	1.11472	1.10638	1.01469	1.02992	0.986302
1088	mrpl54.S	1.06011	1.15141	1.2031	1.14606	1.04886	1.02481	0.972729
1089	tjp3.S	1.02506	1.06618	1.04974	1.09613	1.03912	1.04608	1.01597
1090	plin3.S	1.01242	1.11993	1.13488	1.0772	1.00511	1.02907	0.991667
1091	ubxn6.S	1.50152	1.39404	1.30994	1.23593	1.07776	1.06334	1
1092	chaf1a.S	1.06403	1.11667	1.16591	1.15412	1.03591	1.01686	0.996758
1093	dnaja1.S	1.03171	1.0824	1.09349	1.11221	1.04534	1.02948	1.00144
1094	ikbkap.S	1.03275	1.11739	1.12882	1.10504	1.03386	1.02643	1.00647
1095	fnta.L	1.03459	1.09021	1.10881	1.11243	1.04277	1.03508	0.993271
1096	ap1m1.S	1.04059	1.10376	1.10165	1.10397	1.03305	1.03625	1.0063
1097	atp5i.L	1.08182	1.10951	1.1345	1.17963	1.06506	1.05203	0.985493
1098	gak.S	1.0363	1.11886	1.12357	1.10463	1.03127	1.0473	0.998374
1099	sgta.S	1.0431	1.11171	1.14308	1.11357	1.0208	1.03102	0.994747
1100	thop1.S	1.04509	1.12418	1.1423	1.10951	1.01196	1.02038	0.983014
1101	gamt.S	1.00586	1.0329	1.03905	1.09861	1.03668	1.07534	1.02587
1102	ndufs7.L	1.05124	1.11244	1.13017	1.11053	1.01872	1.02376	0.980193
1103	cirbp.S	1.0748	1.12957	1.16158	1.12212	1.00685	1.03296	0.99246
1104	atp5d.L	1.02347	1.06535	1.07408	1.07428	0.986068	1.03604	0.993287
1105	gpx4.S	1.05572	1.04947	1.04642	1.07015	0.998383	1.00639	0.962444
1106	Xelaev18009781m	1.19585	1.33013	1.35118	1.25289	1.12094	1.09937	1
1107	sbno2.S	1	1.06211	1.06103	0.981955	0.87975	0.849879	0.715152
1108	wdr18.S	1.05284	1.12452	1.14139	1.08434	0.996248	1.0147	0.986555
1109	ptbp1.S	1.02226	1.07642	1.06997	1.0755	0.992997	0.993742	0.992002
1110	ndufa7.S	1.02722	1.12588	1.17075	1.08642	1.00424	1.02972	0.994075
1111	larp6-like.1.S	1.04966	1.13653	1.03876	1.0072	0.962454	0.981345	0.979197
1112	ranbp3.S	1	0.974869	0.971677	0.964902	0.92027	0.975859	0.917085
1113	loc100495756.S	1.01461	1.08875	1.1038	1.0865	1.02571	1.02571	0.972108
1114	sf3a2.L	1.05213	1.06146	1.07901	1.0561	0.957841	0.999736	0.983402
1115	ap3d1.S	1	1.06795	1.04792	1.01388	0.982815	1.00004	0.898553
1116	rab3a.L	1.02133	1.09363	1.11485	1.10149	1.02468	1.02169	0.984608
1117	ifi30.S	1.04055	1.09795	1.13291	1.15983	1.07526	1.04835	1.00196
1118	rab8a.S	1.01718	1.07795	1.1215	1.11659	1.04107	1.02306	0.992272
1119	elavl1.S	1.05111	1.11219	1.13498	1.08044	0.993664	1.02164	0.991667
1120	safb.S	1	1.02153	0.987127	0.887169	0.871359	0.864933	0.969985
1121	ndufb6.S	1.05347	1.09965	1.11288	1.09836	1.01633	1.0373	0.999972
1122	LOC100485344.S	0.953063	1.52423	1.76985	1.47482	1.22802	1.09628	1
1123	LOC100170240.S	1.04217	1.13849	1.14901	1.11564	1.01957	0.996765	0.966488
1124	haus6.S	1.03623	1.12168	1.13173	1.12278	1.02448	1.02329	1.00089
1125	plin2.S	1.03607	1.11155	1.13324	1.09537	1.00921	1.03002	0.991481
1126	rps6.S	1.0394	1.13539	1.11262	1.01225	0.950782	1.02476	1.00926
1127	nipsnap3a.S	1.04962	1.10789	1.13531	1.07015	1.00296	1.01373	0.969742
1128	tmem38b.S	1.02785	1.10591	1.11014	1.10854	1.03887	1.01851	0.984789
1129	rad23b.S	1.04885	1.10124	1.13212	1.11827	1.03202	1.02419	0.98271
1130	plaa.S	1.05067	1.12641	1.1312	1.09256	1.0051	0.998004	0.967136
1131	ift74.L	1	1.03497	1.03578	0.999417	0.957801	0.971198	1.01277
1132	gldc.S	1.02285	1.12576	1.15383	1.09761	1.00583	1.01049	0.975157
1133	MGC76064.S	1.0301	1.1082	1.14307	1.09269	1.00894	0.99905	0.979668
1134	tjp2.S	1	1.03349	0.958764	0.940184	0.924337	0.880043	0.762995
1135	tmem2.S	<LOQ	<LOQ	<LOQ	<LOQ	<LOQ	<LOQ	<LOQ
1136	abhd17b.S	1.05968	1.09518	1.09234	1.11239	1.04579	1.08664	1.07316
1137	anxa8.S	1.0489	1.13147	1.16623	1.10498	1.02009	1.01593	0.969183
1138	Xelaev18010117m	1.0595	1.13967	1.16618	1.14499	1.04272	1.02071	0.967519
1139	psat1.S	1.02434	1.0588	1.07298	1.11377	1.03035	1.05162	1.00129
1140	tle4.S	<LOQ	<LOQ	<LOQ	<LOQ	<LOQ	<LOQ	<LOQ
1141	gkap1.S	1.06075	1.11857	1.12244	1.13316	1.03561	1.00048	1.00122
1142	ubqln1.S	1.01452	1.10729	1.16025	1.12355	1.02945	1.02311	0.979914
1143	hnrnpk.S	1.01704	1.08812	1.1708	1.14187	1.03768	1.01105	0.974599
1144	naa35.S	1.04029	1.1102	1.11937	1.10748	1.03607	1.04021	0.98608
1145	fbp1.S	1.0361	1.07452	1.08939	1.11609	1.04281	1.06895	1.02581
1146	habp4.S	1.03388	1.08972	1.13192	1.11064	1.02323	1.04094	0.987602
1147	rnf31.S	1.03345	1.1002	1.12623	1.12718	1.02439	1.03367	1.01089
1148	psme1.S	1.02816	1.08938	1.11505	1.12474	1.03945	1.04146	0.99587
1149	pck1.L	1.03239	1.10177	1.11583	1.10733	1.02175	1.03899	0.99803
1150	pabpn1.L	1.05848	1.0999	1.11975	1.10622	1.01206	1.02424	0.985104
1151	prmt5.S	1.18991	1.18072	1.14183	1.15633	1.02551	1.04553	1
1152	acin1.S	<LOQ	<LOQ	<LOQ	<LOQ	<LOQ	<LOQ	<LOQ
1153	psmb5.S	1.02997	1.09167	1.12063	1.1143	1.03403	1.0296	0.983221
1154	rab2b.S	1.03811	1.12125	1.12795	1.11406	1.03319	1.02994	1.00162
1155	chd8.S	1.04642	1.16273	1.22093	1.22394	1.11949	1.06081	1.00104
1156	supt16h.S	1.02265	1.11899	1.11703	1.06836	1.00192	1.00912	0.980326
1157	sdr39u1.S	1.01342	1.08078	1.10981	1.12012	1.02417	1.04568	0.999245
1158	lpcat4.S	<LOQ	<LOQ	<LOQ	<LOQ	<LOQ	<LOQ	<LOQ
1159	nop10.S	<LOQ	<LOQ	<LOQ	<LOQ	<LOQ	<LOQ	<LOQ
1160	apex1.S	1.02168	1.15162	1.20663	1.2664	1.08975	1.03584	0.944139
1161	slc12a3.2.S	<LOQ	<LOQ	<LOQ	<LOQ	<LOQ	<LOQ	<LOQ
1162	hnrnpc.S	1.03361	1.10594	1.12283	1.08854	0.99582	1.00825	0.987701
1163	ndrg2.S	1.02547	1.102	1.12624	1.10739	1.02976	1.02864	0.982449
1164	Xelaev18007411m	1.03643	1.12223	1.16087	1.10759	1.01204	1.01236	0.988954
1165	Xelaev18010352m	1.01742	1.09593	1.12281	1.12305	1.04269	1.03723	1.00279
1166	ascc2.S	1.0344	1.09869	1.10027	1.13364	1.03149	1.02247	0.991558
1167	nipsnap1.L	1.03796	1.08828	1.08766	1.10123	1.01118	1.01606	0.968864
1168	Xelaev18002847m	1.04138	1.09403	1.16664	1.13813	1.02672	1.02893	0.990099
1169	ap1b1.S	1.0381	1.09755	1.11525	1.13064	1.04821	1.04906	0.99738
1170	iscu.L	1.02276	1.1157	1.1606	1.14034	1.05346	1.04243	1.0143
1171	coro1c.S	1.05549	1.11666	1.12717	1.10203	1.01201	1.01708	0.978583
1172	gltp.S	1.02797	1.10902	1.1458	1.11634	1.03815	1.03967	0.982189
1173	pitpnb.2.S	1.0346	1.09337	1.1315	1.12375	1.02835	1.02892	0.993356
1174	dgcr6.S	1	1.04209	1.01905	0.920174	0.895721	0.889067	0.848805
1175	gcn1.S	1.03058	1.10297	1.11917	1.11625	1.03663	1.03151	0.990051
1176	pxn.S	1.03528	1.14012	1.16116	1.15545	1.0746	1.06588	1.02022
1177	Xelaev18010463m	1.04069	1.14127	1.20126	1.15854	1.03506	1.04057	0.99225
1178	unc119b.L	1.39183	1.35755	1.26388	1.24929	1.09922	1.07274	1
1179	eif4enif1.S	1.07574	1.12955	1.11733	1.08557	0.990676	1.01851	0.992553
1180	upb1.S	1.0437	1.1154	1.12751	1.10967	1.01884	1.02358	0.983082
1181	snrpd3.S	1.06636	1.09176	1.07415	1.06663	0.989156	1.0024	1.00119
1182	crkl.S	1	0.970641	0.977827	0.867592	0.737614	0.824674	0.905833
1183	ddt.S	1	0.996894	0.943772	0.87262	0.76385	0.658251	0.80192
1184	sdf2l1.L	1.05495	1.10706	1.044	1.10968	1.04669	1.08747	1.05879
1185	ppil2.S	1	1.04162	1.01988	0.982519	0.937952	0.934196	1.03496
1186	hira.S	1.04236	1.11294	1.10357	1.09597	1.02133	1.02383	1.00498
1187	ufd1l.S	1.04274	1.11548	1.11705	1.10563	1.01349	1.02667	0.988372
1188	sept2-a.L	1.02105	1.09988	1.11757	1.1127	1.03763	1.0202	0.991365
1189	txnrd2.S	1.06602	1.10098	1.11854	1.10535	1.00751	1.02637	0.995206
1190	trmt2a.S	1.05595	1.12686	1.14152	1.12988	1.03797	1.02887	0.990405
1191	ranbp1.S	1.05821	1.12368	1.17202	1.13773	1.01436	1.0336	0.986623
1192	pgam5.S	1.03618	1.09727	1.10051	1.08825	1.00798	1.01688	0.999282
1193	golga3.L	1.03235	1.08908	1.08741	1.06456	0.971181	0.986349	0.983369
1194	rnf113a.S	1.03252	1.11028	1.15151	1.06959	0.978769	0.979896	0.979701
1195	pus1.L	1.03677	1.07968	1.07207	1.06669	0.989971	1.02026	0.995415
1196	bri3bp.S	1.04367	1.09242	1.08239	1.07654	1.01389	1.02713	0.996525
1197	sbno2.L	1.03124	1.102	1.13017	1.10413	1.01893	1.05409	0.974506
1198	hip1r.S	1.02946	1.10258	1.10972	1.09844	1.02479	1.02082	0.993896
1199	denr.S	1.02983	1.11343	1.12779	1.08159	0.996383	1.01982	0.978666
1200	clip2.L	1.047	1.09924	1.11555	1.10164	1.02598	1.02563	0.989426
1201	diablo.S	1.09273	1.13275	1.157	1.10035	1.01884	1.04099	0.994771
1202	psmd9.S	1.0474	1.11264	1.14099	1.10406	1.02977	1.04408	0.995873
1203	tmem120b.S	1.03533	1.14374	1.19196	1.21461	1.15487	1.14053	1.12795
1204	atp2a2.S	1.02738	1.10043	1.11306	1.10197	1.01525	1.02436	0.986456
1205	Xelaev18031660m	1.03696	1.09319	1.1118	1.0903	1.00987	1.01373	0.97435
1206	pptc7.S	1.05085	1.12612	1.12627	1.14329	1.02043	1.01551	0.993092
1207	atxn2.S	1.01916	1.11994	1.08141	0.995156	0.946414	0.980605	0.970312
1208	cux2.S	1	1.07388	1.12635	1.04371	1.00414	1.04612	0.813705
1209	erp29.S	1.04991	1.13308	1.10783	1.09264	1.0271	1.02841	1.00889
1210	naa25.S	1.04038	1.12964	1.12555	1.09786	1.0172	1.0177	0.993723
1211	rpl6.S	1.01525	1.10188	1.10091	1.06291	0.999737	1.0109	0.990551
1212	ptpn11.L	1.06147	1.12467	1.12446	1.10305	1.02697	1.0348	0.999861
1213	rfc5.S	<LOQ	<LOQ	<LOQ	<LOQ	<LOQ	<LOQ	<LOQ
1214	pebp1.S	1	1.02551	1.04348	1.00628	0.911899	0.861558	0.954163
1215	tcn2.S	1.02622	1.11175	1.11101	1.06846	0.986747	0.959233	0.955566
1216	hint1.S	1.07958	1.11543	1.13876	1.13521	1.03077	1.03389	0.993137
1217	prrc1.L	1.04612	1.07404	1.07868	1.08422	1.02031	1.00454	1.02996
1218	lmnb1.S	1	1.05191	1.10614	1.11211	1.05979	1.03735	0.966032
1219	phax.S	1.04238	1.13983	1.14602	0.975821	0.916932	0.949873	0.941489
1220	aldh7a1.S	1.06096	1.1223	1.15524	1.13751	1.04103	1.0377	0.983314
1221	gramd3.S	1	1.06554	1.07873	1.1164	1.11669	1.09525	1.63456
1222	ppic.S	1.0199	1.09088	1.12912	1.14787	1.04304	0.993225	0.973965
1223	snx2.L	1.03365	1.11106	1.13843	1.10491	1.02382	1.01875	0.984562
1224	tmed7.S	1.03793	1.09008	1.09291	1.09548	1.0225	1.02664	1.00282
1225	reep5.S	1.02253	1.10542	1.11443	1.09152	1.00478	1.01951	0.96645
1226	slc25a46.S	1.0264	1.09323	1.12375	1.09061	1.03308	1.02048	0.972168
1227	pam.L	1.05481	1.10854	1.12436	1.09142	1.00977	1.02532	0.995967
1228	lnpep.S	1.06382	1.09224	1.09845	1.19008	1.05948	1.06957	1
1229	cast.S	1.04022	1.07629	1.12101	1.09569	1.00414	1.01113	0.989822
1230	ell2.S	1	1.04817	1.02016	0.922964	0.921375	1.00753	1.2015
1231	glrx.S	<LOQ	<LOQ	<LOQ	<LOQ	<LOQ	<LOQ	<LOQ
1232	cetn3.L	1.25251	1.20669	1.16793	1.16859	1.03432	1.05785	1
1233	rasa1.S	1.03233	1.10421	1.13066	1.11491	1.03636	1.03795	1.00679
1234	Xelaev18010842m	<LOQ	<LOQ	<LOQ	<LOQ	<LOQ	<LOQ	<LOQ
1235	ak6.L	1.03809	1.12184	1.11695	1.08263	1.02238	1.00538	0.971421
1236	smn2.S	1.14131	1.39447	1.44617	1.31909	1.10936	1.07868	1
1237	mccc2.L	1.01188	1.06745	1.06704	1.09101	1.02033	1.08303	1.05478
1238	tnpo1.S	1	1.05978	1.07332	1.03091	0.96387	0.939205	0.809731
1239	btf3.S	<LOQ	<LOQ	<LOQ	<LOQ	<LOQ	<LOQ	<LOQ
1240	hexb.S	1.06112	1.12136	1.14838	1.1245	1.03438	1.0171	0.973336
1241	col4a3bp.S	1.03108	1.12864	1.11898	1.08239	1.01397	1.00025	0.971132
1242	tbca.S	1.03313	1.12574	1.16699	1.10869	1.01924	1.04645	0.992906
1243	ccnb1.S	<LOQ	<LOQ	<LOQ	<LOQ	<LOQ	<LOQ	<LOQ
1244	ppwd1.S	1.02513	1.11315	1.12379	1.09281	1.032	1.03016	0.99944
1245	mrps30.S	1.03533	1.1237	1.14472	1.11956	1.0417	1.02817	1.00002
1246	Xetrov90008802m.S	1.03255	1.06104	1.06318	1.10863	1.02631	1.04002	1.00447
1247	paip1.S	1	1.05587	1.04114	0.890804	0.852298	0.838739	0.823285
1248	hmgcs1.L	1.04166	1.09735	1.09634	1.08458	1.01709	1.02823	0.995271
1249	nadk2.S	1.03851	1.09435	1.10493	1.07922	1.0049	1.0145	0.994956
1250	brix1.L	<LOQ	<LOQ	<LOQ	<LOQ	<LOQ	<LOQ	<LOQ
1251	zfr.S	1.03717	1.10507	1.1267	1.0942	1.01122	1.03113	0.99889
1252	lman1.S	1.04226	1.10354	1.12425	1.12582	1.04483	1.0563	1.0303
1253	nedd4l.L	1	1.0399	1.03179	0.981909	0.930485	0.938916	1.07429
1254	atp8b1.S	1	1.05281	1.02783	0.94727	0.906135	0.926714	1.19225
1255	nars.S	1.05015	1.06577	1.07228	1.10567	1.03327	1.04976	1.00033
1256	txnl1.S	1.02928	1.11008	1.14132	1.11313	1.03201	1.02595	0.984728
1257	rab27b.S	1.01431	1.10032	1.12447	1.11762	1.00413	1.0268	0.964138
1258	me2.S	1.09303	1.12794	1.14483	1.15359	1.04918	1.01468	0.973407
1259	acaa2.S	1.00731	1.0893	1.13122	1.10454	1.00322	1.0263	0.993471
1260	c18orf32.S	1	1.0224	1.06813	1.03681	1.03389	1.08376	1.2931
1261	fdx1l.L	1.05761	1.12744	1.18278	1.16874	1.04725	1.04576	0.997642
1262	atp5a1.S	1.04516	1.10438	1.11389	1.10021	1.00358	1.03134	0.996174
1263	Xelaev18011137m	1	1.01854	1.03252	1.00684	1.03922	0.919374	0.753111
1264	ubap2.S	1.00685	1.04257	1.21516	1.12037	1.01603	1.03322	0.997388
1265	ubap1.S	<LOQ	<LOQ	<LOQ	<LOQ	<LOQ	<LOQ	<LOQ
1266	vwa5a.L	1.04756	1.10953	1.10282	1.06215	0.995989	1.02793	0.993661
1267	vcp.S	1.04572	1.11298	1.1257	1.10144	1.00161	1.02909	0.988744
1268	fancg.S	1.07352	1.13544	1.14211	1.16255	1.12686	1.06226	1.1149
1269	stoml2.S	1.04082	1.14121	1.18161	1.19321	1.08534	1.04676	0.984388
1270	recql4.L	1.02618	1.10734	1.11844	1.09384	1.02122	1.04714	1.00785
1271	vps28.L	1.03531	0.993425	1.02838	1.02846	0.954441	0.982526	0.963217
1272	LOC100497622-like.L	1.02879	1.10947	1.15518	1.12799	1.03408	1.05036	1.00808
1273	cbs.L	1.07832	1.12299	1.09769	1.10541	1.00975	1.02317	0.98504
1274	atp1a1.L	1.02628	1.03555	1.02035	1.06427	1.01209	1.06253	1.03618
1275	Xelaev18014483m	1.04574	1.06909	1.07416	1.07849	1.00831	1.03472	1.00968
1276	timmdc1.L	1.02359	1.12814	1.25373	1.17702	1.03043	1.08278	1.12121
1277	c21orf33.L	1.05161	1.13765	1.15815	1.07051	1.00466	1.01217	0.991607
1278	u2af1.S	1.03849	1.11887	1.09581	1.00721	0.955824	0.987811	0.991177
1279	rrp1b.L	<LOQ	<LOQ	<LOQ	<LOQ	<LOQ	<LOQ	<LOQ
1280	pdxk.L	1.02765	1.08431	1.12691	1.11029	1.02326	1.00425	0.975818
1281	agpat3.L	1.03467	1.08866	1.10107	1.12032	1.0469	1.0492	1.00244
1282	LOC100049121.L	0.998454	1.10042	1.13249	1.08345	1.00538	1.01308	0.972033
1283	ndufb4.L	1.05341	1.11254	1.12582	1.10306	1.01345	1.03714	0.998906
1284	naa50.S	1.05211	1.12856	1.14556	1.11791	1.02306	1.02336	0.98285
1285	atp6v1a.L	1.04548	1.11503	1.12338	1.10508	1.02489	1.02917	0.988344
1286	qtrtd1.L	1.02146	1.11423	1.14458	1.09175	1.01063	1.02926	1.01859
1287	igsf11.L	<LOQ	<LOQ	<LOQ	<LOQ	<LOQ	<LOQ	<LOQ
1288	upk1b.L	1.3832	1.59841	1.50052	1.33094	1.11361	1.10274	1
1289	pou2f1.S	<LOQ	<LOQ	<LOQ	<LOQ	<LOQ	<LOQ	<LOQ
1290	gpa33.L	1.36274	1.21484	1.1642	1.20103	1.07093	1.09897	1
1291	gpr89b.L	1.05837	1.14058	1.14041	1.12965	1.02183	1.04053	1.02429
1292	gtpbp8.L	1.02848	1.10725	1.145	1.10885	1.03588	1.01944	0.989107
1293	LOC100489930.L	1.03429	1.07737	1.1244	1.14899	1.04648	1.00996	0.970486
1294	bcl9.S	<LOQ	<LOQ	<LOQ	<LOQ	<LOQ	<LOQ	<LOQ
1295	LOC100488906.L	1	1.05743	1.15081	1.26803	1.40094	1.45374	1.95417
1296	wrb.L	<LOQ	<LOQ	<LOQ	<LOQ	<LOQ	<LOQ	<LOQ
1297	hmgn1.L	<LOQ	<LOQ	<LOQ	<LOQ	<LOQ	<LOQ	<LOQ
1298	psmg1.L	1.0283	1.10009	1.1161	1.08097	0.998713	1.01001	1.00786
1299	dscr3.L	1.04108	1.07716	1.07955	1.0705	1.00856	1.0087	0.985919
1300	hlcs.L	1.02898	1.12141	1.10543	1.05432	1.00139	0.991961	0.979621
1301	chaf1b.L	1.03375	1.10279	1.09657	1.0772	1.01131	1.00399	0.971348
1302	morc3.S	1	1.04432	1.06113	1.01761	1.00674	0.923076	0.79976
1303	cbr3.L	0.992506	1.13408	1.19376	1.11733	1.02505	1.00215	0.960023
1304	Xelaev18011461m	1.06249	1.12606	1.16698	1.12559	1.02475	1.00359	0.968093
1305	rcan1.L	<LOQ	<LOQ	<LOQ	<LOQ	<LOQ	<LOQ	<LOQ
1306	atp5o.L	1.03777	1.10214	1.12936	1.12642	1.03719	1.0437	0.986465
1307	cryzl1.L	1.03556	1.09592	1.10544	1.0972	1.03194	1.03486	0.998959
1308	son.S	1.05384	1.12614	1.12316	1.10333	1.02137	1.00519	0.991769
1309	patl2.L	1.10869	1.15147	1.02867	1.01854	0.96257	0.987477	0.968973
1310	LOC100485140.L	1.02908	1.09815	1.11294	1.10369	1.02828	1.03971	0.993409
1311	synj1.S	1.0467	1.09648	1.08082	1.08921	1.0147	1.0046	0.98427
1312	sod1.L	1.04746	1.0967	1.15772	1.15813	1.04542	1.04239	0.988842
1313	tiam1.S	1.02002	1.07327	1.10039	1.07209	1.00648	0.999953	0.972325
1314	cct8.L	1.03399	1.08963	1.10705	1.10545	1.02155	1.03159	0.988857
1315	ltn1.L	1.02381	1.12001	1.14879	1.12815	1.04129	1.03774	0.993733
1316	gabpa.L	1.02581	1.06686	1.04514	1.11909	1.01144	0.970463	0.992972
1317	atp5j.L	1.07214	1.13242	1.26717	1.21574	1.03978	1.04815	0.968656
1318	mrpl39.L	1.0572	1.10571	1.12446	1.10326	1.01121	1.03001	0.995132
1319	cpox.L	1.04531	1.1033	1.11109	1.09373	1.00566	1.01643	0.98564
1320	mina.L	1.04459	1.1675	1.14997	1.14248	1.053	1.08049	1.06261
1321	arl6.L	1.00151	1.02248	1.02116	1.0402	0.984493	0.970863	1.00255
1322	chmp2b.L	1.04214	1.09483	1.12666	1.0956	1.02174	1.03313	0.995815
1323	gbe1.L	1.01635	1.10803	1.11567	1.0868	1.01524	1.01988	0.9827
1324	usp25.S	<LOQ	<LOQ	<LOQ	<LOQ	<LOQ	<LOQ	<LOQ
1325	cxadr.L	1.01272	1.07887	1.11421	1.07535	0.983456	1.00561	0.974944
1326	zp4.2.L	1.38857	1.3211	1.20898	1.14492	1.02763	1.02122	1
1327	LOC100494768.L	<LOQ	<LOQ	<LOQ	<LOQ	<LOQ	<LOQ	<LOQ
1328	cmss1.L	1.27474	1.32122	1.3402	1.33497	1.13707	1.08539	1
1329	tbc1d23.L	1	1.03555	1.04172	1.05187	1.12909	1.07127	1.15418
1330	fancb.L	1	1.04776	1.0307	0.975251	0.902687	0.882195	0.80668
1331	pir.L	0.949491	0.97373	0.943175	1.05983	1.00018	1.0415	1
1332	ctps2.L	1.0219	1.09224	1.1016	1.09017	1.00204	1.00959	0.991378
1333	shpk.S	1.07308	1.09012	1.10029	1.12011	1.04543	1.02679	0.995502
1334	tbl2.S	1.04619	1.1085	1.11198	1.09898	1.02344	1.02897	1.00559
1335	specc1.L	1.01816	1.06592	1.07749	1.06375	1.0082	1.02546	1.00957
1336	cpd.S	1.03999	1.11346	1.11754	1.11572	1.0408	1.0267	1.00149
1337	nsrp1.L	1.4658	1.26634	1.20092	1.17087	1.04252	1.05144	1
1338	blmh.S	1.03743	1.08886	1.05983	1.05835	0.998068	1.01126	0.991429
1339	git1.S	1.0086	1.05152	1.09302	1.14284	1.03689	1.01803	1.00613
1340	nufip2.L	1.01741	1.0999	1.08137	1.04086	0.996131	0.962322	0.967234
1341	pipox.L	1.05097	1.10784	1.11348	1.12326	1.04434	1.02889	0.985615
1342	dhrs13.L	1.08349	1.11464	1.15546	1.15704	1.04797	1.0007	0.96315
1343	flot2.L	<LOQ	<LOQ	<LOQ	<LOQ	<LOQ	<LOQ	<LOQ
1344	unc119.L	1.04662	1.12569	1.13673	1.11318	1.02545	1.0228	0.98861
1345	pigs.L	1.04056	1.07593	1.0792	1.11626	1.0284	1.0372	0.99791
1346	aldoc.L	1.04563	1.12204	1.14359	1.11856	1.01856	1.03167	0.992269
1347	spag5.L	1.03625	1.13131	1.12849	1.03702	0.974978	0.985712	0.970417
1348	kiaa0100.L	1.03151	1.08282	1.08852	1.0934	1.01717	1.01285	1.00086
1349	supt6h.L	1	1.02993	1.03914	0.943646	0.966033	1.09817	1.26201
1350	LOC100145149.L	1.0017	1.09513	1.12761	1.12094	1.03342	1.00888	0.974823
1351	vtn.L	1.0359	1.11648	1.16675	1.12827	1.03328	1.02377	0.983726
1352	tmem199.L	1.0191	1.07466	1.08274	1.06175	1.00554	1.01651	0.984718
1353	poldip2.L	1	1.01343	1.01232	0.998767	1.03945	1.05263	1.15288
1354	tsr1.L	1.04437	1.12691	1.12735	1.06067	0.989109	1.00718	0.985062
1355	srr.L	1.29593	1.32963	1.21028	1.18216	1.06166	1.03656	1
1356	dph1.L	1.03768	1.10918	1.10757	1.11847	1.04747	1.09241	1.09515
1357	rpa1.L	1.03132	1.10262	1.11059	1.07189	1.00193	1.01696	0.981542
1358	serpinf2.S	<LOQ	<LOQ	<LOQ	<LOQ	<LOQ	<LOQ	<LOQ
1359	wdr81.L	1.02722	1.07421	1.07694	1.07282	1.01891	1.02891	1.00661
1360	pudp.L	1.04464	1.11698	1.12369	1.09415	1.02583	1.03332	1.00021
1361	arsh.L	1.05207	1.12409	1.12676	1.10023	1.02363	1.02579	0.988241
1362	dhrsx.L	1.05044	1.06939	1.0509	1.08789	0.987791	1.02825	1.03113
1363	asmtl.L	1.04177	1.07877	1.09479	1.13826	1.03141	1.04275	0.998004
1364	pcyt1a.S	<LOQ	<LOQ	<LOQ	<LOQ	<LOQ	<LOQ	<LOQ
1365	baz1b.S	1.0214	1.08004	1.09552	1.08286	1.01041	1.03333	0.99014
1366	cldn3.L	1	0.985173	0.932559	0.908456	0.85209	0.831076	0.987874
1367	zfat.L	1.05081	1.1268	1.13297	1.10316	1.02631	1.02527	0.993626
1368	arse.L	1.08762	1.176	1.18391	1.07374	1.00918	1.02875	0.990397
1369	apoo.L	1.05073	1.114	1.13896	1.10593	1.02032	1.01623	0.976393
1370	pdha1.L	1.03491	1.09789	1.11124	1.08052	1.00626	1.01544	0.992083
1371	map3k15.S	1.05841	1.14393	1.15081	1.12102	1.02611	1.01873	0.995455
1372	eif1ax.S	1.02333	1.13235	1.15325	1.08891	1.00264	1.00967	0.969978
1373	rps6ka3.L	1.03635	1.10001	1.12468	1.11069	1.03779	1.02976	0.986449
1374	atp5f1.L	1.02679	1.09136	1.10801	1.0947	1.02808	1.03344	0.989235
1375	myo1c.L	<LOQ	<LOQ	<LOQ	<LOQ	<LOQ	<LOQ	<LOQ
1376	ywhae.L	1.00674	1.1391	1.16004	1.0487	0.979178	1.05906	0.979308
1377	crk.L	1.03412	1.11245	1.14742	1.12486	1.04159	1.02774	0.997736
1378	Xelaev18011904m	1.22102	1.28314	1.34941	1.22699	1.06277	1.06103	1
1379	mettl16.L	1.02482	1.09608	1.1019	1.10924	1.03391	1.04141	1.00019
1380	pafah1b1.L	1.02845	1.1001	1.12291	1.11856	1.02425	1.03194	0.981727
1381	cluh.L	1.06006	1.13282	1.14357	1.13672	1.04559	1.0339	0.992461
1382	LOC100495163.L	0.825782	1.21499	1.11954	1.14778	1.01235	1.0619	1
1383	ncbp3.L	<LOQ	<LOQ	<LOQ	<LOQ	<LOQ	<LOQ	<LOQ
1384	rabgef1.L	1.06782	1.14939	1.14719	1.12583	1.01772	1.02132	0.987104
1385	hsd11b1.L	1.33781	1.15804	1.07579	1.16321	1.02962	1.02681	1
1386	Xetrov90004689m.L	1.10454	1.19678	1.05954	1.07583	0.986467	1.01499	0.983048
1387	Xelaev18011978m	1.03609	1.09504	1.15208	1.14514	1.04175	1.04414	0.98433
1388	csde1.L	1.03555	1.10092	1.11377	1.08543	1.01143	1.01666	0.977638
1389	nras	1.0911	1.15596	1.14419	1.11518	1.01828	1.01118	0.997429
1390	trim33.S	<LOQ	<LOQ	<LOQ	<LOQ	<LOQ	<LOQ	<LOQ
1391	srsf3.L	<LOQ	<LOQ	<LOQ	<LOQ	<LOQ	<LOQ	<LOQ
1392	adprhl2.S	1.02926	1.09431	1.1151	1.10339	1.0291	1.03175	0.980293
1393	trappc3.S	1.02672	1.12849	1.15294	1.11748	1.02586	1.00879	0.971289
1394	map7d1.S	<LOQ	<LOQ	<LOQ	<LOQ	<LOQ	<LOQ	<LOQ
1395	thrap3.L	<LOQ	<LOQ	<LOQ	<LOQ	<LOQ	<LOQ	<LOQ
1396	mycbp.S	1.04526	1.12209	1.17855	1.1506	1.05496	1.04236	0.981173
1397	rpa2.L	1.03747	1.1214	1.14368	1.11418	1.02206	1.03123	0.99866
1398	eya3.S	1.03542	1.11978	1.09917	1.08185	1.02311	1.00337	0.995925
1399	pum1.S	<LOQ	<LOQ	<LOQ	<LOQ	<LOQ	<LOQ	<LOQ
1400	snrnp40.L	1.03711	1.07476	1.09978	1.11254	1.01163	1.02417	0.996593
1401	zcchc17.L	1	0.998804	0.986552	0.935612	0.904195	0.974674	1.02452
1402	ctps1.L	1.03214	1.11412	1.13626	1.1482	1.06472	1.02995	1.00593
1403	rcc1.L	0.99882	1.04352	1.11617	1.1148	1.01201	1.00866	1.00097
1404	rab39a.L	1.02523	1.10198	1.13486	1.14737	1.06176	1.05272	0.991561
1405	sesn3.S	1.02995	1.11415	1.1242	1.06465	1.00734	0.992314	0.998774
1406	wdtc1.S	1	1.03563	1.04991	1.03273	0.967312	0.971624	0.956481
1407	nudc.L	1.03832	1.08998	1.10299	1.09257	1.02531	1.03526	0.997662
1408	rps6ka1.L	1.04056	1.11673	1.12336	1.09134	1.01629	1.01602	0.983607
1409	cep85.S	1	1.02127	1.0343	1.02794	1.01149	1.05185	1.17465
1410	cisd3.L	1.11813	1.15033	1.21425	1.17045	1.02866	1.02113	0.988625
1411	stmn3.L	1.04407	1.11015	1.18059	1.12557	1.03039	1.03616	0.981491
1412	abhd10.L	1.0427	1.09132	1.11489	1.10046	1.02712	1.02443	0.977457
1413	srsf1.S	1.03411	1.09032	1.12177	1.10382	1.01332	1.02471	0.990906
1414	tuba3c.L	1.02177	1.10657	1.11881	1.10045	1.0168	1.0268	0.989814
1415	ipo9.L	1.04678	1.09905	1.10264	1.08334	0.999652	0.991195	0.985519
1416	dynll2.L	<LOQ	<LOQ	<LOQ	<LOQ	<LOQ	<LOQ	<LOQ
1417	parl.L	1.21479	1.25997	1.23052	1.24442	1.09562	1.06408	1
1418	apobec2.L	<LOQ	<LOQ	<LOQ	<LOQ	<LOQ	<LOQ	<LOQ
1419	sars.L	1.0557	1.1158	1.13346	1.10644	1.01451	1.02976	0.987115
1420	rnpep.L	1.03062	1.09249	1.1089	1.11386	1.03736	1.04019	0.994221
1421	Xelaev18014826m	1	1.0538	1.05048	1.01353	0.99187	1.02171	1.06882
1422	rps10.L	1.05817	1.11637	1.13135	1.08391	1.00399	1.01675	0.984986
1423	ppil1.L	1.02447	1.11975	1.16186	1.08965	1.02169	1.03084	0.984762
1424	yod1.L	1.04798	1.1098	1.12885	1.10561	1.023	1.03135	1.00841
1425	c4bpa.L	1.01459	1.08562	1.11604	1.06756	0.956353	0.970472	0.977475
1426	arc3.L	1.221	1.21525	1.17018	1.17663	1.0391	1.05481	1
1427	ap4b1.L	1	1.05238	1.02167	0.979601	0.95026	0.933347	0.934295
1428	rhoc.S	1.00416	1.12968	1.14498	1.12552	1.03002	1.02378	0.980459
1429	loc100494487.L	1.04452	1.12713	1.12877	1.10458	1.01891	1.00636	0.978274
1430	capza1.L	1.04266	1.11334	1.12827	1.10335	1.01926	1.02568	0.993049
1431	st7l.L	1.72144	1.18945	0.99481	1.19574	1.02337	0.922729	1
1432	ddx20.L	1.0248	1.10562	1.11765	1.10066	1.02363	1.02476	0.993931
1433	rap1b.L	1.03781	1.09396	1.12187	1.10127	1.02167	1.03134	0.986584
1434	dynlt3.L	1.04102	1.10932	1.08882	1.05423	0.989914	1.00364	1.00281
1435	sytl5.S	1.03683	1.10847	1.14004	1.12825	1.04599	1.01705	0.980662
1436	atp6ap2.L	1.02808	1.10988	1.13406	1.11268	1.02938	1.03443	0.998251
1437	usp9x.L	1.04454	1.13215	1.14755	1.13368	1.03947	1.04168	0.991823
1438	rpl8.L	1.05162	1.11257	1.11463	1.08063	0.991088	1.02464	0.992709
1439	nom1.L	1.02325	1.09221	1.09484	1.08687	1.00894	1.0173	0.991864
1440	atg3.L	1	1.07293	1.1171	1.1279	1.16905	1.00026	1.05953
1441	ago4	<LOQ	<LOQ	<LOQ	<LOQ	<LOQ	<LOQ	<LOQ
1442	psmb2.L	1.02844	1.09503	1.1071	1.12158	1.04334	1.03175	0.984862
1443	znf706.2.L	<LOQ	<LOQ	<LOQ	<LOQ	<LOQ	<LOQ	<LOQ
1444	sfpq.L	<LOQ	<LOQ	<LOQ	<LOQ	<LOQ	<LOQ	<LOQ
1445	zmym6nb.L	1.00675	1.10539	1.16038	1.12136	1.04576	1.04156	1.00667
1446	hnrnpr.L	<LOQ	<LOQ	<LOQ	<LOQ	<LOQ	<LOQ	<LOQ
1447	atpif1.L	1.07543	1.09121	1.14176	1.15025	0.998303	1.05039	0.998333
1448	mecr.L	1.06682	1.10477	1.11316	1.11218	1.03118	1.05228	0.993109
1449	srsf4.L	1	1.03212	0.984175	0.915542	0.86497	0.882625	0.870577
1450	stx12.L	1.02928	1.07609	1.05763	1.02388	0.943257	0.988208	0.993643
1451	yrdc.S	1.01078	1.10515	1.13814	1.12802	1.04859	1.05532	1.0012
1452	sf3a3.L	1.19691	1.1337	1.13849	1.15782	1.02559	1.04107	1
1453	gnl2.L	1	1.01803	0.965413	0.952586	0.922713	0.928198	0.929758
1454	lsm10.L	<LOQ	<LOQ	<LOQ	<LOQ	<LOQ	<LOQ	<LOQ
1455	loc100498165.L	1.01463	1.11647	1.13786	1.10527	1.00776	1.01886	0.990345
1456	oscp1.S	1.0316	1.05344	1.06341	1.07284	0.996231	1.01381	1.00587
1457	mrps15.S	1.01845	1.10285	1.10809	1.07458	1.0166	0.998239	1.03818
1458	bsdc1.S	1.03085	1.15864	1.18723	1.16284	1.06813	1.02779	0.982045
1459	marcksl1.S	<LOQ	<LOQ	<LOQ	<LOQ	<LOQ	<LOQ	<LOQ
1460	tor2a.S	1.25865	1.31308	1.26411	1.23306	1.08745	1.06121	1
1461	eif3i.L	1.0353	1.10394	1.1095	1.09573	1.00896	1.01532	0.985888
1462	kpna6.L	1.03862	1.10481	1.10414	1.08432	1.0052	1.01096	0.988493
1463	txlna.L	1.01764	1.10555	1.12524	1.12242	1.03305	1.0299	0.992563
1464	ptp4a1.S	1.03917	1.08891	1.09092	1.07587	1.01179	1.02023	0.984159
1465	col16a1.L	<LOQ	<LOQ	<LOQ	<LOQ	<LOQ	<LOQ	<LOQ
1466	nfyc.S	<LOQ	<LOQ	<LOQ	<LOQ	<LOQ	<LOQ	<LOQ
1467	kdm1a.L	1	1.03796	1.06297	1.01266	1.01054	1.01845	0.92356
1468	zmpste24.L	1.06204	1.11954	1.13195	1.13895	1.05063	1.0286	0.975161
1469	luzp1.S	1	1.01633	1.02043	0.990216	1.0436	1.03332	1.45991
1470	mtfr1l.S	1.0361	1.12324	1.1365	1.10014	0.997201	1.01596	1.00724
1471	Xelaev18012591m	1.03438	1.14171	1.14053	1.0696	1.00494	1.00417	0.989499
1472	tmem57.L	1	1.01953	1.04405	1.0363	1.02565	1.04276	1.16549
1473	LOC734071.L	1.02319	1.11385	1.14576	1.14741	1.05369	1.02259	0.983958
1474	srrm1.L	1.01521	1.10584	1.13528	1.08869	1.00456	1.02716	0.983254
1475	hpca.L	1.03386	1.09844	1.10537	1.10211	1.0221	1.01925	0.991138
1476	yars.L	1.02358	1.09317	1.10304	1.10348	1.0211	1.02708	0.98517
1477	rbbp4.S	1.03355	1.10452	1.1346	1.10113	1.00365	1.01179	0.976118
1478	zbtb8os.L	1.02976	1.10878	1.13198	1.094	1.01208	1.00152	0.988299
1479	ak2.L	<LOQ	<LOQ	<LOQ	<LOQ	<LOQ	<LOQ	<LOQ
1480	ndufs5.L	1.05546	1.12316	1.13894	1.11481	1.02492	1.04301	0.996603
1481	fuca1.L	1.02507	1.0844	1.06441	1.04151	0.980582	0.979128	0.971052
1482	gale.L	1.03704	1.09242	1.10481	1.10693	1.03808	1.03982	1.00707
1483	lypla2.L	1.02025	1.08708	1.10601	1.11204	1.02906	1.03158	0.984212
1484	pithd1.L	1.05495	1.11826	1.0883	1.0737	0.979862	0.991143	0.977611
1485	Xelaev18028961m	1.06841	1.1317	1.13572	1.09454	1.01269	1.0257	0.990644
1486	eef1a1o.L	1.01038	1.06705	1.0854	1.08157	1.01811	1.0366	0.998433
1487	ppt1.L	1.04563	1.10785	1.14386	1.12559	1.03281	1.02951	0.978024
1488	cap1.L	1.04468	1.10881	1.12583	1.10142	1.01968	1.03119	0.986587
1489	trit1.L	1	0.998361	0.921942	0.886703	0.810208	0.889904	1.13378
1490	ppie.L	1.12426	1.13904	1.16171	1.12107	0.997605	1.03478	0.983738
1491	cltc.L	1.04025	1.11916	1.13019	1.12403	1.03448	1.02685	0.994854
1492	ptrh2.S	1.03439	1.09466	1.12448	1.11966	1.03593	1.04279	0.997084
1493	vmp1.L	1.26548	1.19922	1.16737	1.19345	1.04192	1.06342	1
1494	rps6kb1.L	1.02736	1.09708	1.12304	1.11637	1.03007	1.03021	0.990832
1495	aldh3a2.L	<LOQ	<LOQ	<LOQ	<LOQ	<LOQ	<LOQ	<LOQ
1496	ap2b1.L	1	1.03544	0.964445	0.930057	0.97547	0.778494	0.737224
1497	taf15.L	1.07927	1.12107	1.16101	1.08458	0.968047	0.992764	0.97769
1498	por.L	1.03072	1.10492	1.11738	1.11698	1.01984	1.01451	0.960903
1499	tmem120a.L	1.03597	1.1221	1.13623	1.11136	1.00114	1.03115	0.994317
1500	mdh2.L	1.04004	1.09895	1.11934	1.11426	1.03194	1.02867	0.989898
1501	syap1.L	1.03284	1.13505	1.14341	1.11563	1.02296	1.02611	0.971124
1502	polr2j.S	1.02139	1.08744	1.11599	1.10738	1.0286	1.02038	0.985309
1503	txlng.L	1.05777	1.11795	1.14028	1.11751	1.03187	1.02279	0.990625
1504	rbbp7.L	1.02491	1.09358	1.12172	1.10835	1.03125	1.03528	0.996696
1505	scml2.L	0.965952	1.0763	1.07925	1.07581	1.01776	1.05194	1.01817
1506	smg8.L	1.02905	1.10145	1.14146	1.14116	1.04876	1.05091	1.00783
1507	ska2.S	1.03188	1.10891	1.15087	1.1196	1.02219	1.0221	0.990448
1508	ppm1e.L	1	1.04149	1.03574	0.986246	0.941035	0.901973	0.84141
1509	rad51c.L	1.08663	1.10223	1.11203	1.13613	1.04951	1.03985	0.990056
1510	LOC100498469-like.L	1	1.03042	1.00788	0.98439	0.985727	1.01284	1.11821
1511	vps53.L	1.02482	1.10574	1.11504	1.1131	1.05015	1.05003	0.994224
1512	nxn.L	1.04828	1.12207	1.19787	1.14982	1.00341	1.054	1.04874
1513	glod4.L	1.04542	1.05874	1.05832	1.08893	1.03714	1.05858	1.01282
1514	gemin4.L	1.02288	1.10467	1.11197	1.1125	1.03186	1.02671	0.986826
1515	asl.L	1.06427	1.12121	1.13332	1.13064	1.03235	1.01794	0.976501
1516	gusb.S	1.02431	1.07581	1.08599	1.10033	1.02225	1.01637	0.984424
1517	chchd2.L	1.06615	1.26168	1.32091	1.25906	1.08821	1.07576	1
1518	sumf2.L	1.21535	1.20763	1.1973	1.19425	1.05187	1.06035	1
1519	cct6a.L	1.04855	1.10805	1.11196	1.09148	1.00467	1.02617	0.995989
1520	gbas.S	1.04872	1.07626	1.10301	1.13519	1.04966	1.0489	0.9862
1521	mrps17.L	1.03229	1.10122	1.11445	1.07564	0.993538	1.01534	1.00478
1522	sbds.L	1.03186	1.12564	1.16737	1.13331	1.0534	1.03671	0.981668
1523	c11orf54.L	1.07104	1.11463	1.12747	1.09498	1.00582	1.02456	0.984212
1524	rfc2.L	1.03853	1.11522	1.12546	1.09529	1.01315	1.02723	0.991893
1525	mybbp1a.L	1.03888	1.10227	1.09003	1.08378	0.997715	1.00048	0.978538
1526	ankfy1.L	1.02237	1.08628	1.09651	1.10833	1.02728	1.02769	0.999317
1527	cyb5d2.L	1.0457	1.08843	1.1064	1.12943	1.03505	1.04543	0.990989
1528	atp2a3.L	1.04199	1.11277	1.11468	1.0788	0.996572	1.0089	0.982236
1529	camkk1.S	1.02106	1.13331	1.15542	1.14904	1.06239	1.05887	1.02052
1530	Xelaev18012813m	1.43699	1.45574	1.23067	1.18551	0.992243	0.863059	1
1531	wbscr16.L	1.06734	1.07428	1.0855	1.09755	1.03622	1.05891	1.04252
1532	rpl24.L	1.02626	1.10361	1.14204	1.07414	1.0016	1.00417	0.980515
1533	alcam.L	<LOQ	<LOQ	<LOQ	<LOQ	<LOQ	<LOQ	<LOQ
1534	myh15.L	1	1.0379	1.05964	1.09399	1.14442	0.933628	0.895306
1535	kiaa1524.L	1.00329	1.05166	1.06681	1.11433	1.04683	1.04119	0.995936
1536	akap1.L	1.05646	1.15269	1.08766	1.05519	1.0097	1.00119	0.986628
1537	nf1.S	1.0384	1.08806	1.10825	1.1639	1.07512	1.07046	1.00232
1538	rabep1.L	1.03968	1.11345	1.13529	1.12934	1.04447	1.04431	1.00987
1539	nup88.L	1.02972	1.08582	1.08858	1.08924	0.999992	1.02896	1.00437
1540	c1qbp.L	1.03056	1.09869	1.1341	1.133	1.0481	1.04115	0.974493
1541	tfg.L	1.08941	1.16789	1.23109	1.21501	1.15504	1.04754	1.07155
1542	gpm6a.L	1.02832	1.08722	1.10965	1.11421	1.04013	1.04245	0.997857
1543	rab9a.L	1.03883	1.11663	1.12955	1.11489	1.03598	1.03132	1.00511
1544	tmsb4x.S	1.05789	1.11294	1.34041	1.31141	1.00181	0.9873	0.943922
1545	prps2.L	1.03123	1.09401	1.11146	1.0779	1.01009	1.01686	0.987386
1546	Xelaev18012903m	1	1.0738	1.09656	1.00088	0.902271	0.913257	0.912399
1547	ccdc138.L	0.952182	1.38755	1.37671	1.24897	1.0739	1.05567	1
1548	ranbp2.L	1.0435	1.09994	1.10065	1.08326	1.00975	1.01877	0.990886
1549	pdcl3.S	1.02731	1.11717	1.14082	1.1058	1.02296	1.02681	0.973969
1550	tbc1d8.S	1	1.02078	1.00847	0.964713	0.929159	0.983749	1.11279
1551	cnot11.L	1	1.03764	1.02833	0.993582	0.987196	0.98544	1.12982
1552	tnik.L	1.03858	1.10675	1.09483	1.06904	0.993698	1.00334	0.987698
1553	mrps9.L	1.02196	1.09546	1.09773	1.07282	1.00547	1.02042	0.993091
1554	c2orf49.L	<LOQ	<LOQ	<LOQ	<LOQ	<LOQ	<LOQ	<LOQ
1555	sept10.L	1.02707	1.0945	1.10433	1.10125	1.01854	1.0236	0.995452
1556	cdc16.L	1.0352	1.08399	1.10502	1.10957	1.03905	1.01736	0.974818
1557	eif5b.L	1.03166	1.08731	1.09249	1.09222	1.01103	1.02606	0.99467
1558	txndc9.L	1.04179	1.11282	1.1337	1.09764	1.00427	1.03908	0.988541
1559	coa5.L	1.01342	1.10908	1.18937	1.11124	1.03243	1.05106	1.01162
1560	inpp4a.S	<LOQ	<LOQ	<LOQ	<LOQ	<LOQ	<LOQ	<LOQ
1561	vwa3b.L	1	1.04976	1.02768	1.05922	0.960749	0.95183	0.84616
1562	ube3a.L	1.05114	1.13891	1.14052	1.12956	1.04826	1.01736	0.982345
1563	nipa1.L	1.32342	1.31744	1.29192	1.24937	1.10267	1.06862	1
1564	cyfip2.L	1.05266	0.955106	0.949148	1.03988	1.00626	1.04973	1.05202
1565	ppp2r3b.S	1.02704	1.11796	1.12497	1.07622	0.993639	1.00238	0.985541
1566	tfdp1.S	1.07849	1.17496	1.20576	1.12033	1.01894	1.03222	1.01239
1567	grtp1.L	1.19292	1.23152	1.18827	1.22573	1.08173	1.09196	1
1568	lamp1.L	1.02325	1.11175	1.13792	1.11241	1.03207	1.02285	0.970404
1569	cul4a.S	1.03253	1.10726	1.12608	1.12412	1.02705	1.01898	0.99605
1570	pcid2.L	1.02165	1.0771	1.09691	1.10168	1.04182	1.05413	1.01217
1571	tubgcp3.L	1.03189	1.09602	1.12469	1.119	1.04416	1.043	0.998507
1572	arhgef7.S	1.01373	1.09916	1.15175	1.17598	1.07729	1.04121	1.01727
1573	cars2.L	1.05441	1.11314	1.13013	1.09231	1.01185	1.01038	0.977578
1574	carkd.L	1.06278	1.1102	1.11817	1.11373	1.04367	1.02891	0.997181
1575	MGC75760.L	1	1.01555	0.986056	0.939863	0.89701	0.843212	0.899617
1576	tpp2.L	1.06178	1.12311	1.13233	1.12571	1.04028	1.04449	1.00159
1577	pcca.L	1.01247	1.10245	1.11961	1.10222	1.016	1.03317	0.996999
1578	clybl.L	1.04838	1.08188	1.07627	1.06578	0.994425	1.02775	1.00114
1579	dock9.L	1.26822	1.22926	1.20466	1.21363	1.05732	1.06891	1
1580	stk24.S	<LOQ	<LOQ	<LOQ	<LOQ	<LOQ	<LOQ	<LOQ
1581	ipo5.L	1.05484	1.1117	1.11146	1.11869	1.0379	1.04423	0.999288
1582	uggt2.S	1.03364	1.08578	1.0951	1.1103	1.03027	1.03134	0.99463
1583	dnajc3.L	1.37817	1.28312	1.22244	1.1925	1.0712	1.0619	1
1584	dct.L	1.00808	1.11241	1.1242	1.03975	0.988417	1.02025	1.02749
1585	slitrk5.L	1.0483	1.54006	1.51111	1.32468	1.13059	1.09654	1
1586	mycbp2.L	1.45092	1.35078	1.2342	1.18326	1.06734	1.04572	1
1587	loc100490530.L	1.01103	1.10072	1.1165	1.09965	1.00699	1.03285	0.985814
1588	lmo7.L	1.0573	1.1338	1.09374	1.07974	1.02174	1.01114	1.00821
1589	uchl3.L	1.03562	1.10725	1.12879	1.11853	1.03432	1.02914	0.984667
1590	commd6.L	1.06724	1.15371	1.17986	1.10617	0.995939	0.969962	0.97856
1591	dis3.L	1.05353	1.10762	1.10487	1.10611	1.01352	1.02457	1.02192
1592	mzt1.S	1.29529	1.32493	1.30324	1.22467	1.08882	1.06524	1
1593	tdrd3.L	1.03088	1.10273	1.08618	1.02597	0.95929	0.974316	0.998523
1594	diaph3.L	1.041	1.09751	1.08911	1.09458	1.00633	1.02852	1.00315
1595	sugt1.S	1.02163	1.10512	1.11201	1.08584	1.00735	0.996255	0.959315
1596	naa16-like.L	1.2098	1.26084	1.25018	1.25946	1.10394	1.08228	1
1597	vwa8.L	1.03307	1.09032	1.10461	1.09155	1.01788	1.01066	0.987374
1598	tsc22d1.L	1.46387	1.44741	1.26149	1.22996	1.07826	1.06108	1
1599	gpalpp1.L	1.03874	1.10652	1.14733	1.12256	1.05025	1.05697	0.990998
1600	tpt1.L	1.03126	1.1069	1.1452	1.11888	1.03296	1.03667	0.980946
1601	cog3.L	1.04406	1.07167	0.98085	1.01388	0.961334	0.983997	0.984704
1602	Xelaev18013279m	1.03752	1.10637	1.1048	1.10525	1.05029	1.07239	1.04316
1603	sucla2.L	1.02177	1.09319	1.09838	1.05875	0.982986	1.01747	0.979355
1604	nudt15.L	1.00567	1.08174	1.08035	1.08569	1.00403	1.01	0.99529
1605	tmbim6.L	1.0328	1.09904	1.10549	1.06773	0.970142	0.941983	0.967661
1606	arf5.L	1.01102	1.09498	1.12709	1.10855	1.04194	1.04371	0.989886
1607	prkag2.S	1.05005	1.1467	1.06214	0.974817	0.949054	0.981152	0.972567
1608	rhebl1.L	1.03412	1.09921	1.09238	1.09137	1.00642	0.998145	0.995842
1609	Xelaev18013331m	1	1.0362	1.02152	0.815869	0.83445	0.839803	0.893699
1610	spats2.L	1	1.05366	0.82236	0.711523	0.658462	0.652781	0.677227
1611	cd63.L	1.02991	1.08845	1.09975	1.08823	1.01575	1.02536	0.980512
1612	wdr61.L	1.04749	1.0892	1.09138	1.11452	1.02751	1.02465	0.997048
1613	cnpy2.L	1.04959	1.09125	1.12754	1.0494	0.973803	1.01186	0.996572
1614	cs.L	1.02202	1.1041	1.12685	1.1064	1.02967	1.02996	0.977128
1615	coq10a.L	1.05598	1.0905	1.08593	1.04121	0.987842	1.01639	1.01386
1616	nabp2.S	1.02182	1.10174	1.10175	1.10504	1.04181	1.00674	0.978781
1617	myl4.S	1.01541	1.11061	1.14892	1.10753	1.02374	1.0145	0.985933
1618	zc3h10.L	1.22915	1.1924	1.16428	1.17315	1.06184	1.01822	1
1619	pa2g4.L	1.04112	1.09147	1.11342	1.11631	1.02788	1.03308	0.990278
1620	rps26.L	1.02769	1.10938	1.14898	1.08817	1.02443	1.00999	0.986675
1621	suox.S	1.0422	1.07278	1.07808	1.08063	1.01437	1.0284	0.999815
1622	pmel.L	1.05962	1.11692	1.15742	1.16019	1.07749	1.01786	1.00667
1623	pan2.L	0.996629	1.10507	1.08595	1.07973	1.03141	0.951145	0.980136
1624	sarnp.L	1.02804	1.10477	1.16795	1.17631	1.07018	1.04475	0.996316
1625	ormdl2.L	1.01408	1.10087	1.12317	1.13496	1.06479	1.0404	0.970364
1626	pym1.L	1.05684	1.14199	1.16904	1.11195	1.02147	1.04201	1.01602
1627	stat2.S	0.725359	1.00057	1.13761	1.21518	1.05459	1.08013	1
1628	timeless.L	1.08171	1.1123	1.13739	1.16803	1.04967	1.02711	1.00525
1629	atp5b.L	1.03431	1.08584	1.10068	1.11536	1.03559	1.05885	1.00036
1630	ptges3.L	1.04405	1.12627	1.18244	1.13416	1.03336	1.02815	0.975332
1631	rdh5.L	1.05974	1.10976	1.11385	1.08428	1.01093	1.01228	0.984247
1632	hsd17b6.L	1.05238	1.12294	1.0888	1.04209	1.00323	1.04464	1.01545
1633	myo1a.L	1.06374	1.10918	1.11243	1.07912	0.967289	0.963873	0.976866
1634	shmt2.L	1.04229	1.10375	1.11209	1.06552	0.992676	1.02439	0.991709
1635	r3hdm2.L	<LOQ	<LOQ	<LOQ	<LOQ	<LOQ	<LOQ	<LOQ
1636	mars.L	1.04429	1.12358	1.15667	1.128	1.05698	1.03671	1.00358
1637	Xetrov90006328m.L	1.03147	1.12133	1.1201	1.0623	0.987377	0.995414	0.970345
1638	dctn2.L	1.05472	1.1209	1.15166	1.11644	1.02626	1.0396	0.991894
1639	pip4k2c.L	1.0437	1.16256	1.17116	1.13476	1.02764	1.02885	0.994057
1640	os9.S	1	1.06689	1.08471	1.1075	1.09298	1.0934	1.04176
1641	mettl1.L	1.0638	1.13375	1.12727	1.08759	0.991826	0.994639	0.984765
1642	tsfm.L	1.0341	1.11549	1.10296	1.06214	0.98361	1.00956	0.999966
1643	slc11a2.L	1.21159	1.22386	1.20421	1.21514	1.07261	1.0591	1
1644	Xelaev18013503m	<LOQ	<LOQ	<LOQ	<LOQ	<LOQ	<LOQ	<LOQ
1645	creb1.L	1.02613	1.09314	1.12827	1.10926	1.02663	1.0138	0.965605
1646	larp4.S	1.06004	1.14046	1.17249	1.10131	0.997522	0.994979	0.971291
1647	pfkm.L	1.45104	1.3628	1.26939	1.26896	1.12555	1.05239	1
1648	tmem106c.L	1.04291	1.10768	1.12093	1.14037	1.06458	1.06962	1.02243
1649	slc48a1.L	1.01082	1.08945	1.06475	1.13196	1.00949	1.05946	1.02462
1650	birc5.1.S	0.999144	1.05533	1.13485	1.18871	1.10698	1.0937	1.01078
1651	loc100145274.L	1.03646	1.11461	1.14391	1.18549	1.04626	1.02183	0.954523
1652	copz1.S	1.03497	1.09855	1.1024	1.09591	1.01765	1.01601	0.989428
1653	hnrnpa1.L	1.03292	1.11753	1.14411	1.10752	1.01229	1.04149	0.995585
1654	tarbp2.S	1.03325	1.12832	1.14676	1.10847	1.01739	1.01905	0.968387
1655	cdca7.S	1.00837	1.07051	1.1102	1.04554	0.950351	0.988807	0.99024
1656	sp1.L	<LOQ	<LOQ	<LOQ	<LOQ	<LOQ	<LOQ	<LOQ
1657	aaas.L	1.03355	1.06689	1.08023	1.10003	1.02919	1.01595	0.992491
1658	c12orf10.L	1.03533	1.10798	1.13148	1.10297	1.01392	1.03713	0.998388
1659	pfdn5.L	1.03956	1.08484	1.12687	1.16702	1.06527	1.04945	0.989061
1660	espl1.L	1.03883	1.09996	1.14777	1.1317	1.05	1.05345	0.994973
1661	eif4b.L	1.06814	1.13599	1.18718	1.12178	1.0173	1.025	0.983881
1662	krt18.L	1.02096	1.1135	1.15871	1.07361	1.00175	1.01959	0.985955
1663	krt8.L	1.01413	1.1051	1.14186	1.09735	1.0242	1.04727	1.00467
1664	krt5.1-like.1.L	<LOQ	<LOQ	<LOQ	<LOQ	<LOQ	<LOQ	<LOQ
1665	krt5.7.L	<LOQ	<LOQ	<LOQ	<LOQ	<LOQ	<LOQ	<LOQ
1666	cox14.L	1.03174	1.11094	1.14621	1.08583	0.998168	1.01079	0.988709
1667	lima1.L	1	1.04094	1.03135	1.03629	1.0085	0.986896	1.05108
1668	cab39l.L	1.04723	1.10525	1.10262	1.10364	1.03539	1.03568	0.974974
1669	kpna3.L	0.546982	0.501147	0.816989	0.953666	0.953666	1	1
1670	spryd7.S	1.03133	1.1031	1.11505	1.10512	1.02575	1.0225	0.986093
1671	rnaseh2b.L	1.02573	1.09885	1.14249	1.12034	1.04725	1.02545	0.990074
1672	ints6.S	1.06672	1.06704	1.10844	1.12711	1.09959	1.06545	1.02613
1673	wdfy2.L	1.47616	1.44893	1.32877	1.26249	1.1068	1.06293	1
1674	dhrs12.L	1.05496	1.11303	1.13205	1.12148	1.02676	1.04209	0.999959
1675	alg11.L	1.08472	1.1312	1.16045	1.13254	1.06001	1.03936	0.991898
1676	vps36.L	1.0315	1.10947	1.14308	1.10483	1.02473	1.04641	1.00959
1677	mrps31.L	1.0369	1.11755	1.13691	1.09701	1.00759	1.02532	0.999843
1678	cog6.S	1	1.0524	1.03528	0.953558	0.918552	0.925315	0.898924
1679	exosc8.L	1.02151	1.08193	1.12868	1.12436	1.02039	1.0269	0.987193
1680	spg20.L	1.07367	1.1239	1.16352	1.15962	0.978509	1.01245	1.00975
1681	Xetrov90006664m.S	1.02247	1.03747	1.07399	1.03695	0.986395	1.02515	0.989348
1682	rfc3.L	1.03976	1.09194	1.10033	1.09991	1.01981	1.02464	0.988847
1683	zar1.L	1.18344	1.17851	1.13673	1.09762	1.01549	1.01818	0.989622
1684	b3glct.L	1.04767	1.12679	1.15181	1.129	1.03724	1.02953	0.982034
1685	hsph1.L	1.03953	1.10369	1.1228	1.10056	1.00043	1.03118	1.00065
1686	Xelaev18042519m	1.37916	1.4383	1.35025	1.24651	1.09468	1.06291	1
1687	gtf3a.L	1.05429	1.22012	1.18001	1.02896	0.974305	0.973578	0.952559
1688	Xelaev18037282m	1.04992	1.11481	1.11633	1.08726	1.00315	1.02353	0.983697
1689	mtif3.L	1.04268	1.11116	1.15609	1.11224	1.02192	1.03138	0.988844
1690	cdk8.L	1.09682	1.08356	1.05361	1.05007	0.985937	0.98657	0.985973
1691	nup58.L	1.04182	1.11259	1.11772	1.09017	1.00797	1.02221	0.99528
1692	ska3.L	1.3929	1.26785	1.17053	1.17466	1.03926	1.01895	1
1693	sap18.S	<LOQ	<LOQ	<LOQ	<LOQ	<LOQ	<LOQ	<LOQ
1694	cryl1.S	1.01505	1.08668	1.13	1.19699	1.11201	1.07461	1.02939
1695	pspc1.L	1.01598	1.07916	1.11905	1.17922	1.04814	1.06633	0.998538
1696	yap1.L	1	1.07205	1.0257	0.947693	0.857098	0.882434	0.930023
1697	dcun1d5.L	1.03365	1.07317	1.08516	1.09025	1.02547	1.00935	0.976541
1698	dync2h1.L	<LOQ	<LOQ	<LOQ	<LOQ	<LOQ	<LOQ	<LOQ
1699	rdx.L	1.03352	1.10734	1.1081	1.08715	1.00945	1.02708	0.988985
1700	fdx1.L	1.04173	1.11857	1.1091	1.11684	1.06289	1.08445	1.05473
1701	cenpj.L	1.39834	1.32413	1.24613	1.22808	1.07936	1.06729	1
1702	endod1.L	1.06577	1.08122	1.0851	1.11326	1.05556	1.07545	1.03512
1703	mre11a.L	1.04777	1.09187	1.08929	1.09715	1.0132	1.02332	1.00342
1704	med17.L	1.01427	1.11881	1.12794	1.07365	0.990821	0.99968	0.973547
1705	Xelaev18013890m	1.04533	1.10511	1.20608	1.15928	1.06572	1.04563	1.02441
1706	me3.L	1.04537	1.09836	1.12279	1.12298	1.03401	1.00856	0.990589
1707	ctsc.L	1.02497	1.06445	1.07258	1.08286	1.00437	1.0194	0.986539
1708	folh1.L	1.08951	1.16067	1.17544	1.14232	1.06325	1.04337	1.01125
1709	clpb.L	1.44049	1.23781	1.1068	1.08725	1.00909	1.04998	1
1710	folr1.L	1.02598	1.06473	1.06385	1.04857	0.947944	1.00007	0.982432
1711	zar1l.S	1.16672	1.20318	1.16857	1.13766	1.05237	1.04197	0.992712
1712	rrm1.L	1.0391	1.10465	1.11609	1.13972	1.03896	1.03058	0.981491
1713	stim1.L	1.029	1.11848	1.09928	1.06197	0.997095	1.00348	0.990587
1714	Xelaev18013967m	1.03287	1.09005	1.08538	1.06027	0.998503	1.02062	0.997821
1715	stard10.S	1	1.04682	1.08491	1.10533	1.10317	1.20158	1.48587
1716	ilk.S	1.03675	1.09663	1.11531	1.10865	1.02785	1.02483	0.983952
1717	tpp1.L	<LOQ	<LOQ	<LOQ	<LOQ	<LOQ	<LOQ	<LOQ
1718	arfip2.L	1.02466	1.07737	1.07185	1.10654	1.02745	1.01277	1.00684
1719	trim3.S	1	1.03716	1.02244	1.00248	0.980074	0.928851	0.864536
1720	apbb1.L	1.29747	1.36184	1.29994	1.25518	1.11163	1.06794	1
1721	Xelaev18014004m	1.56706	1.37973	1.29886	1.22091	1.12987	1.05707	0.996344
1722	prcp.L	1.01168	1.04003	1.03997	1.07417	1.02909	1.05145	1.03516
1723	tmem126a.L	1.04479	1.10009	1.10043	1.08821	1.02422	1.02004	0.983797
1724	sytl2.L	1.03596	1.11004	1.16601	1.13641	1.03717	1.04655	1.00064
1725	picalm.L	1	1.05302	1.07111	0.950788	0.905909	0.733184	0.835481
1726	pak1.S	<LOQ	<LOQ	<LOQ	<LOQ	<LOQ	<LOQ	<LOQ
1727	naalad2.S	1.05981	1.12707	1.13503	1.11083	1.03478	1.03478	0.996718
1728	serpinh1.S	1.02297	1.17124	1.18441	1.07118	0.990257	0.990373	0.963554
1729	rps3.L	1.04372	1.1011	1.12062	1.12394	1.04476	1.02811	0.986008
1730	uvrag.L	1.21287	1.19548	1.18493	1.18801	1.08975	1.06158	1
1731	piwil3.L	1.0366	1.11286	1.11903	1.09639	1.02528	1.02986	0.992677
1732	tsku.L	1.32595	1.35573	1.29549	1.24689	1.10774	1.05066	1
1733	pold3.L	1.03158	1.12281	1.14474	1.09015	1.00914	1.00735	0.970635
1734	rpa1.S	1.04508	1.12355	1.11938	1.09398	1.0263	1.02428	1.01474
1735	poldip2.S	1.04794	1.11428	1.14059	1.12777	1.05445	1.04211	0.988808
1736	supt6h.S	1.0225	1.08071	1.13686	1.12565	1.03185	1.05803	0.999531
1737	Xelaev18037595m	1.04519	1.1306	1.13259	1.05638	0.980712	1.01117	0.984171
1738	Xelaev18014155m	<LOQ	<LOQ	<LOQ	<LOQ	<LOQ	<LOQ	<LOQ
1739	ssh2.S	<LOQ	<LOQ	<LOQ	<LOQ	<LOQ	<LOQ	<LOQ
1740	emc6.L	1.0034	1.0715	1.0972	1.12169	1.03822	1.03399	0.975199
1741	tax1bp3.S	1.04161	1.11008	1.10107	1.0966	1.01299	1.0113	0.992005
1742	mospd2.S	1.0472	1.13822	1.18038	1.11029	1.03085	1.01829	0.983517
1743	tomm70a.S	1.03364	1.08977	1.09678	1.08791	0.997828	1.02994	0.987592
1744	Xelaev18014220m	<LOQ	0.962312	1	1	1	1	1
1745	nit2.L	1.04817	1.12111	1.16163	1.13993	1.03411	1.00571	0.967854
1746	tbc1d23.S	1.03587	1.11701	1.13326	1.12102	1.03713	1.02995	0.980701
1747	gbe1.S	0.987927	0.981019	1.00068	1.14942	1.01273	0.975785	0.982263
1748	chmp2b.S	1.02143	1.09584	1.10283	1.06243	1.02245	1.02359	1.00895
1749	atp5j.S	1.07615	1.12597	1.22903	1.19536	1.06734	1.07981	0.971146
1750	gabpa.S	1.02263	1.10007	1.11703	1.1212	1.03039	1.04609	1.00995
1751	adamts1.S	<LOQ	<LOQ	<LOQ	<LOQ	<LOQ	<LOQ	<LOQ
1752	cct8.S	1.00275	1.1162	1.13849	1.0652	0.999872	1.01214	0.979489
1753	sod1.S	1.08899	1.14396	1.24148	1.17598	1.04818	1.02291	0.967643
1754	mis18a.S	1	1.03909	1.0377	1.02545	0.959562	0.957639	1.09197
1755	atp5o.S	1.03325	1.09723	1.1179	1.11686	1.03582	1.04171	0.991641
1756	mrps6.S	1.0381	1.11428	1.14485	1.09887	1.00389	1.02354	0.983833
1757	cbr3.S	1.03389	1.09847	1.1074	1.07919	1.00925	1.01744	1.00194
1758	dopey2.L	1.03702	1.1136	1.13649	1.14423	1.06913	1.07568	1.0132
1759	hmgn1.S	<LOQ	<LOQ	<LOQ	<LOQ	<LOQ	<LOQ	<LOQ
1760	wrb.S	1.16948	1.18253	1.15176	1.15351	0.999628	1.04091	1
1761	acp6.S	1.04061	1.10538	1.11995	1.10489	1.03868	1.03872	0.991705
1762	upk1b.S	1.03066	1.0749	1.10403	1.10235	1.06143	1.03475	0.979835
1763	ccdc58.S	1.05118	1.12989	1.14076	1.10154	1.01257	1.01337	1.00965
1764	fam162a.L	1.0303	1.11212	1.15087	1.11356	1.01478	1.03067	0.992765
1765	kpna1.L	1.03507	1.06014	1.08806	1.0754	1.02501	1.02225	0.998829
1766	ndc80.L	1.21111	1.11712	1.13398	1.11033	0.984503	1.01743	1
1767	atp6v1a.S	1.02337	1.07957	1.08502	1.07155	1.0203	1.03018	1.01194
1768	rabl3.L	1.0245	1.07678	1.0678	1.04689	0.967521	0.98485	0.98292
1769	ndufb4.S	1.07388	1.13429	1.10939	1.07195	1.00394	1.00854	1.0047
1770	LOC100049121.S	1.00658	1.10909	1.15376	1.12951	1.02618	1.01439	0.974331
1771	wars2.S	1.0624	1.1207	1.12488	1.08133	1.00803	1.01749	0.989834
1772	gsk3b.S	<LOQ	<LOQ	<LOQ	<LOQ	<LOQ	<LOQ	<LOQ
1773	pwp2.S	1.05454	1.12686	1.12157	1.14453	1.07727	1.04964	1.00614
1774	agpat3.S	1.0289	1.12113	1.14087	1.12758	1.0576	1.02309	0.984082
1775	Xelaev18014484m	1.05182	1.09201	1.09359	1.08495	1.00282	1.0458	1.02859
1776	atp1a2.S	1.03421	1.11099	1.11701	1.07522	0.996318	1.01653	0.980501
1777	ttf2.S	1.01995	1.11467	1.11159	1.07191	1.0045	1.01696	0.992165
1778	igsf3.S	1.01959	1.07972	1.08148	1.07175	1.00704	1.00383	0.969268
1779	cbs.S	1.04719	1.12433	1.15375	1.12077	1.02263	1.02544	0.982793
1780	LOC100497622-like.S	<LOQ	<LOQ	<LOQ	<LOQ	<LOQ	<LOQ	<LOQ
1781	wdr4.S	1.0352	1.13759	1.13933	1.07072	1.00526	0.998707	0.975565
1782	pola1.S	1.03002	1.10494	1.11015	1.08185	1.00175	1.01794	0.983844
1783	prdx4.L	1.05487	1.09844	1.11313	1.11463	1.02855	1.03572	0.99389
1784	eif2s3.S	1.03966	1.10707	1.12595	1.08793	1.01161	1.01925	0.982856
1785	rps6ka3.S	1.0216	1.10401	1.13449	1.10422	1.03028	1.02525	0.971201
1786	wdr77.S	1.03536	1.09479	1.11229	1.12599	1.04283	1.02911	0.975999
1787	atp5f1.S	1.03275	1.09087	1.10871	1.12669	1.04146	1.03203	0.983997
1788	prpf8.S	1.0261	1.09838	1.10157	1.07007	0.997601	0.993757	0.980343
1789	pitpna.L	1.05001	1.10555	1.07845	1.04292	0.982152	1.0092	1.0046
1790	ywhae.S	1.03606	1.10164	1.12217	1.10975	1.02345	1.02197	0.981629
1791	crk.S	1.03587	1.09342	1.14361	1.12805	1.00197	1.00199	0.968867
1792	gla.S	1.06226	1.09232	1.08777	1.10771	1.03172	1.05042	1.01305
1793	LOC100496989.L	1.0462	1.10391	1.11498	1.09819	1.01839	1.03049	0.996011
1794	txndc17.S	1.12233	1.12281	1.14835	1.14268	1.03902	1.0583	1.01463
1795	Xetrov90004676m.S	1	1.04133	1.02922	0.990003	0.749732	0.783095	0.863701
1796	Xelaev18014665m	1.06241	1.0638	1.07904	1.1373	1.04855	1.09198	1.01827
1797	zkscan8.S	1	1.0322	0.986452	0.886623	0.877238	0.862344	1.00572
1798	stk38.S	1.0459	1.12719	1.12507	1.09238	1.00919	1.01075	0.98544
1799	sike1.L	1	1.01343	0.973014	0.966235	0.903253	0.944589	1.10067
1800	csde1.S	1.03918	1.07441	1.11336	1.10766	1.04782	1.06712	1.03657
1801	srsf3.S	1	1.05599	1.06567	0.981227	0.948594	0.843525	0.712505
1802	Xelaev18014709m	1.01846	1.06418	1.06034	1.07911	1.01904	1.05918	1.0236
1803	atp1b1.S	1.3572	1.43529	1.37891	1.28501	1.11757	1.05285	1
1804	atg3.S	1.03092	1.11818	1.16175	1.10939	1.02193	1.01639	0.983318
1805	ddx3x.S	1.04096	1.10326	1.10276	1.04723	0.958947	1.01275	0.982754
1806	usp9x.S	1.03721	1.10559	1.12367	1.10978	1.03678	1.02703	0.993001
1807	tspan7.L	1.05958	1.09457	1.10012	1.1197	1.02722	1.01359	0.980534
1808	mkrn3.S	1.06548	1.09302	1.08953	1.07955	0.991136	1.02962	0.993078
1809	cept1.S	1.2909	0.70181	0.744556	0.78508	0.807854	0.849744	0.916817
1810	c6orf106.S	1.07184	1.11508	1.10564	1.1442	1.0811	1.05715	1.00741
1811	rpl10a.S	1.02906	1.09333	1.09915	1.09606	1.00866	1.02775	0.982302
1812	srpk3.L	1.03246	1.09764	1.10741	1.09073	1.01407	1.01705	0.994438
1813	atp2b4-like.S	1.04443	1.10515	1.10909	1.11333	1.06562	1.06143	0.975294
1814	tomm6.S	1.04853	1.03524	1.04216	1.12329	1.04939	1.07497	1.04378
1815	bysl.S	1.05368	1.11329	1.12178	1.09184	1.0191	1.02534	0.99173
1816	med20.S	1.05193	1.1115	1.1187	1.12276	1.03061	1.03525	0.994082
1817	nfya.S	<LOQ	<LOQ	<LOQ	<LOQ	<LOQ	<LOQ	<LOQ
1818	psma5.S	1.03901	1.10605	1.11381	1.14219	1.05066	1.03609	1.03533
1819	gnai3.S	1.04064	1.099	1.11809	1.11382	1.04654	1.04925	1.02025
1820	Xelaev18014917m	1.13121	0.85257	0.871632	0.909235	0.846085	0.866205	0.960663
1821	Xelaev18014918m	1.05295	1.08266	1.09838	1.13348	1.04961	1.03369	0.988046
1822	strip1.S	1.05483	1.10821	1.1086	1.11051	1.03706	1.00848	1.00322
1823	lamtor5.S	1.15055	1.30161	1.30983	1.23155	1.07453	1.05243	1
1824	dhrs11.S	1.03627	1.09932	1.12645	1.10848	1.02749	1.02435	0.984883
1825	ube2t.S	1.05299	1.0944	1.06877	1.08684	1.01231	0.985707	1.01035
1826	rbbp5.S	1.00105	1.10148	1.08948	1.01489	0.952371	0.99684	0.979429
1827	rnpep.S	1.03343	1.07098	1.08356	1.13925	1.05126	1.03966	0.993228
1828	mpc2.S	1.0363	1.11702	1.15374	1.14878	1.05914	1.0369	0.979141
1829	Xetrov90005081m.L	1.01668	1.13327	1.16614	1.09449	1.01333	1.02724	1.00316
1830	nucks1.L	0.985273	1.05893	0.992155	0.951464	0.816301	0.730425	0.978263
1831	rab38.S	1.03515	1.08165	1.08304	1.08717	1.02038	1.01755	0.999648
1832	srgap2.S	<LOQ	<LOQ	<LOQ	<LOQ	<LOQ	<LOQ	<LOQ
1833	eif2d.S	1.03499	1.13469	1.14508	1.08294	1.00815	1.00782	0.986457
1834	sars.S	1.06632	1.12734	1.14695	1.12002	1.0275	1.0329	0.987801
1835	heatr6.S	1.02223	1.10363	1.10699	1.08973	1.01483	1.0349	1.00408
1836	vti1b.L	1.05335	1.15314	1.1341	1.04013	0.958709	0.994889	0.99995
1837	ipo9.S	1.03989	1.10016	1.11593	1.12394	1.03888	1.02433	0.983639
1838	rabif.S	1.04106	1.10984	1.1443	1.11977	1.03046	1.02944	0.984141
1839	tuba3c.S	1.04155	1.11203	1.14879	1.1172	1.02714	1.03478	0.98309
1840	plcxd2.S	1	1.03872	1.05533	0.957234	0.923338	0.849663	0.659598
1841	stmn1.S	1.04281	1.15325	1.23647	1.12875	1.02841	1.05169	0.986074
1842	sh3bgrl3.L	1.04917	1.0954	1.12483	1.1054	1.01005	1.02978	0.998932
1843	lin28a.S	<LOQ	<LOQ	<LOQ	<LOQ	<LOQ	<LOQ	<LOQ
1844	rps6ka1.S	1.03336	1.09298	1.08169	1.01958	0.965718	0.979018	0.988602
1845	Xelaev18015066m	1.01669	1.07357	1.08432	1.07387	1.01079	1.00109	0.995888
1846	gpn2.S	1.0123	1.09686	1.13755	1.09889	1.03288	1.01046	0.993625
1847	nudc.S	1.02576	1.1057	1.14248	1.12948	1.02936	1.02224	0.973493
1848	med18.L	1.05464	1.11889	1.151	1.15596	1.07187	1.07031	0.996443
1849	phactr1.L	1	1.06652	1.05365	0.919711	0.866034	0.863698	0.906553
1850	id3.S	<LOQ	<LOQ	<LOQ	<LOQ	<LOQ	<LOQ	<LOQ
1851	ythdf2.S	1.04189	1.05531	1.0789	1.14564	1.07215	1.07708	0.987358
1852	rcc1.S	1	1.0446	1.10045	1.06967	1.0036	0.990367	1.0724
1853	ctps1.S	1.04596	1.11193	1.12497	1.12287	1.02949	1.02649	0.988478
1854	scmh1.S	<LOQ	<LOQ	<LOQ	<LOQ	<LOQ	<LOQ	<LOQ
1855	hivep3.S	<LOQ	<LOQ	<LOQ	<LOQ	<LOQ	<LOQ	<LOQ
1856	dnajc8.L	1.0284	1.07747	1.07843	1.05603	0.989234	1.02067	0.989852
1857	rpa2.S	1.03666	1.0917	1.09151	1.08085	1.01856	1.01588	1.02046
1858	ppp1r8.L	1	1.04865	0.990487	0.855508	0.873347	0.886154	1.20563
1859	LOC100485534.S	1.05635	1.09864	1.1192	1.12775	1.03833	1.03678	0.990532
1860	clspn.S	1	1.06091	1.09071	1.06029	1.02272	0.968765	0.73186
1861	psmb2.S	1.04789	1.11831	1.12117	1.09095	1.02122	1.0166	0.972292
1862	ncdn.S	1.03266	1.11264	1.13019	1.11163	1.03125	1.02303	0.99316
1863	sfpq.S	1.02873	1.08965	1.10547	1.10391	1.00424	1.0286	0.99105
1864	zmym6nb.S	1.07715	1.27694	1.29614	1.2588	1.08149	1.04045	1
1865	hnrnpr.S	1.02735	1.11902	1.12771	1.1092	1.03094	1.02398	0.985844
1866	Xelaev18028976m	1.05344	1.12098	1.18556	1.1749	1.02379	1.05052	0.977826
1867	mecr.S	1.0696	1.04977	0.984643	1.03115	0.959295	1.03855	1.00914
1868	srsf4.S	1.02795	1.10004	1.11077	1.06693	0.983701	1.01065	0.982834
1869	sf3a3.S	1.02642	1.09096	1.12821	1.11594	1.02888	1.024	1.01299
1870	Xelaev18015181m	1.04441	1.10697	1.12184	1.08241	1.01388	1.03157	0.999446
1871	Xelaev18015197m	1	0.951008	0.986829	0.969462	0.927137	0.92822	0.874217
1872	hdac1.S	1.02556	1.09761	1.09863	1.07323	1.02753	1.02058	0.986335
1873	eif3i.S	1.04368	1.10428	1.11502	1.11664	1.02897	1.05243	1.02233
1874	khdrbs1.S	1.01244	1.083	1.1073	1.0683	0.999924	1.0058	0.993021
1875	kpna6.S	1.04441	1.11721	1.10975	1.09469	1.02631	1.00877	0.989613
1876	pef1.L	1.00601	1.09374	1.1365	1.11454	1.04584	1.04761	0.984326
1877	smim12.L	1.04339	1.09447	1.12256	1.10306	1.01616	1.02375	0.984769
1878	kdm1a.S	1.03722	1.09831	1.12371	1.11854	1.0414	1.03921	1.01592
1879	Xelaev18025880m	1.02321	1.14062	1.18409	1.10686	1.00277	1.00217	0.980134
1880	srrm1.S	1.03042	1.13368	1.13577	1.02866	0.974074	1.002	0.982348
1881	clic4.L	1.01236	1.09115	1.08126	1.06287	0.974436	0.983342	0.997871
1882	hpca.S	1.05581	1.10564	1.11345	1.10017	1.02289	1.02082	0.99141
1883	cltc.S	1.02067	1.10278	1.11516	1.1002	1.02138	1.02177	0.981846
1884	vmp1.S	1.03947	1.1034	1.11331	1.09885	1.02535	1.02826	0.994626
1885	rps6kb1.S	1.01375	1.09474	1.11076	1.10221	1.02912	1.03716	0.999375
1886	med13.L	1.04637	1.106	1.12952	1.171	1.03261	1.09535	1.00817
1887	ints2.S	1.03447	1.10369	1.11946	1.09512	1.022	1.0244	0.992653
1888	nle1.S	1.01793	1.04961	1.05881	1.10313	1.04119	1.06519	1.03762
1889	aldh3a2.S	1.03618	1.08897	1.10048	1.08814	1.01428	1.02973	0.997414
1890	unc45b.L	1	1.04956	1.06021	1.10409	1.16858	1.28746	1.77813
1891	ap2b1.S	1.03947	1.09965	1.10962	1.12136	1.04118	1.04394	0.99522
1892	taf15.S	1.01622	1.11331	1.13538	1.0891	1.01268	1.02405	0.979614
1893	por.S	1.03885	1.11727	1.14088	1.11241	1.02133	1.01534	0.98406
1894	mdh2.S	1.03584	1.11187	1.13528	1.12501	1.03796	1.03114	0.982075
1895	ywhag.S	<LOQ	<LOQ	<LOQ	<LOQ	<LOQ	<LOQ	<LOQ
1896	syap1.S	1.01479	1.12538	1.17861	1.15481	1.04779	1.04027	0.979047
1897	ppm1e.S	1.05208	1.10028	1.0727	1.06252	1.00868	1.01597	0.999811
1898	rnmtl1.S	1.00194	1.08152	1.08677	1.05504	1.00505	1.00012	0.975601
1899	c18orf8.L	1.04296	1.11699	1.10854	1.08846	1.00815	0.988914	0.973803
1900	chchd2.S	1.01018	1.12536	1.18432	1.11555	1.0172	1.01184	0.973815
1901	cct6a.S	1.03375	1.09792	1.10941	1.10561	1.02175	1.03356	0.991215
1902	tyw1.L	1.00229	1.1267	1.13366	1.06296	0.990084	0.996059	0.965227
1903	ncf1.S	1.01985	1.12366	1.08287	1.07839	0.979573	1.02395	0.987595
1904	eif4h.L	1.05385	1.12056	1.11317	1.08205	1.00446	1.0126	1.0046
1905	ube2g1.L	1.02114	1.09196	1.10989	1.09172	1.02519	1.01599	0.977188
1906	ankfy1.S	1.02328	1.10505	1.14431	1.15189	1.06369	1.03202	0.989847
1907	zzef1.S	1.37955	1.27939	1.25926	1.2195	1.06324	1.03957	1
1908	atp2a3.S	1.32593	1.33226	1.15437	1.15624	1.03213	1.01945	1
1909	ift57.S	1	1.04505	1.05838	1.03556	0.99055	1.04214	1.22802
1910	mrps23.S	1.03505	1.1001	1.10532	1.07798	1.00089	1.02456	0.997254
1911	akap1.S	1.09833	1.16687	1.08902	1.0369	0.986833	0.992225	0.969413
1912	rabep1.S	1.23976	1.18863	1.19118	1.17292	1.05038	1.05362	1
1913	nup88.S	1.04775	1.09352	1.12556	1.10128	1.01554	1.00341	0.975008
1914	c1qbp.S	1.03368	1.09705	1.11791	1.09594	1.01781	1.02554	0.972757
1915	pcnp.S	1.04115	1.10365	1.14764	1.12246	1.03285	1.03235	0.990037
1916	trmt10c.L	1	1.04631	1.02734	0.951625	0.917757	0.961059	0.891001
1917	txnl4b.S	1.03585	1.10785	1.12699	1.06813	0.994262	1.02124	0.994711
1918	tfg.S	1.03855	1.11304	1.14565	1.12393	1.04641	1.02801	0.984144
1919	gemin8.L	0.999644	1.13089	1.18049	1.09708	1.02041	1.00823	0.963884
1920	gpm6b.S	1.02955	1.10144	1.11901	1.11696	1.0435	1.02409	0.97984
1921	prps2.S	1.03727	1.10184	1.11694	1.1105	1.0303	1.0306	0.987302
1922	dmd.2.S	1	1.00764	1.03798	1.04572	1.11077	1.16623	1.19428
1923	gk.L	1.03757	1.08577	1.12669	1.13483	1.06479	1.04719	1.01246
1924	ranbp2.S	1.03547	1.09914	1.09708	1.08598	1.01057	1.02507	0.988929
1925	lims1.L	1.0169	1.11635	1.13458	1.08342	1.02496	1.03485	1.03885
1926	gcc2.S	1.00552	1.05545	1.08102	1.05869	0.966669	0.969953	0.980173
1927	Xelaev18004691m	1.09148	1.16628	1.17816	1.11001	0.995752	1.02309	0.996203
1928	champ1.S	0.979982	1.08831	1.07813	1.0575	0.918151	0.982171	0.975225
1929	eif5b-like.S	1.02856	1.10975	1.1118	1.07321	1.00306	1.01309	0.985857
1930	lyg2.S	1	1.05873	1.11122	1.15401	1.03652	1.00279	0.985819
1931	mrpl30.S	1.06479	1.11297	1.12316	1.08464	1.00213	1.01324	0.98608
1932	coa5.S	1.03087	1.1395	1.19059	1.10582	0.996658	1.02118	0.985704
1933	ube3a.S	1.04821	1.10462	1.11866	1.12479	1.03637	1.01876	0.98203
1934	cyfip1.S	1.03372	1.07476	1.07927	1.08108	1.02846	1.02647	0.997291
1935	gtpbp6.S	1.00915	1.09507	1.11507	1.08523	1.0228	1.02328	0.98505
1936	lamp1.S	1.03545	1.08405	1.10332	1.10965	1.03704	1.03148	0.995241
1937	pcid2.S	1	1.01934	1.06253	1.03073	1.02956	0.928573	1.08987
1938	tubgcp3.S	1.02378	1.09553	1.09069	1.05998	0.99525	0.991493	0.984386
1939	carkd.S	1.02722	1.03927	1.0493	1.07475	1.01701	1.01722	1.02171
1940	col4a1.S	1	1.01326	0.979706	0.809195	0.72235	0.656813	0.696313
1941	myo16.S	1.24272	1.18563	1.21041	1.1756	1.02716	1.05966	1
1942	tpp2.S	1	1.05796	1.04053	0.952357	0.911279	0.90747	1.12664
1943	LOC100489507.S	1.02456	1.07149	1.08882	1.11546	1.01825	1.02735	0.997112
1944	ipo5.S	1.02906	1.10373	1.11625	1.10057	1.02419	1.02138	0.981003
1945	rbm26.S	1	1.04194	1.05492	1.0733	1.01699	0.912658	0.87228
1946	mycbp2.S	1.03443	1.10653	1.09224	1.07106	0.996928	1.00688	0.99002
1947	lmo7.S	1.10006	1.33368	1.26199	1.19928	1.08014	1.05707	0.996623
1948	uchl3.S	1.04634	1.09473	1.11446	1.12027	1.03368	1.03867	0.99669
1949	commd6.S	1.03604	1.09215	1.11782	1.11171	1.04194	1.03864	0.989203
1950	akap11.S	1.18903	1.24346	1.25409	1.22717	1.07546	1.06377	1
1951	tsc22d1-like.S	1.04839	1.08226	1.12201	1.09195	1.00192	1.02337	0.981628
1952	nufip1.L	1.24944	1.27863	1.22259	1.18273	1.03897	1.03209	1
1953	gtf2f2.S	1.03826	1.13597	1.10441	1.06882	1.00683	0.999256	0.982275
1954	cog3.S	1.04198	1.12053	1.12039	1.12016	1.04702	1.03599	1.02827
1955	Xelaev18015788m	1.02857	1.10938	1.10264	1.09165	1.02505	1.03483	0.993322
1956	sucla2.S	1.0358	1.08808	1.09591	1.10324	1.02191	1.04552	1.00285
1957	med4.L	1.33827	1.28505	1.27193	1.23115	1.07404	1.05453	1
1958	ddx23.L	1.04498	1.11594	1.12173	1.10544	1.0277	1.03207	0.994861
1959	Xelaev18013321m	1.04135	1.07095	1.16678	1.2429	1.14818	1.16138	1.13747
1960	tuba1c.S	1.02547	1.09056	1.10922	1.10654	1.02704	1.03393	0.988104
1961	spats2.S	1.04722	1.12096	1.14924	1.09316	0.993407	1.02562	1.00604
1962	cd63.S	1.03102	1.08818	1.11204	1.10461	1.03624	1.02881	0.977973
1963	wdr61.S	1.03942	1.10682	1.10536	1.11989	1.04733	1.03133	0.999176
1964	cnpy2.S	1.04509	1.08493	1.1118	1.10012	1.02221	1.01536	0.994353
1965	myl6.S	1.00244	1.11766	1.17738	1.11338	1.0262	1.0162	0.976964
1966	zc3h10.S	1.45352	1.43329	1.29289	1.24297	1.0907	1.05111	1
1967	pa2g4.S	1.02525	1.08816	1.10774	1.10636	1.02173	1.03687	0.987921
1968	rab5b.L	1.04924	1.12012	1.12907	1.07139	1.01601	1.00809	0.987176
1969	cdk2.S	1.02009	1.08393	1.12537	1.11381	1.03859	1.04565	0.999186
1970	pan2.S	1.03657	1.08073	1.09812	1.09391	1.02765	1.02897	1.0014
1971	sarnp.S	1.04523	1.09149	1.11019	1.10768	0.911125	0.951037	0.99571
1972	pym1.S	1.00899	0.980931	0.883749	0.862918	0.815244	0.799309	1
1973	timeless.S	1.03489	1.08411	1.10149	1.09831	1.02254	1.02405	0.98691
1974	spryd4.S	1.03338	1.09115	1.12351	1.11919	1.03199	1.04589	0.994003
1975	atp5b.S	1.03851	1.09848	1.11742	1.1115	1.02457	1.03744	0.997259
1976	naca.2.L	1.02864	1.0836	1.11692	1.12234	1.04094	1.02872	0.984956
1977	prim1.S	1.03513	1.11081	1.13145	1.10842	1.0154	1.02179	0.984507
1978	myo1a.S	1	1.0393	1.06704	0.978691	0.907211	0.926627	1.12147
1979	shmt2.S	1.04413	1.11424	1.13727	1.09576	1.01055	1.02523	0.986775
1980	Xetrov90006328m.S	1.05248	1.13236	1.14141	1.11005	1.03649	1.02804	0.979775
1981	dctn2.S	1.06565	1.12898	1.16713	1.14234	1.04246	1.02444	1.02394
1982	kif5a.S	<LOQ	<LOQ	<LOQ	<LOQ	<LOQ	<LOQ	<LOQ
1983	pip4k2c.S	1.02596	1.11366	1.13418	1.10481	1.02187	1.0279	0.984981
1984	Xetrov90006350m.S	1	1.04768	1.02957	1.01205	1.09005	1.21665	1.2735
1985	tspan31.L	1.41954	1.34026	1.29465	1.24354	1.07964	1.062	1
1986	tsfm.S	1.05178	1.11742	1.12144	1.10084	1.02672	1.04743	1.009
1987	tfcp2.L	<LOQ	<LOQ	<LOQ	<LOQ	<LOQ	<LOQ	<LOQ
1988	scn8a.S	1.25298	1.18559	1.16407	1.20397	1.05517	1.06863	1
1989	pfkm.S	1.01703	1.10974	1.12665	1.08578	1.02748	1.01973	0.988166
1990	itga5.L	1.02034	1.06016	1.07254	1.05947	0.994708	1.01936	1.0044
1991	hnrnpa1.S	1.06662	1.12353	1.14043	1.08711	0.964931	1.02143	0.976964
1992	pcbp2.S	1.05182	1.11426	1.13945	1.09805	1.00315	1.01069	0.978861
1993	c12orf10.S	1.03502	1.10792	1.12458	1.11986	1.01925	1.03911	0.995212
1994	pfdn5.S	1.03365	1.12051	1.13945	1.1231	1.04004	1.03437	0.966005
1995	eif4b.S	1.05856	1.13017	1.18892	1.11999	1.0328	1.02862	0.981221
1996	krt18.S	1.04506	1.13275	1.1774	1.08693	1.01031	1.02389	0.982977
1997	krt75.L	1.02211	1.08265	1.09937	1.04991	0.983756	1.03242	0.987974
1998	krt5.7.S	0.967932	1.03963	1.05572	1.14194	1.12505	1.17414	1.05139
1999	lima1.S	1.02545	1.09982	1.15111	1.13557	1.03474	1.03454	1.00226
[truncated: 4,429 more rows]

## Sheet: Stage VI Normalized
ID	Gene Name	Stage VI Oocyte Average	45 Minutes Progesterone Average	Mature Oocyte Average	At Fertilization Average	Stage 1 Embyro Average	First Cleavage Average	Stage 2 Embyro Average
0001	Xetrov90001378m.L	<LOQ	<LOQ	<LOQ	<LOQ	<LOQ	<LOQ	<LOQ
0002	bcap31.L	1	0.930486	0.461535	1.11293	1.12051	1.22452	1.00568
0003	Xelaev18000028m	1	0.941643	1.0834	0.999021	1.03178	1.07339	1.17407
0004	plxnb3.L	1	1.33428	1.13129	1.03785	1.26104	1.00166	1.57677
0005	hsd17b10.L	1	0.955476	0.506329	1.09681	1.1291	1.12333	1.05775
0006	igf2bp3.S	1	1.14797	0.782158	1.03998	1.06877	1.15142	0.933488
0007	tra2a.S	<LOQ	<LOQ	<LOQ	<LOQ	<LOQ	<LOQ	<LOQ
0008	prpf19.L	1	1.18674	0.647149	1.06955	1.21271	1.18152	1.07235
0009	tmem82.S	1	0.485465	1.18004	1.23934	0.972574	1.07449	1.22336
0010	Xelaev18000069m	1	1.18996	0.677642	1.05921	1.16528	1.08393	1.04236
0011	Xelaev18000071m	1	1.04237	0.475427	0.853516	0.842955	0.790593	0.792717
0012	mrps18c.L	1	0.945892	0.567113	1.09017	0.892964	1.07326	0.923041
0013	vnn2.L	1	0.517378	0.325893	1.51875	1.54841	1.50281	1.21709
0014	srsf12.L	<LOQ	<LOQ	<LOQ	<LOQ	<LOQ	<LOQ	<LOQ
0015	ifnlr1.L	1	0.760161	0.455797	0.607335	0.780218	0.922503	0.545402
0016	gab1.S	1	0.976182	0.762173	0.791072	0.77671	0.625316	0.900832
0017	ppp1r3b.L	1	1.16721	1.3495	1.04833	1.1685	1.0681	1.04562
0018	ubap2.L	1	1.76035	1.42594	0.979574	1.00852	1.05833	1.02307
0019	ube2r2.L	1	0.904903	1.07706	1.14708	1.1011	1.0614	1.06189
0020	athl1.L	1	0.81925	0.428855	1.0038	1.02422	0.998466	0.899852
0021	Xelaev18000200m	1	0.964067	0.264349	0.799671	0.962489	1.16426	1.27206
0022	ddx21.S	1	1.14963	1.18315	1.02911	1.27805	0.867782	1.08707
0023	dad1.S	1	0.84677	0.865059	0.968435	1.07503	0.99458	0.90563
0024	dlat.S	1	0.867643	0.483839	0.913265	0.897318	0.961567	0.820819
0025	Xelaev18000319m	1	0.673319	0.819219	1.17056	1.09475	1.31269	1.04621
0026	Xelaev18002100m	1	1.03852	0.619595	1.06754	1.27281	1.21055	0.957821
0027	Xelaev18000373m	1	1.01381	1.10755	0.935173	0.923003	0.994885	0.967834
0028	kdelc2	1	0.948999	0.45495	1.09724	1.11515	1.05215	1.07018
0029	cct5.L	1	0.961776	0.529788	1.06786	1.00801	1.09983	0.919452
0030	Xelaev18000443m	1	0.956228	0.385068	0.952549	1.01672	0.906099	1.10701
0031	sumo3.L	1	1.21421	1.50027	1.16388	0.923274	1.10243	0.991366
0032	gdap2.S	1	1.27678	0.783329	1.03668	1.16411	0.828164	1.06633
0033	wdr3.S	1	1.22414	0.762686	1.1728	1.28379	1.02564	1.29076
0034	fh.L	1	0.923478	0.498145	0.932578	1.06433	1.07936	0.911969
0035	ostc.L	1	0.963543	0.557264	1.06935	1.21168	1.05112	1.00565
0036	vdac2.S	1	0.891212	0.485148	1.14624	1.09789	1.13906	0.942481
0037	adk.S	1	1.15022	0.623088	1.00835	0.98903	1.008	0.925656
0038	vcl.S	1	0.984014	0.604317	0.949612	0.933083	0.984297	0.921327
0039	chuk.S	<LOQ	<LOQ	<LOQ	<LOQ	<LOQ	<LOQ	<LOQ
0040	anxa13.L	1	0.944695	0.605178	1.04431	0.920247	0.950597	1.04007
0041	fam213a.1.S	1	0.631481	0.519412	0.946755	0.895334	0.830399	0.703444
0042	timm23.L	1	0.680572	0.90285	1.1866	1.47302	1.21055	0.966396
0043	haus7.S	1	0.809265	0.804588	0.785209	0.752864	0.898437	0.918482
0044	ghitm.S	1	1.01362	0.521566	1.00932	1.05658	1.07353	0.972275
0045	glud1.S	1	0.87857	0.510948	1.09191	1.02426	1.0841	0.980731
0046	snca.S	1	1.06793	1.26405	0.810728	0.872009	0.919571	0.783632
0047	mttp.2.S	<LOQ	<LOQ	<LOQ	<LOQ	<LOQ	<LOQ	<LOQ
0048	Xelaev18000698m	1	1.01294	0.552045	0.87955	0.856653	0.861573	0.959257
0049	hist1h2ad	1	1.66026	41.3875	2.89078	2.18115	0.474047	2.08672
0050	slc44a5.L	1	1.21281	0.573856	1.17433	1.252	1.22307	0.940571
0051	snd1.L	<LOQ	<LOQ	<LOQ	<LOQ	<LOQ	<LOQ	<LOQ
0052	qtrt1.S	<LOQ	<LOQ	<LOQ	<LOQ	<LOQ	<LOQ	<LOQ
0053	dnm2.S	1	0.885611	0.481151	0.934621	1.09589	0.920473	1.06449
0054	carm1.S	1	1.19446	0.757637	1.2309	1.05289	1.08412	1.10737
0055	yipf2.S	1	0.904705	0.0753689	0.837248	0.836368	0.558476	0.725551
0056	c19orf52.S	1	1.03911	0.495969	1.12654	1.29932	1.24946	1.1612
0057	smarca2.S	1	1.06414	0.599481	1.01116	0.992329	0.988828	1.08578
0058	prkcsh.S	1	0.823068	0.628539	1.00194	0.945385	1.14456	0.984987
0059	ecsit.S	1	0.740371	0.725651	0.925727	0.838671	0.753113	0.893071
0060	gadd45gip1.S	1	0.87256	0.557891	0.95017	0.859674	0.956057	0.988551
0061	Xelaev18000774m	1	1.00381	0.828317	1.02367	0.952767	0.982911	0.884669
0062	farsa.S	1	1.17319	0.648269	1.08557	1.07141	1.05509	0.994507
0063	rab3b.L	1	1.28923	1.83366	1.48184	1.18239	1.59532	1.4452
0064	Xelaev18019094m	1	0.886038	0.113881	0.805153	0.923552	0.774226	0.76026
0065	tnpo2.S	1	0.997588	0.51091	1.0402	0.987188	1.00859	1.00921
0066	c19orf43.S	<LOQ	<LOQ	<LOQ	<LOQ	<LOQ	<LOQ	<LOQ
0067	asna1.S	1	0.952979	0.521639	1.12839	1.10967	1.06994	0.832286
0068	khsrp.S	1	1.0186	0.581147	1.17145	1.2071	1.25572	1.13778
0069	tubb6.L	1	1.29571	0.714881	1.13773	1.1155	1.16302	1.07359
0070	LOC101730883.S	1	1.38893	0.733409	1.26963	1.36237	1.35624	1.26782
0071	loc100133511.S	1	0.788139	0.806351	0.871062	0.927728	0.795973	1.08531
0072	c17orf49.L	1	0.963629	0.667822	1.16739	1.02703	1.1843	1.257
0073	ap1s1.S	1	1.1425	1.00802	1.07138	1.15885	1.02776	1.15492
0074	mblac1.S	1	0.940563	1.33933	0.813028	0.885875	0.776911	0.846848
0075	lamtor4.S	1	1.25238	0.558364	1.24089	1.3356	1.27762	1.00778
0076	gal3st4-like.2.S	1	1.67645	2.0486	1.29487	1.26048	2.04595	1.67881
0077	cops6.S	1	0.839682	0.440965	1.02454	1.08767	1.03496	1.02594
0078	slc25a11.S	1	1.0609	1.05976	1.09565	1.09202	1.02467	1.02681
0079	zpy1.S	1	1.67942	0.501947	0.872319	0.856024	0.880935	0.995792
0080	mink1.S	1	0.983598	0.2374	1.18762	1.0727	1.16068	1.16284
0081	LOC394444.S	1	2.15345	1.27602	0.639413	0.622167	0.624542	0.621207
0082	psmb6.S	1	1.02446	0.538585	1.0471	1.19733	1.13004	1.14305
0083	fis1.S	1	1.20508	0.634319	1.22992	1.21727	1.25731	1.05064
0084	zp3.S	1	2.60176	0.887615	1.06382	1.15326	0.934238	1.01568
0085	plod3.S	1	1.09766	0.470985	1.05519	1.04337	1.07166	0.882651
0086	pfn1.S	1	0.957416	0.541176	1.08676	1.10615	1.10097	0.947066
0087	slc12a9.S	1	0.910417	0.852894	0.991848	0.829714	0.939918	0.969363
0088	gigyf1.L	1	0.982807	<LOQ	0.817597	0.79345	0.735233	1.05172
0089	eif4a2.L	1	0.820018	0.59531	0.836883	0.840939	0.815811	0.781195
0090	senp3.S	1	1.7641	1.4235	1.14697	1.25229	1.09992	1.07454
0091	abcb10.L	1	0.982757	0.923112	0.937729	0.933115	0.913124	1.10846
0092	Xetrov90029794m.S	1	1.00611	2.72235	0.94695	1.00491	1.06081	1.1014
0093	ybx2.S	1	0.645958	0.441637	0.744324	0.725294	0.706577	0.608706
0094	polr2a.L	1	1.34708	1.38372	1.16611	1.13112	1.20027	1.20463
0095	Xelaev18001106m	1	1.09573	5.65156	0.977039	1.26983	0.780032	0.956154
0096	tp53rk.L	1	0.63084	0.234744	0.779003	0.815937	0.807266	0.737128
0097	eps15l1.S	1	1.10992	0.428208	1.03008	1.06428	0.99452	1.15154
0098	cope.S	1	1.79289	1.30706	1.06874	2.3248	0.889033	2.77415
0099	srp72.L	1	1.07414	0.613846	1.11578	1.10837	1.18156	1.03059
0100	aes.L	1	0.9978	0.84332	1.01004	1.20493	1.04308	1.11193
0101	tle2.S	1	1.4794	1.35608	1.13277	1.36459	1.35354	1.19115
0102	ncln.S	1	0.82381	1.15121	1.07099	1.11397	0.933242	1.01015
0103	sugp1.S	1	1.03314	38.5439	1.04653	0.982467	0.831776	1.35464
0104	gatad2b.S	1	0.873486	13.3185	1.11968	1.00928	1.00339	1.28093
0105	gtpbp3.S	1	0.817543	0.546475	1.02698	1.01927	0.734071	0.987089
0106	ccdc124.S	1	0.909208	0.502551	0.939907	0.991336	0.787831	0.965433
0107	map1a.L	1	0.796667	0.405335	0.719992	1.64212	0.814686	2.2918
0108	gne.L	<LOQ	<LOQ	<LOQ	<LOQ	<LOQ	<LOQ	<LOQ
0109	clta.S	<LOQ	<LOQ	<LOQ	<LOQ	<LOQ	<LOQ	<LOQ
0110	nans.S	1	1.17201	1.45093	1.19829	1.15816	1.22716	1.28442
0111	dcaf10.L	1	1.1273	1.1761	1.41137	1.20341	1.33462	1.34451
0112	hsdl2.S	1	0.919033	1.08245	1.07189	1.03527	1.06768	0.89938
0113	dnajc25.S	1	1.34068	0.635916	1.20107	1.30107	1.25337	1.14078
0114	igkv1or2-118.L	<LOQ	<LOQ	<LOQ	<LOQ	<LOQ	<LOQ	<LOQ
0115	eif3c.S	1	1.03346	0.549727	1.06967	1.11742	1.11427	0.947995
0116	adprh-like.2.1.S	1	1.08873	0.521427	1.00024	1.01247	0.933882	1.06441
0117	spns1.L	1	0.972492	0.663476	1.09205	0.992243	0.995809	1.18256
0118	pitpnb.L	1	1.25728	0.706799	1.05871	1.1331	1.17228	0.970347
0119	Xelaev18001328m	1	0.984893	0.859376	1.19227	0.987902	1.13738	1.15559
0120	bola2.L	1	0.896745	0.614909	1.17212	0.934582	1.09048	0.969144
0121	nudt9.L	1	0.967414	1.10437	1.05042	0.991225	1.09015	1.12413
0122	ppp4c.L	1	1.00207	1.07087	1.02119	1.03014	0.955535	1.14055
0123	spaca5-like.1.S	1	0.954665	0.555651	1.10469	1.06471	1.1039	0.939446
0124	mvp.L	1	1.22667	0.659802	1.08508	1.07656	1.10907	1.06287
0125	kif22.S	<LOQ	<LOQ	<LOQ	<LOQ	<LOQ	<LOQ	<LOQ
0126	Xelaev18032688m	1	1.30155	2.01443	1.08579	2.39207	1.60968	1.16179
0127	Xelaev18001422m	1	0.871195	0.781449	0.874524	1.04308	1.06544	0.755686
0128	Xetrov90015432m.L	<LOQ	<LOQ	<LOQ	<LOQ	<LOQ	<LOQ	<LOQ
0129	dppa2/4.1.L	1	1.57776	1.50341	1.58163	1.61411	1.58655	1.66046
0130	nme2.L	1	1.01608	0.606304	1.11748	1.0923	1.16584	0.992131
0131	unnamed.L	1	1.14349	0.421641	1.41422	1.67867	1.88811	2.12715
0132	LOC101732047.1.L	1	1.18209	1.37126	0.922117	0.977364	1.07784	0.935889
0133	ctf1.L	1	0.981767	0.713346	1.18052	1.22382	1.09691	1.52096
0134	stx4.L	1	1.14908	1.07831	1.01242	0.98186	0.923796	1.0047
0135	fbxl19.S	1	1.00373	1.09503	1.01401	1.04116	1.13971	1.0682
0136	bckdk.L	1	1.31569	0.447822	1.50136	1.78125	1.39361	1.2226
0137	xnf7.L	1	1.18678	0.696364	1.07737	1.1136	1.17577	1.05815
0138	Xelaev18001538m	1	1.20961	0.0974637	1.26009	1.20523	1.09977	1.09182
0139	LOC100493030.1.L	1	0.8	0.735263	0.934309	0.987359	0.941583	0.970547
0140	LOC100488530-like.1.L	1	1.05038	1.32335	0.972696	1.00775	1.45055	1.32451
0141	LOC100493300.1.L	<LOQ	<LOQ	<LOQ	<LOQ	<LOQ	<LOQ	<LOQ
0142	LOC100490167.1.L	1	0.855073	0.670525	0.693795	0.700312	0.657795	0.859409
0143	Xetrov90022661m.S	1	0.960902	0.507404	1.08428	1.14483	1.11923	1.11952
0144	rnf112.L	1	1.04592	0.655037	1.01672	1.12713	1.02047	0.916811
0145	Xelaev18001677m	1	1.00047	0.435998	1.1259	1.23545	1.17127	1.26001
0146	ppif.L	1	0.801973	0.920391	0.968694	0.924178	0.979713	0.86568
0147	ndufa13.L	1	0.941333	0.580833	0.971987	0.968377	0.92494	0.947265
0148	pdhb.L	1	0.958087	0.56655	0.950493	0.983	0.994147	0.856123
0149	appl1.S	1	0.921907	0.531467	0.904358	0.97639	0.982352	1.05472
0150	tkt.L	1	1.01147	0.52265	1.05294	1.03983	1.0923	0.965676
0151	fam120a.L	1	1.16903	0.572481	1.0875	0.911586	0.926006	1.03877
0152	cnbp.L	1	0.914339	0.716782	0.968197	0.886657	0.909631	0.819232
0153	tsen2.L	1	1.12812	0.643903	1.12765	1.023	1.03655	1.03342
0154	nup210.L	1	1.01595	1.35065	1.2901	1.36941	1.26936	1.16422
0155	atg7.L	1	0.987167	0.632712	1.15776	1.33121	1.21085	1.03561
0156	mkrn2.L	1	2.43854	1.67825	1.20281	1.3527	1.33845	1.34729
0157	isy1.L	1	0.944347	0.55259	1.02024	1.05905	1.09265	1.00398
0158	itih3.S	1	0.902743	2.08824	1.03694	1.08428	1.12174	1.10946
0159	zc3h18.S	<LOQ	<LOQ	<LOQ	<LOQ	<LOQ	<LOQ	<LOQ
0160	uba2.S	1	1.23892	0.747011	0.976971	1.11723	1.09679	1.0255
0161	gpi.S	1	1.0238	0.556487	1.04806	1.04828	1.01882	0.934591
0162	lsm14a.S	1	0.870962	0.509773	0.926127	0.937504	0.988861	0.932384
0163	kctd15.S	1	1.95836	2.33988	1.38133	1.46352	1.61038	1.22273
0164	pepd.S	1	1.0906	0.665487	1.02729	1.11381	1.06631	0.9267
0165	slc7a9.S	1	0.962099	0.0443252	0.974619	1.11017	1.0171	0.892707
0166	ftmt.1	1	0.727586	0.795705	0.91532	0.786647	0.903645	0.94141
0167	Xelaev18001974m	1	3.26183	1.44047	0.989708	1.08707	1.30436	1.20307
0168	ubl4a.L	1	0.839518	0.723148	0.869799	0.850153	0.938498	1.13624
0169	hnrnpdl.S	1	1.00385	1.32387	1.06501	1.00069	1.08878	0.999463
0170	Xelaev18008586m	1	0.989877	0.520442	0.988546	0.997664	1.04975	1.02364
0171	Xelaev18002023m	1	1.03071	0.871251	1.25456	1.16832	1.36302	1.36227
0172	Xelaev18002032m	1	1.11774	0.946432	1.09865	1.11193	1.0555	1.08289
0173	ntpcr.L	1	0.577438	0.402977	0.719579	0.937072	0.859056	0.701665
0174	alyref.S	1	0.917272	1.16287	1.31919	1.1047	0.960239	1.13946
0175	p4hb.S	1	1.09931	0.522207	1.16114	1.19113	1.25639	1.03276
0176	asrgl1.L	1	0.880743	0.903582	0.924136	0.873294	0.922068	1.00302
0177	Xelaev18011083m	1	1.11411	0.684025	1.07286	1.115	1.09859	0.997104
0178	cox7a2.L	1	1.01403	1.02825	1.0884	1.15548	1.1362	0.943059
0179	sh3bgrl2.S	1	1.1575	0.7653	1.15866	1.52971	1.17635	1.17253
0180	ddx43.L	1	1.04032	0.573911	1.0299	1.05816	1.02834	1.06118
0181	ttk.S	1	1.0293	0.786086	1.0116	1.18645	0.978792	1.18356
0182	bckdhb.L	1	0.928745	0.640229	0.903372	1.03901	0.871368	1.01381
0183	mgrn1.S	1	0.873809	0.63255	0.753353	0.878797	0.863153	1.05779
0184	Xelaev18002190m	1	1.61049	0.8443	1.22679	1.16712	1.35063	1.13743
0185	hmox2.S	1	2.32722	2.85255	3.1458	2.76218	2.2652	1.99248
0186	tufm.S	1	1.25945	0.690488	1.21302	1.2114	1.29442	1.12755
0187	atxn2l.S	1	1.36458	0.113725	1.14934	5.39737	1.13032	1.13136
0188	ppp1ca.S	1	1.11189	0.00957946	0.905847	0.857882	0.697577	0.861204
0189	atp2a1.S	<LOQ	<LOQ	<LOQ	<LOQ	<LOQ	<LOQ	<LOQ
0190	pitpnb.S	1	1.08695	0.614513	1.0033	0.89488	0.970392	0.929523
0191	Xelaev18002259m	1	1.26912	0.858363	1.12738	1.02212	1.18309	1.11971
0192	aldoa.S	1	1.03613	0.633035	1.15627	1.12631	1.33416	0.882649
0193	mvp.S	1	1.21918	0.541838	0.962978	0.922737	1.0216	1.09501
0194	Xelaev18002295m	<LOQ	<LOQ	<LOQ	<LOQ	<LOQ	<LOQ	<LOQ
0195	hirip3.L	1	0.881142	1.08007	0.94602	0.920664	0.982508	0.954736
0196	nme2.S	1	0.896911	0.452572	1.12836	1.21133	1.08279	1.00117
0197	LOC101732639	1	0.618892	0.102068	0.91984	0.645169	0.520625	1.13627
0198	lamtor1.L	1	0.811026	0.792826	0.527187	0.607561	0.750378	0.842559
0199	tubg1.L	1	1.02382	0.949216	1.0307	0.972578	1.01676	1.03028
0200	psmc3ip.L	1	0.941928	0.609262	1.07745	0.889768	1.10257	1.05635
0201	map2k6.S	1	1.10654	0.594739	1.16163	1.16402	1.21502	1.06583
0202	loc100496220.L	1	0.885465	0.947634	1.08544	1.07161	1.07743	1.39406
0203	cbl.S	1	0.985286	0.480847	1.06748	0.959777	1.01513	1.00315
0204	mrps33.L	1	0.998304	1.07932	1.06117	1.06904	1.03848	1.04987
0205	ssbp1.L	1	1.0543	0.975509	1.05569	1.02525	0.954488	0.942297
0206	mtpn.L	1	0.980336	0.563764	1.13935	1.12635	1.21466	1.04219
0207	Xelaev18002475m	1	1.10114	0.55164	1.07142	1.18677	1.06597	1.1119
0208	cnot4.S	1	0.997981	0.227209	0.838257	0.839849	1.03965	0.773383
0209	fbxo7.L	1	1.03248	0.636243	1.07226	1.07101	1.10493	1.05533
0210	rtcb.L	1	0.883959	0.565736	0.998178	0.911907	0.977364	1.0944
0211	akr1b1.L	1	0.902214	0.498256	1.08064	1.14933	1.1119	0.917041
0212	akr1c4.S	1	1.15544	0.563955	1.02173	1.08241	1.0381	1.18707
0213	akr1c3.L	1	1.15233	0.72986	0.82232	1.16671	1.05927	1.07414
0214	Xetrov90007079m.L	1	1.3273	1.71487	1.09684	1.10701	1.20562	1.13145
0215	LOC101731508-like.L	<LOQ	<LOQ	<LOQ	<LOQ	<LOQ	<LOQ	<LOQ
0216	atp6v1e1.S	1	0.922632	0.601488	1.0736	1.0112	1.18837	1.00731
0217	bcl2l13.L	1	1.09665	0.51791	0.992914	1.00021	1.0187	0.957369
0218	cecr2.L	<LOQ	<LOQ	<LOQ	<LOQ	<LOQ	<LOQ	<LOQ
0219	Xelaev18002545m	<LOQ	<LOQ	<LOQ	<LOQ	<LOQ	<LOQ	<LOQ
0220	actr8.S	1	1.41842	0.95947	1.04899	1.28268	1.22926	0.939076
0221	tkt.S	1	0.817928	0.302875	1.05065	1.03531	1.16385	0.913371
0222	bicd1.S	<LOQ	<LOQ	<LOQ	<LOQ	<LOQ	<LOQ	<LOQ
0223	fam120c.S	1	1.08656	0.089336	1.19006	0.741717	1.08184	1.31713
0224	cnbp.S	1	1.10436	1.48567	1.16441	1.31215	1.01028	1.0095
0225	acad9.S	1	0.823031	0.848801	1.04987	1.08463	1.10955	0.91953
0226	tamm41.S	1	1.21651	0.707592	1.06346	1.06046	0.988063	0.811552
0227	spcs1.S	1	0.936367	0.965259	1.34533	0.955836	1.39494	0.979887
0228	mrpl9.L	1	0.962924	0.582761	1.04531	0.971332	1.01578	1.07704
0229	LOC100485537.L	1	0.975606	0.146182	1.0019	1.2861	1.03482	2.72499
0230	Xelaev18002669m	1	1.55348	0.925405	1.13921	1.29258	1.20339	1.02765
0231	Xelaev18002675m	1	0.993416	0.690778	0.918039	1.10314	0.881558	0.953207
0232	chp1.S	1	1.15151	<LOQ	1.11861	1.12242	1.2622	1.18985
0233	LOC100495568.1	1	0.736518	0.651425	0.811559	0.881503	0.820536	0.777778
0234	sycp2l.S	1	1.20783	1.55232	1.16281	1.0137	1.14248	1.1443
0235	sirt5.S	1	0.942861	0.830852	1.04228	1.06677	1.09646	1.21386
0236	ranbp9.S	1	0.976922	1.22094	1.23145	0.957526	0.813733	1.20929
0237	dtnbp1.L	1	0.939717	0.100777	1.00216	1.09937	0.773792	1.03626
0238	tbc1d13.S	1	1.06077	1.29206	1.07713	0.987509	1.12805	0.833398
0239	zer1.L	1	1.40445	1.27183	1.37322	1.65113	1.02336	1.98847
0240	pkn3.L	1	1.04699	2.17979	1.10939	1.10636	0.997372	1.02281
0241	wdr34.L	1	1.06006	0.438506	1.16184	0.454583	0.818289	0.993907
0242	sptan1.L	1	0.996215	0.971908	0.949827	0.992608	0.996957	0.927067
0243	gle1.L	1	0.747599	1.00784	1.00186	1.07045	1.02772	1.05629
0244	dnm3.L	<LOQ	<LOQ	<LOQ	<LOQ	<LOQ	<LOQ	<LOQ
0245	ciz1.L	<LOQ	<LOQ	<LOQ	<LOQ	<LOQ	<LOQ	<LOQ
0246	ptges2.S	1	1.03433	0.798647	1.0808	1.18595	1.09803	0.938577
0247	dolk.S	1	0.646623	0.799369	0.74128	0.820586	0.734434	0.723271
0248	slc27a4.L	1	0.92319	0.980075	0.848611	0.94349	0.984495	0.873899
0249	cercam.L	1	0.976872	0.50806	1.03107	1.00721	1.03067	1.09983
0250	ccdc22.L	1	1.03145	0.517867	1.00999	1.10997	1.01952	1.01086
0251	sephs2.L	1	1.0784	0.631902	1.07302	1.00642	1.05176	1.21948
0252	ikbkg.L	1	1.12033	0.931148	0.934307	0.745412	0.903115	1.05247
0253	g6pd.L	1	1.15007	0.604903	1.16884	1.28406	1.23117	1.11721
0254	huwe1.L	1	0.996566	0.488025	0.97771	1.02166	0.997736	0.949885
0255	Xelaev18002841m	1	1.068	0.584398	1.06335	1.04666	1.07887	0.987529
0256	hcfc2.L	1	0.851987	0.830936	1.20736	1.41341	1.50666	0.913008
0257	irak1.S	1	1.02039	0.920879	0.966168	1.01818	0.829536	0.940794
0258	msn.L	1	1.18376	0.641364	1.09081	1.15658	1.08333	0.973442
0259	Xetrov90029048m.L	1	1.54776	0.772407	0.996618	1.27651	1.11991	0.998553
0260	psma5.L	1	1.0239	0.563142	1.14374	1.15251	1.15471	0.963016
0261	dhrs11.L	1	1.14251	0.534182	0.997926	1.06089	1.00156	0.987018
0262	Xetrov90020487m.1	<LOQ	<LOQ	<LOQ	<LOQ	<LOQ	<LOQ	<LOQ
0263	wash1.L	1	1.27025	1.12499	1.19349	1.0004	0.955485	1.27778
0264	wnk1.S	1	1.12045	0.565223	1.05171	1.03167	1.03287	1.06175
0265	erc1.S	1	0.867621	0.869059	1.01071	0.912267	0.956467	1.01107
0266	pdhb.S	1	1.05229	1.2402	1.08078	0.95436	1.06794	0.989212
0267	rpp14.S	1	0.829124	1.46063	0.858104	1.07079	0.918388	1.15396
0268	sco2.S	1	0.869109	0.899307	0.863972	0.991207	0.892571	0.92371
0269	rprd1a.S	1	1.00024	0.597949	0.982553	1.00533	1.0361	1.22412
0270	tti1.L	1	1.03347	0.557772	0.901288	1.19248	0.925653	1.07995
0271	ctnnbl1.L	1	0.935806	1.01387	0.874223	1.25595	0.907902	1.00141
0272	src.L	1	1.01251	0.738915	1.01355	0.992379	0.940662	0.937319
0273	rpn2.L	1	0.854014	0.858378	1.16747	1.10237	1.04553	1.05359
0274	lpin3.L	1	1.13066	8.16055	0.91198	1.28444	0.455793	1.59255
0275	myl9.L	1	0.834973	29.7676	1.02226	0.97021	0.671063	1.0914
0276	aar2.L	1	1.21717	1.4603	1.05806	1.23143	1.07835	1.13132
0277	srsf6.L	1	1.33392	0.811144	1.08557	1.10824	1.04965	1.17323
0278	ift52.L	1	1.05773	0.631791	1.07783	1.11185	0.993961	2.31574
0279	LOC733539.L	1	1.31897	0.729408	1.07204	1.17101	1.16628	1.23712
0280	Xelaev18027891m	1	0.994402	0.580166	1.08537	1.15823	1.00612	0.984705
0281	abcb8.L	1	1.07089	0.75702	1.17401	1.1077	0.956907	1.12522
0282	cdk5.L	1	0.904805	0.619442	1.05079	1.03055	0.953094	1.08346
0283	LOC100496088.1.L	<LOQ	<LOQ	<LOQ	<LOQ	<LOQ	<LOQ	<LOQ
0284	rragd.L	1	0.954091	1.05913	1.00825	1.04991	1.04455	0.904396
0285	psmd1.L	1	1.18004	1.3801	1.35238	1.22672	1.19595	1.21906
0286	armc9.L	<LOQ	<LOQ	<LOQ	<LOQ	<LOQ	<LOQ	<LOQ
0287	ncl.L	1	0.957259	0.612218	1.01534	0.985153	1.0537	0.985362
0288	ptma.L	<LOQ	<LOQ	<LOQ	<LOQ	<LOQ	<LOQ	<LOQ
0289	pde6d.L	1	0.818654	1.8604	1.09079	1.01416	0.879786	1.17128
0290	cops7b.L	1	1.04608	0.955931	1.00687	0.834321	0.792622	0.851537
0291	dis3l2.S	<LOQ	<LOQ	<LOQ	<LOQ	<LOQ	<LOQ	<LOQ
0292	phr.L	1	1.04443	0.525891	1.03762	1.08023	0.994261	0.923694
0293	cwf19l2.L	1	1.04882	1.06868	1.08084	1.07815	1.14016	1.05794
0294	cul5.L	1	1.02325	0.545107	1.10493	1.11805	1.15346	1.09414
0295	acat1.L	1	1.58501	0.890898	1.22029	1.1622	1.23385	1.07577
0296	atm.L	<LOQ	<LOQ	<LOQ	<LOQ	<LOQ	<LOQ	<LOQ
0297	kdelc2.L	1	0.84179	0.499511	0.856974	0.822938	1.00108	0.852834
0298	Xelaev18003304m	1	0.806565	0.877252	0.865115	0.914913	0.801048	0.760854
0299	ppp2r4.L	1	1.00164	0.736262	1.11877	1.26621	1.07979	0.983087
0300	crat.1.L	1	0.978831	0.522322	1.12081	1.23859	1.17375	1.09674
0301	atxn2l.L	1	0.927281	0.401265	1.06517	0.943327	1.75325	1.15655
0302	ppp1ca.L	1	1.12869	0.717695	0.972487	0.979329	0.973018	0.928769
0303	LOC101735273.1.L	<LOQ	<LOQ	<LOQ	<LOQ	<LOQ	<LOQ	<LOQ
0304	atp2a1.L	<LOQ	<LOQ	<LOQ	<LOQ	<LOQ	<LOQ	<LOQ
0305	Xelaev18003923m	1	0.816649	0.533346	1.12291	0.994358	1.08184	0.887028
0306	Xelaev18003542m	1	0.648122	0.698633	0.979036	0.920541	0.981338	0.91825
0307	vps9d1.L	1	1.07403	0.898543	1.10118	1.08591	1.05135	1.06784
0308	rpl13.L	1	0.991658	1.19914	1.02927	0.949454	0.911616	0.858435
0309	spg7.L	1	0.93677	0.948548	0.972168	0.978408	1.02041	0.94099
0310	pabpn1l.L	1	1.07837	0.559475	1.01269	1.04065	1.06908	1.09028
0311	trappc2l.L	1	1.00779	0.63282	0.993482	0.919799	0.975089	0.995096
0312	galns.L	1	0.947006	0.441651	1.0919	1.23144	1.18657	0.942887
0313	aprt.L	1	0.956221	0.920969	1.09857	1.29013	0.985634	0.965545
0314	ctu2.L	1	1.05031	0.523963	0.961853	1.03105	0.943077	0.904894
0315	loc100498624.L	1	0.934736	0.53036	0.974138	0.973913	0.970964	0.828306
0316	dync1li2.S	1	0.972871	1.76405	1.03692	1.40117	1.01073	1.5614
0317	hist2h2ab.L	1	1.18604	0.647949	1.11709	1.16575	1.24287	1.1522
0318	lactb2.L	1	0.999042	1.43647	0.875657	0.89395	0.879029	0.817182
0319	Xelaev18003627m	1	1.11034	0.574188	1.03258	1.06208	1.15548	0.921222
0320	stau2.L	1	1.02876	0.892209	0.949666	0.870096	0.771986	0.975228
0321	kif2a.L	1	0.907667	1.29826	0.806535	0.947351	0.850128	0.769634
0322	ipo11.S	1	1.21873	0.540189	1.25155	1.32237	1.24751	1.22578
0323	cwc27.S	1	1.1487	0.842673	1.1483	1.10961	0.902465	1.17932
0324	nop56.S	1	1.07928	0.564849	1.03759	1.03257	0.964312	1.03198
0325	wdr54.L	1	0.94089	0.511399	1.00377	0.912775	0.805015	1.09838
0326	dok1.L	1	0.835369	0.922808	0.901658	0.910358	1.0156	0.74533
0327	mrps26.L	1	1.08531	1.18738	1.02376	0.965734	1.02823	1.05294
0328	dqx1.L	1	0.962209	0.951864	0.986293	0.981667	0.906412	1.07215
0329	m30.L	<LOQ	<LOQ	<LOQ	<LOQ	<LOQ	<LOQ	<LOQ
0330	ms.L	1	0.81308	0.355582	0.999956	1.07454	0.936582	0.966221
0331	LOC448531.1.L	1	0.290418	0.127316	0.570309	0.517385	0.571858	0.504287
0332	ctage5.L	1	0.91666	0.516149	1.06544	1.12855	0.810129	0.906475
0333	Xelaev18003734m	1	1.02857	1.46442	1.05148	1.08557	1.0888	1.03532
0334	tomm20.S	1	0.954055	0.0660087	1.2184	1.09142	0.95462	0.883993
0335	Xelaev18003775m	1	0.829937	0.685514	1.18333	0.809584	0.721566	0.741192
0336	lrp8.L	1	0.974459	0.522281	0.963865	1.02942	1.01301	0.952601
0337	cdc37l1.S	1	1.02946	2.25553	0.815993	0.954446	0.789967	1.08377
0338	cct5.S	1	1.03176	0.55246	1.0946	1.06568	1.1574	0.953693
0339	ino80c.S	1	1.12727	0.219869	0.986477	0.816344	0.986333	1.04688
0340	ccdc15.S	<LOQ	<LOQ	<LOQ	<LOQ	<LOQ	<LOQ	<LOQ
0341	arl3.1.S	1	0.936052	0.470039	0.847922	0.897498	0.800318	0.768159
0342	sfxn2.L	1	1.16433	2.16668	1.43242	1.25382	1.55162	1.77307
0343	cyp17a1.L	1	1.17578	0.573368	1.07862	1.05422	0.962894	0.893348
0344	as3mt.1.L	1	1.83327	1.90731	0.936635	0.999792	0.986787	0.960373
0345	LOC101730994.L	1	0.615629	<LOQ	0.906052	1.2132	1.48066	0.432883
0346	usmg5.L	1	1.05268	0.885877	1.097	1.36056	1.17392	0.86103
0347	Xelaev18003918m	1	1.16432	1.05042	1.05267	0.617327	1.19336	1.46925
0348	tmem192.L	1	1.32777	1.05783	1.12611	1.32325	1.07667	1.19526
0349	ethe1.S	1	0.982579	0.683821	0.854379	0.820952	1.06272	0.894486
0350	rps19.S	1	0.888521	1.05582	0.990287	0.885132	0.89792	0.970911
0351	kiaa1161.L	1	1.14511	3.10137	1.23774	1.40682	1.33331	1.22297
0352	yars.S	1	1.3056	0.545201	0.929058	1.06318	0.955717	1.44617
0353	Xelaev18025072m	1	0.95389	0.605037	0.946934	0.856044	0.990713	0.891037
0354	macf1.L	1	1.02075	2.30098	0.97015	1.00778	0.989049	1.16097
0355	Xelaev18012623m	<LOQ	<LOQ	<LOQ	<LOQ	<LOQ	<LOQ	<LOQ
0356	fuca1.S	1	0.895235	0.839359	0.800527	0.862071	0.83427	0.722824
0357	gale.S	1	0.971618	1.05041	0.897504	0.83921	0.88725	0.879742
0358	lypla2.S	1	1.30615	0.928574	1.26744	1.31272	1.25216	1.08901
0359	Xelaev18004063m	1	1.12882	0.643267	0.818903	0.929592	0.948354	0.669768
0360	eef1a1o.S	1	0.97319	0.49822	1.09199	1.1402	1.11228	0.976558
0361	ppt1.S	1	1.31816	0.845615	1.11955	1.1706	1.01659	1.31143
0362	cap1.S	1	1.07738	0.595263	1.05836	1.06966	1.13779	1.05159
0363	Xelaev18040826m	1	1.36299	1.41715	0.832251	1.06749	0.895478	0.792871
0364	slc25a25.L	1	1.23193	1.06338	1.37458	1.26687	1.22279	1.41319
0365	znf554.S	1	2.42058	1.18857	0.870559	1.22073	0.530537	1.28704
0366	Xelaev18004171m	1	0.956411	0.696493	0.871965	0.817318	0.765244	1.17508
0367	capns1.L	1	1.12493	0.4828	1.4313	1.72821	1.50631	1.3377
0368	hint2.S	1	1.00245	0.665048	1.03554	1.042	1.02866	0.916949
0369	galt.S	1	0.682245	1.01543	0.892551	0.736765	0.74199	1.07819
0370	LOC100485505-like.L	1	1.11491	1.15319	0.982964	1.15543	1.0613	1.12053
0371	tln1.S	1	1.05356	0.567094	1.00398	0.976964	1.04785	0.990831
0372	commd7.S	1	0.890841	1.95567	1.01072	1.03134	0.955174	1.5036
0373	arf4.L	1	1.1013	0.592856	1.06298	1.01177	1.05714	0.989342
0374	flnb.L	1	0.985698	0.518549	1.0919	1.10045	1.11469	1.03257
0375	rps24.L	1	1.49216	0.830547	1.0244	1.23436	1.20133	0.943352
0376	ubl5.S	1	0.850531	1.25512	1.06855	1.40343	1.1293	1.13669
0377	gmip.S	<LOQ	<LOQ	<LOQ	<LOQ	<LOQ	<LOQ	<LOQ
0378	pgls.S	1	1.06309	0.642338	0.989216	0.995607	0.965121	0.95631
0379	colgalt1.S	1	1.19807	1.12707	0.936508	0.737105	1.25584	1.07491
0380	vps11.L	1	0.845283	0.541147	1.06308	1.07665	1.03554	1.06341
0381	hyou1.S	1	0.922773	0.509178	1.12907	1.09029	1.15412	1.03733
0382	trappc4.S	1	1.10316	0.633709	1.0705	1.02988	1.0413	1.09917
0383	rps25.S	1	0.858381	0.482146	1.052	1.06944	1.0394	0.906993
0384	ddx6.S	1	0.866895	0.527049	0.803033	0.73936	0.74885	0.73306
0385	LOC101730908.S	1	1.04357	0.560687	0.948247	1.04511	0.982241	0.988156
0386	carm1.L	1	1.13813	1.01845	1.00103	1.06351	0.996685	0.85143
0387	c19orf52.L	1	1.07956	0.451392	0.799227	0.738984	0.828334	0.414383
0388	smarca4.L	1	1.28712	0.496363	1.25864	0.913248	1.01163	1.20123
0389	ldlr.S	1	0.922696	0.884881	0.802308	1.14878	0.866776	0.975446
0390	prkcsh.L	1	0.853716	0.58074	1.11897	1.0197	1.06253	1.11184
0391	tm9sf3.S	1	1.12251	0.806005	1.14219	1.26051	1.17941	1.23503
0392	ppp3cc.S	1	1.18175	0.665248	1.09678	1.06163	1.08979	1.07589
0393	anxa7.S	1	1.07496	1.16921	0.829439	0.86373	0.861858	0.842353
0394	pdlim1.S	1	1.1831	0.707037	0.941299	0.912532	0.961779	1.04082
0395	loc100490320.S	1	0.906882	0.480733	1.07519	1.21275	2.42795	0.443786
0396	xnf7.S	1	1.15243	1.26972	1.05493	1.03983	1.12584	0.945272
0397	prss8.S	1	1.12867	0.852101	1.07196	1.16426	1.23855	0.940136
0398	fus.L	1	1.04476	0.653247	1.08248	1.08574	1.16437	0.90933
0399	Xelaev18004560m	1	0.927683	1.14914	1.21845	1.33107	1.55888	1.03318
0400	Xelaev18004584m	1	0.902383	1.03037	2.2171	1.61714	1.65094	1.55243
0401	pura.L	1	0.934151	0.543647	1.0299	1.08774	1.05686	1.07227
0402	hnrnpab.L	1	1.18116	1.15197	1.22449	1.20235	1.23411	1.12896
0403	hnrnpa0.L	1	1.05771	1.93689	1.1159	1.19523	1.2266	1.09113
0404	stk31.L	1	0.987552	0.574246	1.23685	1.15991	1.11452	1.2487
0405	Xetrov90000011m.1	1	0.472014	0.0406133	1.02132	0.647448	1.42525	0.873959
0406	plcg1.S	1	0.939821	0.831605	0.960151	0.802512	0.932817	0.970108
0407	zhx3.S	1	1.03362	0.770599	0.979402	0.999579	1.05573	0.978264
0408	gnl3.L	1	0.895831	0.625182	0.867054	0.752684	0.608869	0.886346
0409	glt8d1.S	1	1.05896	4.19343	0.863909	0.796047	0.872609	0.928914
0410	fanca.L	1	0.958076	0.321517	0.954469	1.12354	0.953649	1.19379
0411	ap1g2.L	1	1.00259	0.469011	1.11135	1.14882	1.08011	1.03313
0412	afg3l1p.L	1	0.968827	0.543814	1.04545	1.01843	1.09249	1.00096
0413	sec62.L	1	1.07516	1.21114	1.30072	1.23587	1.3115	1.15941
0414	Xelaev18004780m	1	1.89446	29.3119	0.744235	1.04155	0.934067	1.57314
0415	suclg1.L	1	1.03138	0.504477	1.14436	1.14669	1.12759	1.17119
0416	pank2.L	<LOQ	<LOQ	<LOQ	<LOQ	<LOQ	<LOQ	<LOQ
0417	Xelaev18013893m	1	0.958193	0.476454	1.0401	1.1317	1.09447	0.945114
0418	nagk.L	1	1.00976	0.607533	1.02461	0.955888	0.995742	0.99694
0419	znf638.L	1	0.924815	0.602107	0.96172	0.994744	0.926721	0.920193
0420	dctn1.L	1	1.01909	0.557324	1.02119	1.02007	1.06999	0.952366
0421	smyd5.L	1	1.01984	0.435055	1.14603	1.32019	1.21408	1.14886
0422	glod5.L	1	0.994536	1.09402	1.00279	1.02119	1.07063	0.900638
0423	cct7.L	1	1.02281	1.09388	1.14416	1.1142	1.14971	1.01306
0424	rab11fip5.L	1	0.955509	0.75455	0.981152	0.94195	0.876303	0.980274
0425	Xelaev18004917m	1	0.818198	35.8051	0.96643	1.30524	1.19971	1.39111
0426	sfxn5.S	1	1.01609	0.534835	0.878416	0.953647	0.923599	0.884661
0427	spr.L	1	1.03316	0.623598	0.982369	0.986555	1.02038	1.12094
0428	loc734128.L	1	1.02412	0.633134	0.867909	0.861951	0.890571	0.799793
0429	rpia.L	1	0.851512	0.50576	1.04202	1.07629	1.10963	1.01094
0430	thnsl2.L	1	2.07338	1.24724	1.36355	1.44676	1.38624	1.22809
0431	eif2ak3.L	1	0.996232	1.08523	0.9714	1.10155	0.978309	1.1127
0432	rmnd5a.L	1	0.947787	0.544331	1.04226	1.26806	1.23908	1.50743
0433	kdm3a.L	1	1.18099	0.718656	1.14282	1.1414	1.16634	1.35968
0434	immt.L	1	1.10177	0.630239	1.08877	1.07727	1.13924	0.98757
0435	ptcd3.L	1	1.12016	0.56031	1.03712	1.06797	1.01483	1.04432
0436	mrpl35.L	1	0.7254	0.597108	0.74386	0.692206	0.753543	0.680264
0437	polr1a.L	1	0.978886	0.564896	1.04492	0.926306	0.940544	1.02602
0438	ctbp1.L	1	1.50066	3.5684	1.40539	1.3326	1.27826	1.2297
0439	tacc3.L	1	1.40202	0.745305	1.08373	1.15862	1.149	0.965635
0440	letm1.L	1	0.896072	0.465268	0.981716	1.06719	0.974417	0.953635
0441	nelfa.S	1	0.988094	0.684497	1.15628	0.928235	1.22962	1.19135
0442	rnf4.L	1	0.550095	0.57004	0.434599	0.91239	0.456505	0.766677
0443	nop14.L	<LOQ	<LOQ	<LOQ	<LOQ	<LOQ	<LOQ	<LOQ
0444	Xelaev18005061m	1	0.841991	0.582993	0.847548	0.765027	0.795202	0.731968
0445	LOC100145536.L	1	0.86907	0.541516	0.84026	0.828543	0.758621	0.723825
0446	htt.L	1	0.966796	0.474727	0.979703	1.02717	0.982921	0.953997
0447	lrpap1.L	1	0.972962	0.537336	1.22497	1.3004	1.28775	1.14407
0448	trmt44.L	1	1.02969	0.740527	1.04355	0.928315	0.910205	1.05679
0449	acox3.L	1	0.751245	0.570032	1.11323	1.14344	1.06622	0.997491
0450	grpel1.L	1	1.07012	0.980556	1.05178	1.091	1.22542	1.02906
0451	man2b2.L	1	0.910877	0.45422	1.24363	1.22919	1.16525	1.17147
0452	wfs1.L	1	0.987353	0.480296	0.946449	1.02337	0.983941	0.916486
0453	stx18.S	1	1.01524	0.972387	0.989203	1.16894	0.999925	1.04257
0454	wdr1.L	1	1.00193	0.571467	1.16316	1.20439	1.20309	0.959229
0455	rab28.L	1	0.856331	0.478813	0.926422	0.96086	0.83023	0.877985
0456	bod1l1.S	1	1.12412	0.711115	0.940921	0.892646	0.919091	1.03717
0457	qdpr.L	1	0.747472	0.430911	1.17514	1.05727	1.12209	1.00849
0458	lap3.L	1	1.06385	1.2046	1.1127	1.03025	1.09326	1.03664
0459	ncapg.L	1	1.24585	0.621578	1.08413	1.14193	1.17134	1.11899
0460	pacrgl.L	1	0.825648	2.23961	0.940605	0.879991	0.884468	1.10137
0461	dhx15.L	1	1.05425	2.62035	1.11616	0.977502	0.939854	1.1189
0462	sepsecs.L	1	0.99411	0.590292	1.00839	1.07685	0.987075	0.928146
0463	anapc4.L	1	1.03882	0.715357	0.968295	0.966379	1.06619	1.19227
0464	smim20.S	1	1.17136	0.583541	1.00466	1.01657	1.00372	1.04175
0465	pgm2.L	1	1.05749	0.571844	1.196	1.19761	1.22917	1.08442
0466	fam114a1.L	1	0.958613	0.486727	1.06196	1.10844	1.11917	1.08958
0467	rfc1.L	1	0.924746	0.630339	1.24109	1.49882	1.31841	1.09686
0468	rpl9.L	1	1.06774	1.29358	0.991462	1.11678	1.01897	0.954845
0469	ugdh.2.L	1	1.40729	0.845009	1.15935	1.11978	1.19122	1.07978
0470	Xelaev18005235m	1	1.12477	0.597415	1.18901	1.18097	1.19656	1.08738
0471	limch1.S	1	0.831472	0.431792	0.825058	0.912515	0.827514	1.03933
0472	tmem33.L	1	1.21508	0.595919	1.29353	1.31312	1.15992	1.24747
0473	slc30a9.L	1	0.959543	0.884304	1.00104	1.11225	1.02801	0.864875
0474	gnpda2.L	1	0.962965	0.459384	1.08162	1.01282	0.986402	1.06831
0475	guf1.L	1	0.858139	0.680677	0.838052	0.957517	0.878102	0.990831
0476	ociad1.L	1	0.92268	0.5689	0.996273	0.946171	1.0059	1.00638
0477	scfd2.L	1	1.22361	0.622529	1.02679	1.13916	1.12961	1.07828
0478	lnx1.L	<LOQ	<LOQ	<LOQ	<LOQ	<LOQ	<LOQ	<LOQ
0479	paics.2.L	1	1.30656	0.630059	1.05344	1.24973	1.08465	1.06326
0480	paics.1.L	1	1.07593	0.555646	1.16693	1.16992	1.16517	1.00841
0481	ppat.L	1	1.05744	0.605554	1.00255	1.00994	0.955861	0.918409
0482	mtus1.S	1	1.21387	0.676969	0.914351	1.00696	0.910392	0.924933
0483	pcm1.L	1	1.01891	0.610438	1.19202	1.20853	1.22051	1.12604
0484	asah1.L	1	1.21598	0.973117	0.893712	1.11977	0.874988	1.00427
0485	frg1.L	1	1.18922	1.14888	1.31896	1.40317	1.23327	1.46862
0486	klkb1.L	1	0.770391	0.756944	0.996023	1.08929	0.998273	1.16464
0487	ufsp2.L	1	1.38107	0.741437	1.20123	1.1814	1.25193	1.20353
0488	acsl5.L	1	0.925212	0.560647	1.01714	1.04916	1.05867	0.963039
0489	casp3.S	1	1.41103	0.908448	1.27592	1.17338	1.14099	1.04193
0490	enpp6.L	1	0.988309	0.613658	1.1192	1.18274	1.17486	1.07388
0491	dctd.L	1	1.02946	1.15878	1.08933	1.22198	1.15575	1.00368
0492	aga.L	1	0.757425	0.586877	0.857137	0.962962	1.01597	0.979295
0493	spcs3.L	1	1.30899	0.910005	1.20868	1.23771	1.31029	0.973981
0494	cep44.L	1	1.2891	1.0872	1.06247	1.40572	1.03505	0.961413
0495	hmgb2.L	1	0.962275	0.613824	0.959472	0.97314	1.10221	0.882162
0496	c4orf27.L	1	1.21943	0.713915	1.12059	1.23601	1.18758	1.10003
0497	nek1.L	1	1.0035	0.506352	0.995086	1.10508	1.07392	1.1698
0498	cbr4.L	1	0.943811	0.563944	0.910618	0.910786	0.861616	1.1043
0499	naf1.L	1	0.980159	1.10073	0.989755	0.973431	0.986995	1.16426
0500	ppid.L	1	1.03419	0.705091	1.00323	0.778962	0.95931	0.876574
0501	etfdh.L	1	1.10848	0.556582	1.14568	1.12671	1.1345	1.04522
0502	LOC100485159-like.L	1	0.922614	0.643818	0.994416	1.09609	1.01368	1.03778
0503	mnd1.L	1	0.960663	1.11362	0.994946	1.01302	1.02104	0.968773
0504	trim2.S	<LOQ	<LOQ	<LOQ	<LOQ	<LOQ	<LOQ	<LOQ
0505	arfip1.L	1	1.08034	0.595289	1.10205	1.26142	1.14321	1.0675
0506	gatb.L	1	1.00221	1.24709	1.08596	1.004	1.07753	1.10543
0507	rps3a.L	1	0.849518	1.75527	1.14502	0.987606	1.40726	0.826648
0508	lrba.L	1	1.12469	0.564495	1.11535	1.12042	1.06211	1.09523
0509	prmt9.L	<LOQ	<LOQ	<LOQ	<LOQ	<LOQ	<LOQ	<LOQ
0510	lsm6.L	1	0.839813	0.4544	0.955476	0.996454	0.925304	0.861513
0511	anapc10.L	<LOQ	<LOQ	<LOQ	<LOQ	<LOQ	<LOQ	<LOQ
0512	abce1.L	1	1.27114	0.980015	0.910416	0.981238	0.876961	0.953473
0513	elmod2.L	1	0.880193	0.851858	0.939969	1.05107	1.02292	0.9606
0514	mgst2.L	<LOQ	<LOQ	<LOQ	<LOQ	<LOQ	<LOQ	<LOQ
0515	setd7.L	1	0.926042	0.470586	0.967132	1.38076	0.984691	1.75726
0516	naa15.L	1	1.11127	0.537808	1.07131	1.11704	1.18711	1.02369
0517	pgrmc2.L	1	0.908872	0.616595	0.902475	1.23948	0.994737	1.16606
0518	LOC100498452.L	1	1.15603	0.865714	1.27098	1.22457	1.03205	1.06167
0519	adad1.L	1	1.3789	0.888589	1.01185	1.08888	1.13861	1.05868
0520	bbs7.L	1	1.08612	0.831456	0.968594	0.973509	0.867926	0.975393
0521	exosc9.L	1	1.09423	0.625724	1.07182	1.13284	1.07429	1.00455
0522	anxa5.L	1	0.960114	0.534423	1.1585	1.16365	1.13453	0.969198
0523	hadh.L	1	1.02293	1.27045	1.09542	1.00321	1.09503	0.83493
0524	rpl34.L	1	1.01159	0.547716	1.11958	1.10636	1.09494	0.969184
0525	sec24b.S	1	1.07775	0.616684	1.08646	1.24049	1.13208	1.12107
0526	ccdc109b.S	1	1.11351	1.135	1.06884	0.959197	0.99966	1.04068
0527	c4orf32.L	1	0.829301	0.856281	0.719593	0.950146	0.788218	0.919954
0528	gar1.S	1	1.02401	4.09207	1.06997	1.21525	0.995853	1.11097
0529	casp6.L	1	1.15697	0.730526	1.13016	1.05775	1.14892	1.02687
0530	larp7.L	1	0.865138	1.25681	0.983584	0.942742	0.994203	0.964259
0531	Xelaev18018622m	1	0.971627	1.10734	1.24831	1.19873	1.27062	1.19179
0532	myoz2.L	<LOQ	<LOQ	<LOQ	<LOQ	<LOQ	<LOQ	<LOQ
0533	Xetrov90001134m.L	<LOQ	<LOQ	<LOQ	<LOQ	<LOQ	<LOQ	<LOQ
0534	aimp1.L	1	0.943216	1.06828	0.996658	0.935252	0.949121	0.908039
0535	tbck.L	1	1.08725	1.87997	0.840545	1.0175	0.966659	1.07761
0536	ints12.L	1	1.15616	1.12352	0.989578	1.10286	0.981175	1.03226
0537	ppa1.L	1	0.780394	0.390199	0.836975	0.919889	0.908985	0.770244
0538	cenpe.L	1	1.08643	0.558674	1.05688	1.16214	1.1278	1.20139
0539	bdh2.L	1	1.15963	0.664156	1.10313	1.02722	1.19098	1.07634
0540	cisd2.S	1	1.12324	0.573118	1.07583	1.10002	1.20657	1.06483
0541	ube2d3.L	1	0.93173	0.509715	0.983658	1.07816	0.994356	0.941871
0542	manba.L	1	0.86498	0.455427	0.989184	1.07801	0.975774	0.998915
0543	nfkb1.L	1	1.56277	1.20459	2.84587	1.22725	1.30186	2.01911
0544	ppp3ca.L	1	1.11806	0.905579	1.17108	1.17473	1.42374	1.14887
0545	h2afz.L	1	1.18236	1.21799	1.05388	1.20766	1.3155	1.19714
0546	dnajb14.L	<LOQ	<LOQ	<LOQ	<LOQ	<LOQ	<LOQ	<LOQ
0547	LOC100487777.L	<LOQ	<LOQ	<LOQ	<LOQ	<LOQ	<LOQ	<LOQ
0548	adh5.L	1	1.03896	0.600211	1.20197	1.28273	1.28353	1.03363
0549	metap1.L	1	1.12676	0.553402	1.1229	1.46155	1.25524	1.26983
0550	eif4e.L	1	0.886863	1.04411	1.14314	1.12483	1.17449	1.07173
0551	rap1gds1.L	1	1.05811	0.530546	1.07891	1.1362	1.13782	1.0831
0552	hpgds.L	1	1.01527	0.457863	1.6	1.57131	1.47429	1.32669
0553	smarcad1.L	1	1.40423	4.48254	1.15055	1.26037	1.10156	1.11808
0554	Xelaev18005788m	<LOQ	<LOQ	<LOQ	<LOQ	<LOQ	<LOQ	<LOQ
0555	g3bp2.L	1	1.0424	0.519516	1.08186	1.05842	1.07293	0.994493
0556	uso1.L	1	1.02546	0.534256	1.01784	1.11248	1.03541	1.08806
0557	alb-like.2.L	1	0.752647	0.340199	1.95815	1.92999	1.81024	1.5471
0558	LOC101732409.L	1	0.986185	0.408169	1.50761	1.62408	1.46001	1.3746
0559	ankrd17.S	1	0.900189	0.963554	0.938162	1.06114	0.95514	1.0244
0560	MGC69088.L	1	1.25695	0.0940888	1.5165	1.40633	1.50957	2.02442
0561	naaa.L	1	1.0047	0.553688	1.26843	1.08506	1.05316	1.13054
0562	nup54.L	1	1.07674	1.30251	1.0081	0.9991	1.03474	1.02736
0563	scarb2.L	<LOQ	<LOQ	<LOQ	<LOQ	<LOQ	<LOQ	<LOQ
0564	LOC100490725.S	1	1.21959	0.665566	1.06403	1.16494	1.23568	1.03689
0565	sept8.S	1	0.891151	0.738807	0.946078	1.18536	1.02995	1.26445
0566	cnot6l.S	1	1.15816	0.810192	1.48313	1.33307	1.46717	1.32724
0567	mrpl1.L	1	1.03801	0.721491	1.04887	1.00422	1.01707	1.01619
0568	anxa3.L	1	1.01846	1.1603	1.10981	1.0924	1.15128	0.981909
0569	ptpn9.L	1	0.936244	0.381283	0.868902	1.04726	1.03897	1.07705
0570	dctn6.L	1	1.24779	23.8007	0.69941	1.03275	0.750691	1.2111
0571	gtf2e2.L	1	0.79169	0.527463	0.664899	0.799085	0.701389	0.813801
0572	gsr.L	1	0.782284	0.353363	0.796929	0.767806	0.65636	0.924111
0573	cops4.L	1	0.956023	0.992358	1.02949	1.08148	1.06619	0.989226
0574	uba6.L	1	1.05642	0.509539	1.01583	1.01858	1.04214	0.945846
0575	hnrnpdl.L	1	1.03131	1.01254	0.920243	0.911182	0.910491	0.860746
0576	hnrnpd.L	1	0.886302	0.595841	0.925273	1.06473	1.01843	1.00713
0577	LOC100496714.L	1	1.04509	0.555292	1.19241	1.27418	1.29992	1.05122
0578	mapk10.L	1	1.56957	2.35686	1.38108	1.13111	0.884722	0.75591
0579	sec31a.L	<LOQ	<LOQ	<LOQ	<LOQ	<LOQ	<LOQ	<LOQ
0580	ctu1.L	1	1.01327	0.556339	0.922626	0.927525	0.893718	1.0558
0581	uhrf1.L	1	1.0066	1.13933	1.17279	1.33989	0.998006	0.940623
0582	noa1.L	<LOQ	<LOQ	<LOQ	<LOQ	<LOQ	<LOQ	<LOQ
0583	polr2b.S	1	1.35832	0.744929	1.12447	1.09867	1.14559	1.04002
0584	hnrnpm.L	1	1.06557	0.573783	1.09722	1.26206	1.2424	1.07593
0585	lsm7.L	1	0.885189	0.644619	1.04049	1.09683	1.09942	0.845209
0586	timm13.L	1	0.902789	0.57477	0.870392	0.754267	0.911466	0.997795
0587	rpl36.L	1	0.931687	0.609207	1.04754	0.990343	1.12962	1.04372
0588	LOC100488960.L	1	0.619219	0.786399	1.04708	0.941411	0.862988	0.826121
0589	mfsd12.L	1	0.999884	1.02542	1.8359	1.62922	1.6505	1.57179
0590	eef2.1.L	1	0.913475	0.548359	1.07495	0.906117	0.961591	0.901846
0591	apba2.L	1	1.10829	0.843431	1.0482	1.09971	1.02877	1.14507
0592	tjp3.L	1	1.13301	0.794163	1.02461	0.977446	0.969162	1.23246
0593	cactin.S	1	0.603882	0.598208	0.658228	0.839693	0.78452	1.44376
0594	mydgf.L	1	0.895685	0.472764	0.986376	0.904642	0.99236	0.800108
0595	dpp9.L	1	0.937064	0.944907	1.10375	1.15108	0.977561	1.03203
0596	plin3.L	1	1.21587	0.69435	1.16493	1.12654	1.18163	1.24172
0597	hdgfrp2.S	1	1.17781	0.632886	0.935158	0.975556	0.971737	0.881541
0598	chaf1a.L	1	1.06225	0.547355	1.06364	1.05972	1.08341	1.07589
0599	sh3gl1.S	1	1.11725	0.689274	1.10079	1.01176	1.01782	0.996502
0600	smu1.L	1	0.861723	0.883344	0.946454	1.08354	1.10553	1.20997
0601	dnaja1.L	1	0.906021	0.581251	1.11653	1.28159	1.14952	1.10552
0602	aptx.L	1	0.890642	0.629499	1.1882	1.56412	1.71084	1.08859
0603	kcmf1.L	1	1.0806	0.892969	0.979595	1.0553	0.946463	1.03188
0604	ints10.L	1	0.739917	3.42877	1.0211	1.03817	1.18563	1.1471
0605	ppp2cb.L	1	0.952566	0.597925	0.969141	0.950612	0.964514	0.991543
0606	wrn.L	1	0.811423	0.440935	0.811645	0.918684	0.836461	0.818624
0607	dohh.L	1	1.01318	1.28363	0.941108	0.928845	0.973506	0.929051
0608	uqcr11.L	<LOQ	<LOQ	<LOQ	<LOQ	<LOQ	<LOQ	<LOQ
0609	mbd3.S	1	1.26744	1.44602	1.11418	0.982873	1.15669	1.10333
0610	ap1m1.L	1	1.09491	0.68696	1.18315	1.23974	1.29341	1.2429
0611	upf1.L	1	1.07877	1.08632	1.08093	1.11847	1.10805	1.064
0612	cwf19l1.L	1	1.06828	0.608606	1.1842	1.2441	1.29028	1.15202
0613	diras3.L	1	1.30024	0.287927	0.868779	1.24236	0.958837	1.08187
0614	sgta.L	1	0.978151	0.793263	1.04966	1.09263	1.06559	1.00433
0615	thop1.L	1	0.517566	0.447037	0.372528	0.372187	0.396843	0.403135
0616	reep6.L	1	1.14	0.657217	1.02766	1.09199	0.96799	1.10488
0617	rps15.S	1	1.37733	0.0266481	1.10794	1.10897	1.22829	0.786314
0618	dazap1.L	1	0.865105	0.624617	1.00804	1.05985	0.907618	1.07839
0619	gamt.L	1	1.00611	0.636931	1.31084	1.23315	1.24236	1.09813
0620	mum1.L	1	0.886542	0.612295	0.987545	0.819772	0.809687	1.22724
0621	cirbp.L	1	0.95205	0.665891	0.990866	0.844821	0.96637	0.90725
0622	stk11.L	1	1.19591	4.61414	1.10182	1.27586	0.901409	1.03083
0623	polr2e.L	1	1.01769	0.57828	1.00339	1.04859	1.05926	1.07767
0624	gpx4.L	1	0.756923	0.689838	0.890488	0.982452	0.866849	0.739213
0625	tmem259.L	1	1.08964	0.596358	1.09049	1.1612	1.08309	1.1523
0626	wdr18.L	1	1.08366	2.32744	0.934562	1.0269	0.962289	1.29357
0627	arid3a.L	1	1.61088	1.14327	1.57788	1.62171	1.15045	1.45797
0628	med16.L	1	1.19525	0.530226	1.11561	1.16386	1.12627	1.18322
0629	ptbp1.L	<LOQ	<LOQ	<LOQ	<LOQ	<LOQ	<LOQ	<LOQ
0630	timm10.S	1	0.856946	1.02143	1.04355	1.1122	1.19131	0.999631
0631	Xelaev18006283m	1	0.961833	1.06846	0.969334	0.881539	0.925955	0.910699
0632	ndufa7.L	1	0.832461	0.477958	0.876398	0.849698	0.872268	0.777878
0633	rps28p9.L	1	0.698957	0.487936	0.769002	0.721487	0.790305	0.801828
0634	rab11b.2.L	1	1.03867	0.609911	1.06204	1.11042	1.05082	0.973492
0635	lonp1.L	1	1.11987	1.04474	1.05872	1.01528	1.05321	0.978226
0636	ndufa11.L	1	0.863581	0.420059	1.0324	1.07149	1.08232	0.876669
0637	ranbp3.L	1	1.19365	1.90851	1.08321	1.34498	1.18344	1.11229
0638	acsbg2.S	1	1.19242	0.742836	1.13391	1.20551	1.2206	1.10598
0639	anp32c.S	1	1.0838	0.617456	1.1014	1.05703	1.15194	1.05124
0640	loc100495756.L	1	0.740482	0.656784	0.838076	0.945675	0.831213	0.81554
0641	lingo3.S	1	0.686408	0.342391	0.659155	1.04531	1.2507	1.39962
0642	ap3d1.L	1	1.12332	0.765965	1.06918	1.11352	1.10672	1.01588
0643	lage3.L	1	0.854662	0.909787	1.03227	1.01443	1.11644	1.03019
0644	Xelaev18006363m	1	1.00622	0.36987	0.389154	0.803833	1.1552	0.581791
0645	Xelaev18019325m	1	0.704096	0.605741	0.890007	0.738948	0.875449	0.838362
0646	ifi30.L	1	0.899603	0.556118	1.13229	1.14608	1.10781	1.08674
0647	tpm2.S	1	0.962074	0.613362	0.987436	1.11215	1.04184	0.950905
0648	loc100145428.L	1	1.58426	1.95268	1.14803	1.29073	1.29932	1.04726
0649	elavl1.L	1	0.854407	13.2876	0.870041	0.774927	0.922457	1.13283
0650	safb.L	1	0.836014	1.0907	1.38519	1.44236	1.66647	1.23709
0651	cdc34.L	1	1.01512	0.683146	1.28818	1.23775	1.19634	1.09623
0652	bsg.S	1	1.24702	0.615593	1.21606	1.23618	1.27586	0.901225
0653	polrmt.L	1	0.894617	0.684325	1.01078	0.937827	0.922699	1.07826
0654	fkbp8.S	1	0.919864	0.470936	0.997395	1.09558	1.06718	0.959859
0655	Xelaev18011642m	<LOQ	<LOQ	<LOQ	<LOQ	<LOQ	<LOQ	<LOQ
0656	c19orf60.L	1	1.03103	0.636497	0.942754	1.00877	1.06265	1.08662
0657	adh1b.S	1	1.17036	0.605717	0.929012	0.896891	0.918754	0.822455
0658	tdrd7.L	1	1.14741	0.63864	0.888168	0.857652	0.888154	0.932212
0659	ncbp1.S	1	0.987034	0.688519	1.16419	1.23959	1.18929	1.04339
0660	xpa.L	1	0.750896	0.65487	0.629769	0.76989	0.73989	0.890286
0661	anp32b.L	1	1.05174	1.16107	0.875236	1.01928	0.843447	0.907767
0662	kiaa0368.L	1	0.936103	0.437502	1.02978	1.0826	1.07554	1.01963
0663	smc2.S	1	0.939949	0.848161	1.10911	1.12931	1.11302	1.08859
0664	ptbp3.L	1	0.997394	0.557346	1.00614	1.36426	1.10453	1.08939
0665	snx30.S	1	1.06932	0.587238	1.06835	1.13336	1.12144	1.02347
0666	LOC100487674-like.L	1	0.81934	0.433589	1.00933	1.0684	1.01568	0.891869
0667	tomm5.L	1	0.96341	0.967001	1.27867	1.24269	1.20537	0.949203
0668	polr1e.L	1	2.1481	1.65287	1.33005	1.62222	<LOQ	0.966027
0669	grhpr.2.L	1	0.960989	0.517245	1.06623	1.02506	1.07717	0.865909
0670	grhpr.1.L	1	1.65208	1.78634	1.21916	1.15771	1.2574	1.23191
0671	melk.L	1	1.13664	0.764643	1.17619	1.15382	1.09649	1.09342
0672	nans.L	1	1.06383	1.08439	1.15371	1.09121	1.0847	1.04426
0673	clta.L	1	1.07492	0.645022	0.993216	1.0546	1.1225	1.10687
0674	LOC100494497.L	1	0.901587	0.453638	0.901669	1.08726	0.957549	0.899249
0675	ccdc124.L	1	0.893646	1.33722	1.15631	1.11762	1.07934	0.984012
0676	babam1.L	1	1.00966	0.492811	0.973707	1.14225	0.977084	1.04117
0677	use1.L	1	0.850691	0.617421	0.936716	0.865583	1.02271	0.905427
0678	haus8.L	1	1.14267	0.729926	1.12728	1.07599	1.13934	1.10791
0679	myo9b.L	1	0.778782	0.761813	1.10336	1.12167	1.08889	0.835502
0680	arl9.L	1	1.09753	0.93035	0.806958	0.992947	1.3623	1.15472
0681	mrpl34.L	<LOQ	<LOQ	<LOQ	<LOQ	<LOQ	<LOQ	<LOQ
0682	dda1.L	1	1.07851	21.2074	1.01772	1.004	1.08047	1.21018
0683	exosc3.L	1	0.729825	0.754583	0.778674	0.971391	0.773156	0.737377
0684	gatad2a.L	1	1.03592	0.780692	1.09188	0.994311	1.07403	1.12427
0685	tmem161a.L	1	0.969419	1.27132	1.22637	0.883037	1.21454	0.863982
0686	armc6.L	1	1.05618	0.739101	1.10935	1.14213	1.0425	1.03868
0687	sugp2.L	1	1.11754	0.938324	0.974763	1.24962	1.18991	1.20558
0688	Xelaev18043637m	1	0.887511	0.484048	1.03334	1.03812	1.068	0.899975
0689	ncln.L	1	1.05308	0.59516	1.20763	1.12636	1.10145	1.07421
0690	tle2.L	<LOQ	<LOQ	<LOQ	<LOQ	<LOQ	<LOQ	<LOQ
0691	cope.L	1	1.14039	0.625081	1.1	1.16506	1.11003	1.07515
0692	eps15l1.L	1	1.08166	1.00693	0.936318	1.03383	0.783938	1.16569
0693	cherp.S	1	1.11237	1.40168	1.15298	1.20918	1.12167	0.959209
0694	ndufb6.L	1	0.832197	0.770291	1.14423	1.01396	1.25585	0.927231
0695	ltb4dh.L	1	0.926575	0.556486	0.984522	0.987238	0.971449	0.814785
0696	ptgr1.2.L	1	0.946914	0.580927	0.889784	1.01629	0.9119	0.935555
0697	LOC100170420.L	1	0.812339	0.803046	1.01235	0.958927	0.979609	0.862728
0698	aco1.L	1	1.02989	0.536658	0.847081	0.871762	0.883003	0.820508
0699	sh3gl2.S	<LOQ	<LOQ	<LOQ	<LOQ	<LOQ	<LOQ	<LOQ
0700	haus6.L	1	0.741319	0.933101	0.764907	0.879112	0.790516	0.850115
0701	dennd4c.S	1	0.819216	1.10279	0.963325	0.954485	0.939435	1.02757
0702	plin2.L	1	1.04754	0.599106	1.16213	1.12042	1.25353	1.03615
0703	rps6.L	1	1.15908	0.807655	1.05715	1.05754	1.01717	0.967612
0704	focad.L	1	1.00874	0.568154	1.07134	1.15957	1.08051	1.10447
0705	nipsnap3a.L	1	0.929491	0.544238	1.14886	1.24034	1.16453	1.14283
0706	slc44a1.S	1	1.03142	0.520737	1.13289	1.18815	1.06629	1.29456
0707	znf462.S	1	1.08267	0.726058	1.10842	1.14744	1.16258	0.944753
0708	rad23b.L	1	1.02986	1.09949	1.02569	1.12142	1.13285	0.991315
0709	klf4.S	1	0.654493	17.0217	<LOQ	1.70629	1.01192	1.66442
0710	mtap.L	1	1.1342	0.626011	1.09706	1.11213	1.13501	1.08391
0711	elavl3.L	1	0.93326	0.472383	0.913372	0.960713	0.875377	0.881336
0712	plaa.L	1	1.14627	0.662579	1.13975	1.0965	1.0689	1.08737
0713	ttc39b.S	1	1.07772	0.536076	1.11623	1.22123	1.18098	1.06056
0714	tyrp1.S	1	1.07871	0.640484	1.03131	0.965845	1.02658	0.994812
0715	ermp1.L	1	1.27448	0.627726	1.14015	1.1922	1.18375	1.15842
0716	cdc37l1.L	1	0.886185	0.40745	1.0568	1.07366	1.06013	1.05932
0717	pum3.S	<LOQ	<LOQ	<LOQ	<LOQ	<LOQ	<LOQ	<LOQ
0718	vldlr.L	1	1.03155	0.639734	1.20789	1.10096	1.05834	1.11556
0719	cbwd1.2.L	1	0.968719	0.49586	1.00748	1.05354	1.03173	0.980542
0720	pgm5.L	<LOQ	<LOQ	<LOQ	<LOQ	<LOQ	<LOQ	<LOQ
0721	MGC76064.L	<LOQ	<LOQ	<LOQ	<LOQ	<LOQ	<LOQ	<LOQ
0722	tjp2.L	1	0.964884	0.789899	1.00755	1.01036	1.00213	1.04514
0723	LOC100491930.L	1	1.36039	0.934367	1.11213	1.08471	1.12935	1.13255
0724	Xelaev18006013m	1	1.22974	0.702281	0.967945	1.04681	1.02283	0.875948
0725	MGC84172.L	1	0.967829	0.802879	0.908898	0.949291	0.911124	0.741772
0726	ostf1.S	1	1.03081	0.726851	0.984166	1.01025	1.05325	1.02493
0727	vps13a.L	1	0.909743	0.483607	0.994279	0.969166	0.855259	0.962206
0728	gna14.L	<LOQ	<LOQ	<LOQ	<LOQ	<LOQ	<LOQ	<LOQ
0729	psat1.L	1	0.857493	0.453601	1.32088	1.28693	1.31543	1.18284
0730	tle4.L	1	1.22962	1.07012	1.18275	1.03239	1.19641	0.993681
0731	ubqln1.L	1	0.918841	1.23569	1.10483	0.974999	0.907633	0.974094
0732	hnrnpk.L	1	1.06399	0.556863	1.02241	1.09019	1.06692	0.981879
0733	naa35.L	1	1.18562	0.689675	1.07598	1.02805	1.04165	1.05439
0734	isca1.L	1	1.36237	2	1.00245	1.03272	1.15628	0.846624
0735	ctsv.S	1	0.993409	0.689318	1.25775	1.34143	1.17328	2.31019
0736	fbp2.S	1	0.747679	0.520438	1.23972	1.40472	1.25755	0.962605
0737	fbp1.L	<LOQ	<LOQ	<LOQ	<LOQ	<LOQ	<LOQ	<LOQ
0738	habp4.L	1	0.810576	0.531967	1.08633	1.13664	1.19786	0.972393
0739	sass6.L	1	1.02045	0.620228	1.03095	1.02152	1.01997	1.04593
0740	auh.L	1	0.623189	0.678714	0.764585	0.710489	0.594292	0.805229
0741	sptlc1.L	1	1.27375	0.695055	1.06133	1.05097	1.03328	1.07055
0742	rabggta.S	1	1.05662	1.06051	1.05787	1.07788	1.05931	1.01819
0743	nedd8.S	1	1.05254	0.636362	1.1809	0.951947	1.09673	1.14074
0744	tm9sf1.L	1	1.22282	1.01529	1.10697	0.877967	0.876883	1.14051
0745	ipo4.L	1	1.06667	0.522676	1.00188	1.07246	1.02424	0.961707
0746	Xelaev18010215m	1	0.928517	0.966761	1.13746	1.20145	1.09708	0.994532
0747	emc9.L	1	1.27448	0.291527	1.15699	0.936468	1.26003	1.36164
0748	psme1.L	1	0.918617	0.519606	0.999297	1.03766	1.03982	1.05282
0749	dcaf11.L	1	0.76681	0.86816	1.03493	1.00042	0.835048	1.31494
0750	pck2.L	1	1.17559	1.29686	1.21412	1.29586	1.42527	1.08846
0751	homez.L	<LOQ	<LOQ	<LOQ	<LOQ	<LOQ	<LOQ	<LOQ
0752	myh1-1-2.L	1	0.77541	1.23795	1.50295	1.04426	1.27354	0.958491
0753	dhrs4.L	1	1.17943	0.614754	1.075	1.09333	1.0116	1.17573
0754	prmt5.L	1	1.03037	1.01986	1.12698	1.13367	1.15411	1.00736
0755	haus4.L	1	1.11382	0.681781	1.04944	1.04723	1.08516	1.0067
0756	psmb5.L	1	1.00088	0.662919	1.13149	1.06155	1.16145	1.0695
0757	acin1.L	<LOQ	<LOQ	<LOQ	<LOQ	<LOQ	<LOQ	<LOQ
0758	oxa1l.S	1	0.969341	0.671948	0.928287	1.04166	1.00997	1.16824
0759	ighx.L	1	0.554306	0.592899	0.885675	0.905041	0.962864	0.921588
0760	LOC100135349.L	1	2.39191	1.22348	0.876752	0.893299	0.792579	0.957556
0761	LOC548369.L	1	1.19774	0.495443	0.78494	0.831213	0.823797	0.801081
0762	Xelaev18007090m	1	0.848297	0.941456	2.00158	2.45037	2.43518	1.01034
0763	Xetrov90002498m.L	1	0.864057	0.487862	1.56767	1.59876	1.30978	1.16632
0764	dad1.L	1	0.77783	0.495981	0.915192	1.01147	0.924131	0.90243
0765	mettl3.L	1	0.96901	0.868306	0.965896	0.912214	1.05107	1.024
0766	tox4.L	<LOQ	<LOQ	<LOQ	<LOQ	<LOQ	<LOQ	<LOQ
0767	rab2b.L	1	0.863794	0.46456	1.2444	1.13201	1.28115	1.19336
0768	supt16h.L	1	1.41337	0.690871	0.946058	1.02341	0.925295	1.11636
0769	pnp.L	<LOQ	<LOQ	<LOQ	<LOQ	<LOQ	<LOQ	<LOQ
0770	dnaja4.1.L	1	0.81559	0.767889	1.11972	1.19284	1.1427	0.899742
0771	ttc5.S	1	1.05528	0.550243	1.08573	1.0426	1.05722	0.966898
0772	emc4.S	1	1.26186	0.726979	1.39632	1.32855	1.45675	1.23122
0773	mettl17.L	1	1.05922	0.966324	1.13644	1.06613	1.13979	1.13663
0774	tmem55b.S	1	0.975937	0.920353	0.726571	0.983495	0.813197	0.784157
0775	osgep.L	1	1.12696	1.03454	1.04333	1.11297	1.0717	1.04005
0776	apex1.L	1	1.05179	1.07535	1.11786	1.1679	1.17577	1.0402
0777	LOC100485573.L	1	0.529316	0.437029	1.28388	1.50347	1.33117	0.426714
0778	tep1.L	1	0.832526	0.631275	1.00384	1.05712	0.976848	1.07156
0779	hnrnpc.L	<LOQ	<LOQ	<LOQ	<LOQ	<LOQ	<LOQ	<LOQ
0780	ndrg2.L	1	0.862548	1.05761	0.881728	0.644059	0.705916	0.525468
0781	smtn.S	1	0.908086	1.21627	1.29158	1.3693	1.17578	1.19596
0782	pole.L	1	1.15788	0.601489	1.09419	1.11628	1.17265	1.14174
0783	pes1.L	1	1.19998	0.466381	1.07603	0.933111	0.95082	0.870766
0784	zp3.2.L	1	1.92459	0.667738	0.890422	0.860826	0.835714	0.848899
0785	mtfp1.L	1	0.965049	0.843269	0.885914	0.925779	0.796507	1.2316
0786	sf3a1.S	1	1.07244	0.608295	1.10822	1.11474	1.07369	1.09135
0787	tbc1d10a.L	1	1.0048	0.50237	0.926096	0.92257	0.986349	1.07852
0788	mgc107841.L	1	0.807341	0.411056	0.934675	0.952098	0.988324	0.931633
0789	thoc5.S	1	1.06059	1.1028	0.913479	1.11775	1.08648	1.03971
0790	ap1b1.L	1	1.09171	0.561349	1.07752	1.17871	1.16707	0.999601
0791	ewsr1.L	1	1.14763	0.695696	1.10339	1.16673	1.27017	1.24736
0792	rbm19.S	1	1.36833	3.63683	3.6622	4.28602	4.4993	2.39619
0793	plbd2.S	1	0.766049	0.693365	1.09779	1.06195	1.09667	1.01999
0794	sart3.L	1	0.984633	0.466498	1.08544	1.10447	1.04163	1.09
0795	ung.L	1	1.21921	1.24984	1.34781	1.26045	1.10859	1.27976
0796	usp30.L	1	0.650555	1.19545	1.08829	1.34549	1.04088	1.77728
0797	dao.L	1	1.10512	0.624747	1.27892	1.28899	1.24911	1.10252
0798	coro6.1.L	1	0.953717	0.429558	0.971504	1.00666	1.08262	0.940257
0799	acaca-like.S	1	1.77685	2.05267	1.03932	1.47922	1.25687	1.18727
0800	aldh3b1.L	1	1.14972	0.558757	0.830016	0.781409	0.885021	0.814741
0801	mmab.L	1	1.12741	1.63065	1.19967	1.15351	1.19871	1.23158
0802	mvk.L	1	0.963539	0.569921	0.985321	0.972784	1.00692	0.967795
0803	gltp.L	1	1.25077	1.27856	1.02196	1.23742	1.32443	1.12195
0804	git2.S	1	0.952734	0.736917	1.08499	1.2623	1.28562	1.23171
0805	ankrd13a.L	1	0.99699	1.41504	1.12918	0.926028	1.02905	1.18683
0806	pitpnb.2.L	1	1.05563	0.538407	1.04265	1.07679	1.1489	1.02277
0807	chek2-like.2.L	1	0.880699	0.052724	1.0706	0.935079	0.924375	1.04713
0808	chek2-like.1.L	1	0.842367	0.814236	0.943038	1.26088	0.965211	0.96776
0809	hscb.L	<LOQ	<LOQ	<LOQ	<LOQ	<LOQ	<LOQ	<LOQ
0810	prodh.L	1	1.24281	0.902651	1.11415	1.11118	1.13127	1.0811
0811	cit.S	1	0.914852	0.547815	0.961822	1.04993	0.985189	0.854341
0812	gcn1.L	1	0.967028	0.47819	1.04976	1.09071	1.03575	0.984039
0813	rplp0.S	1	1.01114	0.543774	1.20216	1.23644	1.21639	0.960035
0814	pxn.L	1	0.983437	5.4755	0.92445	0.527659	1.00106	0.860062
0815	cox6a1.L	1	1.02032	0.537652	1.0719	1.18723	1.29096	1.15772
0816	Xelaev18007558m	1	0.98411	0.64619	1.06794	1.09998	1.1499	1.09026
0817	dynll1.S	1	0.913167	0.531233	1.01644	1.01651	1.02027	0.875069
0818	coq5.L	1	0.901952	0.466967	1.02912	1.04191	1.13616	1.00281
0819	pop5.L	1	1.10289	0.848754	1.00402	0.933758	1.03947	1.31984
0820	mlec.S	1	0.848844	0.484172	0.935203	1.01694	0.9433	0.803249
0821	acads.L	1	1.10495	0.642165	1.04338	1.03486	1.06487	0.976356
0822	rnf5.S	1	1.2224	0.0353029	1.02376	1.1964	0.983668	0.966025
0823	drg1.L	1	0.99403	1.04937	1.08351	1.06452	1.03154	1.01699
0824	eif4enif1.L	1	0.695403	0.658985	0.820955	0.822194	0.83933	0.821957
0825	pisd.S	1	0.768832	0.355721	0.912423	1.00234	0.948053	0.93609
0826	snrpd3.L	1	1.06625	1.20859	1.15037	1.08363	1.13516	1.15052
0827	smpd4.L	1	0.982883	0.518827	1.10495	1.1266	1.04736	1.1428
0828	crkl.L	<LOQ	<LOQ	<LOQ	<LOQ	<LOQ	<LOQ	<LOQ
0829	ddt.L	1	1.17861	0.595835	1.47125	1.48212	1.39383	1.39334
0830	gstt1-like.2.L	1	1.3107	1.39446	1.30366	1.25027	1.28165	1.03368
0831	smarcb1.S	1	1.14823	4.89723	1.17617	1.13875	0.977768	1.18111
0832	Xelaev18007665m	1	1.02262	0.510639	0.831238	0.916482	0.754851	0.909049
0833	loc779021.L	1	1.16898	0.645719	0.839365	0.897351	0.801582	0.980525
0834	cltcl1.L	1	1.08223	0.504062	1.15466	1.12978	1.02692	1.10974
0835	snap29.L	1	0.992249	2.37181	1.05549	1.25566	0.944143	0.664317
0836	hic2.L	1	1.00403	0.737913	1.03383	1.00048	0.887293	1.03979
0837	ube2l3.L	1	0.874637	1.1089	1.0216	1.00398	1.07112	0.861999
0838	ydjc.S	1	1.29864	0.622004	1.23556	1.0519	1.18706	1.13778
0839	top3b.L	1	0.977437	0.595599	0.994513	1.06275	1.00614	1.05732
0840	mapk1.S	1	1.05749	0.615168	1.04531	1.1198	1.15366	1.03968
0841	ufd1l.L	1	0.793802	1.12293	1.04399	0.929442	0.996724	1.06916
0842	cdc45.S	1	1.40378	0.828573	1.27316	1.57903	1.15576	1.208
0843	comt.L	<LOQ	<LOQ	<LOQ	<LOQ	<LOQ	<LOQ	<LOQ
0844	arvcf.S	<LOQ	<LOQ	<LOQ	<LOQ	<LOQ	<LOQ	<LOQ
0845	Xelaev18007711m	1	0.942016	1.88701	1.24394	1.23209	1.15867	1.05408
0846	trmt2a.L	1	1.10069	1.10262	1.05561	1.21386	1.18809	0.944728
0847	ranbp1.L	1	0.464475	0.192158	0.453547	0.407004	0.384664	0.34625
0848	pgam5.L	1	1.00912	0.99604	0.955174	1.17517	0.973473	1.21171
0849	chfr.L	1	0.866761	1.38163	0.92893	0.954674	1.36695	1.24641
0850	fbrsl1.L	1	1.46929	1.50761	1.29235	1.44865	1.35261	1.14477
0851	ran.L	1	0.959347	0.995392	1.11451	1.159	1.06947	0.932098
0852	dhx37.L	1	0.972226	3.31911	1.01046	1.14273	0.965345	0.748669
0853	scarb1.L	1	1.16261	1.37704	1.05756	1.04069	0.953996	1.21628
0854	atp6v0a2.L	1	0.898291	0.72401	1.09592	1.42335	0.883447	1.31994
0855	eif2b1.S	1	1.19898	1.03186	1.14185	1.21238	1.12139	1.13534
0856	tmed2.S	1	1.02559	0.727564	1.02418	1.22016	1.07723	0.936291
0857	rilpl1.L	<LOQ	<LOQ	<LOQ	<LOQ	<LOQ	<LOQ	<LOQ
0858	vps37b.S	1	0.865096	0.777371	1.02966	1.12238	1.02428	1.10853
0859	hip1r.L	1	1.27535	0.629909	1.05339	0.900517	0.926844	1.08229
0860	denr.L	1	1.2449	0.819419	1.10997	1.12311	1.24196	0.962061
0861	kntc1.L	1	1.00761	0.548423	0.999476	1.04176	1.00991	1.0608
0862	clip1.L	1	0.881326	6.57389	0.904712	0.893867	0.825565	1.12993
0863	vps33a.S	1	0.77494	0.44754	1.09723	1.1707	1.14524	1.11709
0864	diablo.L	1	1.16087	0.808539	1.20904	1.29363	1.19892	1.26913
0865	psmd9.L	1	1.08331	0.720878	1.0909	1.04868	1.06338	0.98964
0866	anapc5.L	1	1.00112	0.676164	1.09599	1.16814	1.0141	0.981114
0867	p2rx4.L	1	1.04602	0.574048	1.0401	1.02187	0.981923	1.04837
0868	ift81.L	<LOQ	<LOQ	<LOQ	<LOQ	<LOQ	<LOQ	<LOQ
0869	atp2a2.L	1	1.07951	0.565132	1.14378	1.15086	1.12129	1.13808
0870	anapc7.S	1	1.11807	0.658315	1.01953	1.08385	0.996428	1.14568
0871	gpn3.L	1	2.27905	1.78051	2.20562	2.03804	1.51309	2.63971
0872	vps29.L	1	0.973183	0.480293	1.08356	1.15306	1.09859	1.01449
0873	pptc7.L	1	0.807751	0.740693	0.859209	0.761423	0.789688	0.762078
0874	ppp1cc.L	1	0.9441	0.596756	1.06763	1.15535	1.17194	1.03406
0875	aldh2.L	1	1.0393	0.555069	1.15327	1.15429	1.14157	1.00561
0876	acad10.L	1	0.967714	0.506603	1.10321	1.11556	1.16664	1.0983
0877	brap.L	<LOQ	<LOQ	<LOQ	<LOQ	<LOQ	<LOQ	<LOQ
0878	atxn2.L	1	1.09215	0.656789	1.13682	1.13543	1.15882	1.16998
0879	naa25.L	1	1.04811	0.633002	1.02866	0.94412	1.01141	1.0067
0880	trafd1.L	1	1.07842	0.655471	0.912432	0.945655	0.816709	1.11091
0881	hectd4.S	1	0.780913	3.25364	0.893491	1.05945	0.926772	0.922476
0882	rpl6.L	1	1.01705	0.561651	1.00201	1.01234	1.02567	0.835802
0883	rfc5.L	1	1.22154	0.610261	1.10887	1.27203	1.11705	1.02195
0884	pebp1.L	1	0.868783	0.505843	1.02427	0.974592	0.880512	0.901874
0885	taok2.S	1	0.982117	0.525871	1.00822	1.21964	1.02078	1.01051
0886	tcn2.L	1	1.16452	0.663784	1.04299	1.14258	1.06582	0.954104
0887	osbp2.S	1	1.00261	1.65614	1.0774	1.1268	1.14234	0.864173
0888	mzt2b.L	1	0.61996	0.849864	0.793959	0.752862	0.791517	1.84127
0889	hint1.L	1	1.02531	0.778565	0.990665	0.877073	1.0225	0.898868
0890	isoc1.S	1	0.749414	0.390434	0.912794	1.00365	0.956313	0.895916
0891	slc27a6.L	1	0.913963	0.616387	1.01356	0.925797	0.998836	0.98375
0892	lmna.L	1	0.942943	0.572427	1.36044	1.37642	1.54764	1.53727
0893	aldh7a1.L	1	0.939822	0.505768	1.10489	1.12048	1.1356	0.922599
0894	ppic.L	1	0.765379	0.362956	0.888433	0.980763	0.882598	0.940952
0895	hsd17b4.L	1	0.900385	0.521785	1.171	1.18738	1.12305	1.0507
0896	tnfaip8.L	1	0.846155	0.781162	0.989599	1.19055	1.0239	0.982449
0897	ap3s1.L	1	1.16393	0.649661	1.15771	1.30933	1.22091	1.28298
0898	tmed7.L	1	0.89841	0.638224	1.02607	1.16937	1.14892	0.959205
0899	pggt1b.S	1	1.19621	0.655488	1.36506	1.38787	1.40253	1.24778
0900	ythdc2.L	1	1.28656	0.564755	1.06983	1.42224	1.3538	1.11169
0901	reep5.L	1	1.1499	1.33749	1.14177	1.18374	1.21474	0.904372
0902	srp19.S	1	0.773728	0.515044	0.956535	0.857189	0.941138	0.924102
0903	wdr36.L	1	0.829137	0.728563	1.04901	0.978854	0.999705	0.990489
0904	slc25a46.L	1	0.943672	0.75789	0.946707	1.09954	0.979735	0.973934
0905	nudt12.L	1	0.902325	0.600203	0.983461	1.19761	1.09951	1.03627
0906	ppip5k1.L	1	1.12741	1.90028	1.08458	1.04359	0.949906	0.969475
0907	lnpep.L	1	1.0548	0.609066	1.19164	1.23513	1.20752	1.13806
0908	cast.L	1	0.845554	0.457553	0.866578	0.935645	1.01532	1.00971
0909	ell2.L	1	1.0831	0.872543	1.14193	1.09102	1.19644	1.05989
0910	glrx.L	1	0.837013	0.437305	0.970473	0.803549	0.907812	0.852657
0911	ttc37.L	1	0.89005	0.766085	1.21651	1.24367	1.22003	1.21348
0912	tmem161b-like.S	1	0.901847	0.663439	1.06053	1.02883	1.10346	0.999249
0913	cox7c.L	1	0.926375	0.522106	1.21538	1.29199	1.34942	1.05459
0914	xrcc4.L	1	0.848107	0.487861	0.791396	0.750442	0.687874	0.947238
0915	rps23.L	1	1.16385	0.671442	0.94881	1.02762	1.03991	0.877935
0916	dhfr.L	1	1.27491	0.686768	1.12644	1.11996	1.14529	1.01495
0917	fam151b.L	1	0.872871	0.679812	0.867724	0.90573	0.87519	0.944982
0918	zfyve16.S	1	1.00541	0.502804	1.02781	1.07517	1.02027	0.989178
0919	rad17.L	1	0.711428	0.201905	0.998138	1.28088	1.12285	1.10371
0920	ocln.L	1	1.02233	0.774499	0.998918	0.906607	0.817392	0.960408
0921	LOC100491157.L	1	1.57751	1.75635	1.54866	1.6209	0.656156	1.98283
0922	smn2.L	1	1.1035	0.720343	1.09218	0.853706	0.997876	0.963375
0923	bdp1.L	1	0.590023	0.740701	0.933241	0.949708	0.662428	1.0291
0924	mrps27.L	1	1.3021	0.580691	1.15458	1.25425	1.27294	1.12265
0925	tnpo1.L	1	1.03133	0.530304	1.05294	1.07799	1.02521	0.994644
0926	btf3.L	1	0.995531	0.77465	1.12889	1.00086	1.11575	1.03056
0927	hexb.L	1	0.92508	0.45157	0.996077	1.04348	1.0226	0.896401
0928	gfm2.L	1	1.10499	1.05096	1.05256	1.16699	1.08238	1.13882
0929	col4a3bp.L	1	1.17988	0.629025	1.10795	1.63077	1.16	1.17098
0930	iqgap2.S	1	1.07871	6.86612	0.899188	1.04017	1.11323	1.11986
0931	LOC101732873.L	<LOQ	<LOQ	<LOQ	<LOQ	<LOQ	<LOQ	<LOQ
0932	tbca.L	1	0.814379	0.979656	0.916757	0.954993	1.02992	0.856722
0933	cabin1.L	1	1.18632	0.653987	1.062	1.09665	1.08936	1.02071
0934	scamp1.S	1	1.04323	0.602109	1.00411	0.960926	1.07908	1.09408
0935	arsb.L	1	0.988482	1.12135	0.844143	0.830278	0.869695	0.755264
0936	dmgdh.L	1	0.916043	0.422793	1.59498	1.5275	1.54921	1.3601
0937	bhmt.L	1	1.04055	0.606388	1.80686	1.74525	1.83776	1.78514
0938	mtx3.L	1	1.13248	<LOQ	1.01166	2.2377	0.979548	1.29819
0939	cdk7.L	1	1.01062	0.516575	1.01415	1.1907	1.09115	0.955228
0940	nln.L	1	1.04014	1.05094	0.997625	1.05399	0.949108	1.05426
0941	trappc13.L	1	1.1058	1.13731	1.26466	1.08708	1.35914	1.33146
0942	dimt1.L	1	0.967347	1.82044	0.89175	0.899628	0.913682	0.94549
0943	ddx4.S	1	1.13273	0.655146	1.01654	1.02589	0.97956	0.986174
0944	Xelaev18008278m	1	0.941148	0.975337	1.07947	1.13621	1.14762	1.06961
0945	skiv2l2.L	1	1.02534	1.05644	0.940663	0.900227	0.97658	0.931431
0946	dhx29.L	1	1.19667	0.637712	1.12862	1.22598	1.10455	1.06689
0947	gpx8.L	1	1.04446	3.20053	1.09366	1.09728	0.930299	1.07908
0948	ndufs4.S	1	0.867874	0.543566	0.873574	0.871482	0.922452	0.816183
0949	mrps30.L	1	0.822052	0.384391	0.939855	0.869256	0.911076	0.874801
0950	nnt.L	1	1.05256	0.542478	1.12618	1.12551	1.19682	1.04516
0951	paip1.L	1	1.60943	0.66744	1.06111	1.12636	0.995263	1.08922
0952	oxct1.S	1	1.00513	0.59513	1.03973	1.03094	1.09816	0.927846
0953	rpl37.S	1	0.793768	0.0572547	0.611153	1.5352	1.67411	0.779595
0954	ttc33.L	1	1.12273	0.77211	0.951783	0.83271	0.964403	0.991489
0955	Xelaev18008343m	1	0.939148	0.545067	1.58556	1.50758	1.76229	1.60675
0956	wdr70.L	1	0.921053	0.467311	1.05359	1.06652	1.12529	1.21236
0957	nup155.L	1	0.973913	0.48368	1.0322	1.0635	1.0279	1.02145
0958	nadk2.L	<LOQ	<LOQ	<LOQ	<LOQ	<LOQ	<LOQ	<LOQ
0959	ugt3a2.S	1	0.429733	0.757387	1.21103	1.04526	1.22516	0.60462
0960	dnajc21.L	1	1.01183	0.749163	0.889244	0.871727	0.739929	1.36085
0961	amacr.L	1	1.08387	0.531291	0.915477	0.950335	1.04608	0.913197
0962	tars.L	1	0.938487	0.498704	1.00393	1.00537	1.04573	0.946521
0963	sub1.S	1	1.00431	0.871864	1.01681	1.01351	1.22998	1.06608
0964	golph3.S	1	1.12066	1.03049	1.05485	1.1191	1.13124	0.846619
0965	lman1.L	1	0.969493	0.497277	1.09636	1.06138	1.13435	1.03826
0966	nars.L	1	0.838785	10.8565	1.05733	1.11221	1.13891	1.02906
0967	fech.S	1	1.17548	0.644364	1.06877	1.08402	1.17426	1.031
0968	txnl1.L	1	1.02449	0.592254	0.943569	0.960161	0.861582	0.94016
0969	tcf12.L	1	1.18952	0.833218	1.04684	0.969429	0.995211	1.3368
0970	rab27a.L	1	1.18444	0.966365	1.01517	1.12925	1.02681	1.12132
0971	tspan36.S	1	1.16287	0.778291	1.12788	1.23787	1.08241	1.05843
0972	ska1.L	1	0.94444	0.606485	1.0416	0.965729	0.88126	0.915038
0973	me1.L	1	0.924357	0.797155	1.01275	1.03269	1.0623	0.98516
0974	elac1.L	1	0.891605	0.870017	1.22562	1.14975	1.17196	1.36214
0975	acaa2.L	1	0.989306	1.07743	1.06565	1.08511	1.10214	1.03182
0976	Xelaev18011104m	1	1.0853	0.588362	1.00115	1.17728	0.936275	1.13524
0977	Xetrov90003785m.L	1	0.932043	1.00198	1.13917	1.30509	1.1525	1.12908
0978	c18orf32.L	1	1.55563	0.837478	1.226	1.22642	1.32601	1.1145
0979	rpl17.L	1	0.996214	1.20203	0.884683	0.83809	0.798116	0.78694
0980	smad2.S	1	1.24771	1.07995	1.15139	1.11199	1.03257	1.1254
0981	hdhd2.L	1	0.862339	0.532842	0.854811	0.830714	0.813531	0.830516
0982	katnal2.L	1	1.09223	0.70475	1.13856	1.19946	1.17579	1.00365
0983	eef2.2.L	1	1.02887	0.552511	1.18569	1.23094	1.27532	0.939284
0984	c18orf25.L	1	1.25124	0.960627	0.948469	0.993809	0.951216	0.950526
0985	haus1.L	1	0.998406	0.722494	1.20776	0.896078	0.984279	1.26951
0986	atp5a1.L	1	0.991515	1.11184	1.10514	1.05913	1.09738	1.01557
0987	pik3c3.L	1	0.886753	0.459064	1.12872	1.25581	1.18814	1.27068
0988	ubap1.L	1	0.926903	0.621185	0.914309	0.976219	0.882846	1.0722
0989	pigo.L	1	1.1695	0.582226	1.18342	1.21102	1.07488	1.09789
0990	vwa5a.2.L	1	0.743455	0.385186	1.09868	1.07997	1.07682	0.957015
0991	vcp.L	1	0.967711	0.609738	1.0025	0.878494	1.02699	0.852805
0992	marc1.S	1	1.25035	0.756999	1.02744	0.898749	0.975798	0.873695
0993	stoml2.L	1	1.02193	0.651721	1.09608	1.04814	1.17769	1.04018
0994	fam214b.L	1	0.411964	1.31499	1.23438	1.18887	0.981006	0.813199
0995	sigmar1.L	1	0.951327	0.961918	0.989384	0.814004	0.933565	0.902742
0996	dctn3.S	1	0.958586	0.739075	0.98566	1.0358	1.09087	1.10246
0997	dnai1.L	<LOQ	<LOQ	<LOQ	<LOQ	<LOQ	<LOQ	<LOQ
0998	Xelaev18008634m	1	1.05609	1.35307	0.928049	1.03122	1.14295	1.06064
0999	LOC100485792.L	<LOQ	<LOQ	<LOQ	<LOQ	<LOQ	<LOQ	<LOQ
1000	htra2.S	1	0.791287	0.678596	1.14829	1.10769	1.19795	1.16514
1001	aup1.S	1	0.915117	0.726937	0.999779	1.02369	0.965737	1.05853
1002	LOC448531.S	1	1.04768	0.528096	1.08121	1.09129	1.09377	0.987889
1003	idh3b.S	1	0.890809	0.436248	1.14958	1.17407	1.12557	0.9998
1004	alms1.S	1	0.761836	1.30963	0.958905	1.07635	1.47331	0.763864
1005	cct7.S	1	1.00721	0.512377	1.35726	1.2782	1.19161	1.03198
1006	dctn1.S	1	1.21145	1.00953	0.835673	0.950587	0.754472	1.06672
1007	nat8b-like.S	1	1.0684	0.748559	0.966492	0.957974	1.01609	0.912255
1008	znf638.S	1	1.09347	1.02992	0.912953	1.01094	1.08795	1.16082
1009	exoc6b.L	1	0.985244	1.55803	1.09501	1.02801	1.00492	0.943999
1010	paip2b.L	1	0.657269	0.32149	0.856878	1.06155	0.941023	1.00778
1011	slc4a11.S	1	0.989546	0.86134	1.02235	0.942796	1.00012	0.993455
1012	smox.L	1	1.01878	1.26599	1.14165	1.16222	1.13155	1.21319
1013	suclg1.S	1	1.02711	0.581169	1.11952	1.03006	1.12221	0.958374
1014	chmp3.L	1	0.993396	1.03423	1.06248	1.12321	0.990599	1.04917
1015	immt.S	1	1.08259	1.13975	0.960633	0.930711	1.05365	1.00278
1016	tacc3.S	1	1.35236	0.692342	1.17363	1.21039	1.21398	1.11743
1017	letm1.S	1	0.935362	0.491735	1.0272	0.973723	0.908007	1.0974
1018	add1.L	<LOQ	<LOQ	<LOQ	<LOQ	<LOQ	<LOQ	<LOQ
1019	wfs1.S	1	1.27138	0.578409	0.470417	1.54539	0.538432	1.3642
1020	wdr1.S	1	1.06174	0.555546	1.20048	1.20191	1.21053	1.02802
1021	qdpr.S	1	1.03956	0.54106	1.22798	1.18202	1.20981	1.1307
1022	dhx15.S	1	0.983417	0.622789	1.01538	1.05271	0.990761	0.967711
1023	pi4k2b.S	1	1.16348	0.587117	1.02729	1.07413	1.04829	1.08119
1024	rpl9.S	1	1.40003	1.14185	1.00389	0.82638	0.956602	0.886969
1025	lias.L	1	0.841624	0.511936	0.910385	1.00246	0.947129	1.16133
1026	ugdh.S	1	1.42706	0.7404	1.08245	0.873265	0.971818	1.07905
1027	ube2k.L	1	0.913709	0.593261	1.04211	1.0326	1.03725	0.906876
1028	pds5a.S	<LOQ	<LOQ	<LOQ	<LOQ	<LOQ	<LOQ	<LOQ
1029	Xelaev18009011m	1	0.410472	0.347427	0.490346	0.514833	0.455378	0.407759
1030	slc30a9.S	1	0.901228	0.460872	0.860461	0.854591	0.838647	0.970597
1031	fip1l1.L	1	1.04548	1.11036	1.1567	1.1573	1.22825	1.75619
1032	exoc1.L	1	0.86185	0.749157	1.09899	1.21109	1.193	1.21012
1033	paics.1.S	1	1.06425	0.632705	1.10612	1.06012	1.13869	1.04513
1034	ppat.S	<LOQ	<LOQ	<LOQ	<LOQ	<LOQ	<LOQ	<LOQ
1035	slc25a4.S	1	2.19317	2.12624	1.09502	1.23808	1.47778	1.43934
1036	acsl1.S	1	0.966908	0.825876	1.03144	1.02567	0.981632	0.99891
1037	trappc11.L	1	0.865489	0.554579	1.06491	1.09687	0.853812	0.758871
1038	spcs3.S	1	1.11815	0.588431	1.16293	1.12242	1.12528	0.939942
1039	hmgb2.S	1	0.969074	0.674256	1.00384	1.0411	1.21257	0.879112
1040	clcn3.L	1	0.916056	0.979527	0.959916	1.0733	0.904309	1.11408
1041	nek1.S	1	0.763264	2.57558	0.8838	1.12482	0.96503	1.14967
1042	ppid.S	1	0.965062	0.618991	0.9135	0.90514	0.954675	0.863743
1043	plrg1.L	1	1.11548	1.42483	1.14832	1.22005	1.12702	1.02886
1044	rps3a.S	1	0.984308	1.17519	1.11742	0.956368	1.02447	0.961717
1045	lrba.S	1	1.09622	1.22926	0.995691	1.02489	0.98454	0.927057
1046	smad1.L	1	1.33434	1.10592	1.31503	1.62203	1.29416	1.50769
1047	abce1.S	1	1.11042	0.580133	1.02882	1.07913	1.01679	0.961511
1048	otud4.L	1	1.26087	0.471769	0.906804	0.949265	0.948694	0.930165
1049	smarca5.S	1	1.24039	0.633741	1.17046	1.24525	1.18956	1.11032
1050	znf330.L	1	0.937899	1.90038	1.06637	1.11203	0.983639	0.946287
1051	rab33b.L	1	0.946136	0.634912	0.905341	0.951846	1.10641	0.935347
1052	naa15.S	1	0.985962	0.517666	0.98242	0.9965	1.06039	0.924785
1053	ndufc1.S	1	1.06845	0.412892	1.05468	0.973832	1.09998	0.739225
1054	pgrmc2.S	1	0.908454	1.15961	0.934429	1.06283	0.9461	0.958689
1055	larp1b.S	1	0.919365	0.362695	0.646952	0.674824	0.750465	0.777291
1056	anxa5.S	1	1.05471	0.580995	1.20436	1.26053	1.20667	0.999708
1057	ostc.S	1	0.811448	0.477432	1.00223	1.05422	1.07239	0.849432
1058	sec24c.L	1	1.00609	0.961648	1.09385	0.894624	1.00017	1.02678
1059	mad2l1.L	1	1.05016	0.953951	0.975878	1.02726	0.960504	0.925282
1060	papss1.S	<LOQ	<LOQ	<LOQ	<LOQ	<LOQ	<LOQ	<LOQ
1061	aimp1.S	1	1.09142	1.28444	1.11015	1.00452	1.12304	0.924009
1062	ppa1.S	1	0.838386	0.435912	0.9583	1.10936	1.04493	0.876111
1063	ppp3ca.S	1	1.06192	1.16411	1.20914	1.2041	1.18893	1.12294
1064	mttp.1.S	1	0.877972	0.969514	0.938837	1.34371	0.885038	1.08924
1065	adh5.S	<LOQ	<LOQ	<LOQ	<LOQ	<LOQ	<LOQ	<LOQ
1066	metap1.S	1	0.939101	0.589423	0.958136	0.982264	0.979383	1.14113
1067	eif4e.S	1	1.00024	7.85473	1.06829	1.08437	1.0924	0.980425
1068	rap1gds1.S	1	0.977122	0.127794	1.13373	1.18841	1.00888	1.23572
1069	pdlim5.L	1	1.20721	0.650364	0.890288	0.866833	0.77209	1.06284
1070	hpgds.S	1	0.825091	0.420456	1.17246	1.11371	1.06719	0.95337
1071	smarcad1.S	1	0.801685	0.940421	0.996656	0.867692	0.812576	0.981611
1072	g3bp2.S	1	0.726427	0.0186826	0.712062	0.90447	1.03417	0.656476
1073	uso1.S	1	1.11696	0.589211	0.987029	0.93926	0.944393	1.12754
1074	alb.L	1	1.44897	0.683256	1.42867	1.39642	1.4704	1.28962
1075	nup54.S	1	1.11	0.673362	1.05339	0.983139	1.01316	1.03332
1076	sept11.S	1	0.887524	0.477248	0.974036	1.06938	1.03875	0.969323
1077	mrpl1.S	1	0.93857	0.620889	0.939202	1.05589	0.989932	0.968808
1078	anxa3.S	1	1.09675	0.539125	1.24105	1.2545	1.25017	1.13286
1079	prc1.2.S	1	1.00874	1.08091	1.22247	1.50165	1.52565	1.22159
1080	leprotl1.S	1	0.811431	1.08877	1.26984	1.05579	0.959022	1.09688
1081	epha5.S	1	1.14208	1.09358	1.00453	1.16978	1.12262	1.06782
1082	uhrf1.S	1	1.21834	0.680475	1.12829	1.17996	1.2177	1.00347
1083	LOC101735009.S	<LOQ	<LOQ	<LOQ	<LOQ	<LOQ	<LOQ	<LOQ
1084	rest.S	<LOQ	<LOQ	<LOQ	<LOQ	<LOQ	<LOQ	<LOQ
1085	timm44.S	1	1.09683	0.638536	1.03175	1.01007	1.04742	1.00235
1086	lmnb2.L	1	0.837415	0.671102	0.925698	0.923476	0.999707	0.880218
1087	eef2.1.S	1	1.00333	1.06447	1.08873	1.04959	1.0868	0.930934
1088	mrpl54.S	1	0.970957	1.02132	1.0392	1.03696	0.985768	0.831504
1089	tjp3.S	1	1.02959	0.514481	1.00006	1.1693	0.975706	1.04339
1090	plin3.S	1	1.39442	0.77826	1.15873	1.18041	1.24566	1.14818
1091	ubxn6.S	1	0.873446	0.0230632	0.796934	0.87328	0.858213	0.820134
1092	chaf1a.S	1	0.826344	0.827191	0.918165	0.704903	0.755229	0.927454
1093	dnaja1.S	1	0.921361	3.71041	1.14923	1.36496	1.09556	1.16507
1094	ikbkap.S	1	1.13776	0.601045	1.0558	1.11859	1.02049	1.20572
1095	fnta.L	1	0.945804	1.0062	1.06763	1.15397	1.08647	1.01767
1096	ap1m1.S	1	1.03762	0.516421	1.03759	1.09592	1.01551	1.06309
1097	atp5i.L	1	0.643222	0.375359	1.10306	1.03641	1.08237	0.877048
1098	gak.S	1	1.11681	0.61181	0.950723	0.856726	1.11797	1.02788
1099	sgta.S	1	0.975955	0.563659	1.01765	0.964181	0.995084	0.958116
1100	thop1.S	1	1.09673	1.2635	1.10896	1.06401	1.10611	0.99348
1101	gamt.S	1	0.868018	0.431404	1.35931	1.44287	1.46004	1.22238
1102	ndufs7.L	1	0.951564	0.546429	1.01364	0.971884	0.988187	0.81808
1103	cirbp.S	1	0.857695	0.589605	1.02583	0.875882	0.99865	0.909248
1104	atp5d.L	1	0.981719	0.513201	1.16503	1.10841	1.29903	1.03717
1105	gpx4.S	1	0.73728	2.20556	0.899433	0.997968	0.986794	0.713937
1106	Xelaev18009781m	1	1.24833	0.0200116	0.945506	1.46132	1.07785	0.670693
1107	sbno2.S	1	1.25987	1.36941	1.45294	1.22257	1.36228	0.938086
1108	wdr18.S	1	1.10476	0.655821	0.938674	0.803254	0.85369	0.875216
1109	ptbp1.S	1	1.04512	1.25746	1.2033	1.35722	1.32755	1.4176
1110	ndufa7.S	1	1.32243	1.45952	1.00746	0.888167	0.999749	0.962393
1111	larp6-like.1.S	1	1.42094	1.11799	0.894385	0.98796	0.857791	1.01789
1112	ranbp3.S	1	0.637462	0.541341	0.675406	0.573962	0.780361	0.655783
1113	loc100495756.S	1	1.15317	0.447538	0.966963	1.13855	1.10831	0.843723
1114	sf3a2.L	1	0.735476	0.730002	0.855548	0.850357	0.951128	0.902411
1115	ap3d1.S	1	1.46011	1.24688	1.32212	1.30709	1.61418	1.24837
1116	rab3a.L	1	1.10122	0.583706	1.16428	1.20707	1.1204	1.05227
1117	ifi30.S	1	0.861958	1.40039	1.11572	1.19885	1.07592	1.05405
1118	rab8a.S	1	0.952766	3.06921	1.10147	1.17535	1.10422	1.14505
1119	elavl1.S	1	0.902053	0.608737	0.97675	1.01932	1.0133	0.937083
1120	safb.S	1	1.01475	0.993419	0.75917	0.828908	0.757392	0.916604
1121	ndufb6.S	1	0.866559	0.547107	1.02619	1.03873	1.07268	0.995266
1122	LOC100485344.S	1	2.24123	0.86122	0.730305	0.744431	0.596803	0.880287
1123	LOC100170240.S	1	1.31923	0.627877	1.08969	1.09045	1.05076	0.997273
1124	haus6.S	1	1.10012	0.583945	1.13101	0.946499	1.0036	1.15377
1125	plin2.S	1	1.04807	0.616562	1.06033	1.04916	1.13605	1.02855
1126	rps6.S	1	1.51707	2.32419	0.960024	0.848026	1.05735	1.15999
1127	nipsnap3a.S	1	0.987801	0.48951	0.715688	0.745908	0.762735	0.620974
1128	tmem38b.S	1	1.14796	0.581669	1.10468	1.21783	1.09646	1.12534
1129	rad23b.S	1	0.86208	0.61914	0.985592	0.998259	1.02355	0.925042
1130	plaa.S	1	1.09895	0.564296	0.963201	0.987911	0.978977	0.89748
1131	ift74.L	1	0.965893	0.932381	1.0064	0.961819	1.02111	1.05467
1132	gldc.S	1	1.30655	1.55523	1.21048	1.19189	1.2065	1.08514
1133	MGC76064.S	1	1.04893	0.905329	1.00628	1.08771	1.01591	1.04165
1134	tjp2.S	1	1.30379	0.806409	0.874382	1.03486	1.08308	0.785761
1135	tmem2.S	<LOQ	<LOQ	<LOQ	<LOQ	<LOQ	<LOQ	<LOQ
1136	abhd17b.S	1	0.87819	1.99499	0.902406	0.752414	0.862194	1.28208
1137	anxa8.S	1	1.05241	0.626142	0.916251	0.934858	0.973653	0.807022
1138	Xelaev18010117m	1	0.992134	1.09652	1.03938	1.06046	1.11005	0.895785
1139	psat1.S	1	0.863901	0.763689	1.16562	1.19274	1.28363	1.09307
1140	tle4.S	<LOQ	<LOQ	<LOQ	<LOQ	<LOQ	<LOQ	<LOQ
1141	gkap1.S	1	1.03522	1.07746	1.07461	0.909502	0.823684	1.15128
1142	ubqln1.S	1	1.11631	0.701321	1.18917	1.2007	1.33361	1.17859
1143	hnrnpk.S	1	1.13468	1.44851	1.22221	1.05442	1.04535	1.08067
1144	naa35.S	1	1.06758	0.762814	1.07889	1.15335	1.11442	0.999689
1145	fbp1.S	1	0.84493	0.491016	1.10427	1.09615	1.03277	1.01564
1146	habp4.S	1	0.858121	0.560277	1.1133	1.18502	1.2229	0.96636
1147	rnf31.S	1	0.976999	0.431204	1.04392	1.01332	0.986592	1.07275
1148	psme1.S	1	0.938545	0.630926	1.26276	1.314	1.27517	1.12773
1149	pck1.L	1	1.05655	0.57328	1.14228	1.14649	1.21675	1.10588
1150	pabpn1.L	1	0.841517	0.605625	1.03298	1.00168	1.09537	0.971907
1151	prmt5.S	1	1.00364	0.644792	1.19006	1.24345	1.25158	1.21336
1152	acin1.S	<LOQ	<LOQ	<LOQ	<LOQ	<LOQ	<LOQ	<LOQ
1153	psmb5.S	1	0.975254	0.539773	1.11069	1.11331	1.07982	0.960749
1154	rab2b.S	1	1.04225	1.04739	1.06202	1.14135	1.14386	1.24494
1155	chd8.S	1	0.97193	3.03632	0.976775	1.0307	0.933793	0.967903
1156	supt16h.S	1	1.32602	0.681473	1.05839	1.17374	1.0985	1.02187
1157	sdr39u1.S	1	1.05942	0.535162	1.31653	1.2797	1.35957	1.17841
1158	lpcat4.S	<LOQ	<LOQ	<LOQ	<LOQ	<LOQ	<LOQ	<LOQ
1159	nop10.S	<LOQ	<LOQ	<LOQ	<LOQ	<LOQ	<LOQ	<LOQ
1160	apex1.S	1	1.42111	1.07495	2.67174	2.47189	2.75761	1.4225
1161	slc12a3.2.S	<LOQ	<LOQ	<LOQ	<LOQ	<LOQ	<LOQ	<LOQ
1162	hnrnpc.S	1	1.10021	1.34264	1.16438	1.07808	1.0884	1.10701
1163	ndrg2.S	1	1.12399	1.15781	1.09893	1.16389	1.17566	1.00798
1164	Xelaev18007411m	1	1.13123	0.629202	0.978045	0.918632	0.932153	1.00987
1165	Xelaev18010352m	1	1.12345	1.11734	1.21788	1.1932	1.10047	1.15393
1166	ascc2.S	1	1.13022	0.758812	1.3914	1.25219	1.20539	1.23465
1167	nipsnap1.L	1	0.997948	0.634894	1.16595	1.26768	1.23722	0.962165
1168	Xelaev18002847m	1	0.733098	0.517622	1.06845	0.918978	0.919311	0.859399
1169	ap1b1.S	1	0.957482	0.566776	1.19552	1.29487	1.2511	1.0605
1170	iscu.L	1	1.11285	0.60737	1.19237	1.41151	1.32089	1.46697
1171	coro1c.S	1	0.939781	0.63946	0.992336	0.978137	0.952516	0.823306
1172	gltp.S	1	1.07583	0.722247	1.11214	1.24175	1.28872	1.04654
1173	pitpnb.2.S	1	0.943258	0.518804	1.10883	1.05796	1.10345	1.09071
1174	dgcr6.S	1	1.14631	1.18039	0.940228	0.992814	1.07915	0.934465
1175	gcn1.S	1	1.07839	0.537251	1.10443	1.13143	1.0935	1.0397
1176	pxn.S	1	1.2142	0.845494	1.37907	1.57868	1.59417	1.60667
1177	Xelaev18010463m	1	1.18434	1.24663	1.43072	1.14458	1.39333	1.29585
1178	unc119b.L	1	0.969176	1.63615	1.02224	1.05619	0.878256	0.804307
1179	eif4enif1.S	1	0.916167	0.534722	0.906389	0.873592	0.93853	0.899807
1180	upb1.S	1	1.0139	0.598545	1.03682	1.00858	1.05268	0.954507
1181	snrpd3.S	1	0.836457	0.89897	0.88128	0.889895	0.817655	1.00344
1182	crkl.S	1	0.588384	0.752388	0.756299	0.391113	0.548691	0.633764
1183	ddt.S	1	0.917624	0.75216	0.832562	0.781424	0.43847	0.647824
1184	sdf2l1.L	1	1.125	0.972202	0.895142	0.872541	1.00047	1.25145
1185	ppil2.S	1	1.13505	0.972073	1.05233	1.02869	0.964127	1.13509
1186	hira.S	1	1.08354	0.512539	1.03901	1.14736	1.07057	1.19434
1187	ufd1l.S	1	1.07333	0.587116	1.14687	1.12922	1.16814	1.05317
1188	sept2-a.L	1	1.09607	1.07578	1.16801	1.28572	1.10509	1.18119
1189	txnrd2.S	1	0.733592	0.505093	1.02116	0.980792	0.959273	0.904381
1190	trmt2a.S	1	0.989645	0.587924	1.05571	1.04991	1.03566	0.995748
1191	ranbp1.S	1	0.857674	0.599874	1.11716	0.975303	1.099	0.927842
1192	pgam5.S	1	1.01749	0.517718	1.01129	1.02489	0.984299	1.05443
1193	golga3.L	1	1.08637	1.06216	1.09737	0.938942	0.835947	0.997334
1194	rnf113a.S	1	1.10309	1.34005	1.02001	1.12799	0.937422	1.0748
1195	pus1.L	1	0.934733	0.508892	0.99213	1.00644	1.07972	1.01669
1196	bri3bp.S	1	0.995071	0.973537	0.974911	0.926559	0.849114	0.83341
1197	sbno2.L	1	1.06183	0.640627	1.12431	1.13219	1.39571	0.853959
1198	hip1r.S	1	1.14597	1.10186	1.09172	1.21214	1.13661	1.1683
1199	denr.S	1	1.21661	0.660509	1.06683	1.04321	1.16056	0.966964
1200	clip2.L	1	0.914415	0.480081	0.908665	0.968255	0.96127	0.935601
1201	diablo.S	1	0.79739	1.07734	0.794827	0.806139	0.851597	0.766399
1202	psmd9.S	1	1.01369	0.55305	0.898132	0.937293	1.07041	0.969118
1203	tmem120b.S	1	1.10782	1.42009	1.14916	1.26595	1.16247	2.2102
1204	atp2a2.S	1	1.10798	0.536313	1.09533	1.08234	1.13008	1.02973
1205	Xelaev18031660m	1	0.997936	0.610031	1.07068	1.10209	1.03713	0.866343
1206	pptc7.S	1	1.03251	0.786233	1.28453	1.04562	1.13513	1.18769
1207	atxn2.S	1	1.48464	0.990249	1.08375	1.30743	1.26918	1.1783
1208	cux2.S	1	1.0793	1.63236	1.47702	1.34934	1.99343	1.2028
1209	erp29.S	1	1.23879	1.87677	1.17998	1.21447	1.15018	1.33301
1210	naa25.S	1	1.21078	1.20714	1.08186	1.14778	1.05571	1.11837
1211	rpl6.S	1	1.36543	1.43571	1.19975	1.3756	1.14856	1.16323
1212	ptpn11.L	1	0.954041	0.568466	0.948212	0.991553	1.04976	1.0444
1213	rfc5.S	<LOQ	<LOQ	<LOQ	<LOQ	<LOQ	<LOQ	<LOQ
1214	pebp1.S	1	0.817931	0.878077	1.07694	0.976028	0.788055	0.927087
1215	tcn2.S	1	1.226	0.657974	1.11883	1.27341	1.09484	1.16854
1216	hint1.S	1	0.73376	0.451905	0.965396	0.927605	0.962329	0.883569
1217	prrc1.L	1	0.789586	1.07942	0.951644	1.19824	0.855707	1.28497
1218	lmnb1.S	1	0.839546	0.980413	1.30377	1.30974	1.39759	1.15455
1219	phax.S	1	1.29932	2.01396	0.823822	0.846176	0.857812	0.730124
1220	aldh7a1.S	1	0.904304	0.570481	0.994855	0.926961	0.969743	0.820509
1221	gramd3.S	1	1.21963	0.953962	1.30044	1.56005	0.795236	2.21672
1222	ppic.S	1	1.08862	0.675277	1.25814	1.4522	1.3397	1.38598
1223	snx2.L	1	1.09063	1.15987	1.01438	1.07629	1.09538	1.03741
1224	tmed7.S	1	0.947884	0.47759	1.01404	1.07732	1.0424	1.11667
1225	reep5.S	1	1.24545	0.762523	1.20707	1.19837	1.27193	0.924746
1226	slc25a46.S	1	1.06432	0.78929	0.907946	1.12572	1.09704	0.912963
1227	pam.L	1	0.932917	0.959135	0.858855	0.794385	0.877971	0.897024
1228	lnpep.S	1	1.07386	0.248857	1.62527	1.48747	1.36863	1.08779
1229	cast.S	1	0.813052	0.437981	0.864105	0.875437	0.904328	0.914523
1230	ell2.S	1	1.23729	1.23601	0.922983	0.860073	0.993159	1.39059
1231	glrx.S	<LOQ	<LOQ	<LOQ	<LOQ	<LOQ	<LOQ	<LOQ
1232	cetn3.L	1	0.944807	0.108417	1.10302	1.16961	1.22003	1.03547
1233	rasa1.S	1	1.03318	0.996651	1.02232	1.09606	1.02342	1.06115
1234	Xelaev18010842m	<LOQ	<LOQ	<LOQ	<LOQ	<LOQ	<LOQ	<LOQ
1235	ak6.L	1	1.17563	1.04255	1.00352	1.17155	1.02465	0.922918
1236	smn2.S	1	1.47163	4.67445	0.969847	0.698119	1.05387	0.918835
1237	mccc2.L	1	1.10304	0.645583	1.41824	1.26181	1.33181	1.46563
1238	tnpo1.S	1	1.14524	1.20888	1.35886	1.2897	1.44633	1.03897
1239	btf3.S	<LOQ	<LOQ	<LOQ	<LOQ	<LOQ	<LOQ	<LOQ
1240	hexb.S	1	0.889061	0.954914	0.911422	0.91537	0.885235	0.788261
1241	col4a3bp.S	1	1.36195	0.700187	1.01317	1.15116	1.04441	0.983828
1242	tbca.S	1	1.15491	1.03684	1.07471	1.05852	1.25643	1.0308
1243	ccnb1.S	<LOQ	<LOQ	<LOQ	<LOQ	<LOQ	<LOQ	<LOQ
1244	ppwd1.S	1	1.21945	0.700735	1.1322	1.30798	1.16055	1.19592
1245	mrps30.S	1	1.11077	1.02922	0.983728	1.08623	0.999783	1.09737
1246	Xetrov90008802m.S	1	0.838899	0.482017	1.10351	1.11956	1.11033	1.05211
1247	paip1.S	1	1.25796	1.54102	1.07076	1.07992	1.11526	1.01909
1248	hmgcs1.L	1	1.02431	0.460516	0.917112	1.03785	1.03182	0.982177
1249	nadk2.S	1	0.989252	0.523663	0.990772	1.09339	1.01743	1.05629
1250	brix1.L	<LOQ	<LOQ	<LOQ	<LOQ	<LOQ	<LOQ	<LOQ
1251	zfr.S	1	1.0478	0.665285	0.988128	1.04283	1.13567	1.08239
1252	lman1.S	1	0.979139	0.540806	1.01472	1.00775	0.950605	1.10276
1253	nedd4l.L	1	1.05177	1.00978	1.05669	0.980631	0.917002	1.16232
1254	atp8b1.S	1	1.27645	1.23271	1.10868	1.03369	0.840093	1.43622
1255	nars.S	1	0.74976	0.387241	0.995603	1.00479	1.00576	0.866785
1256	txnl1.S	1	1.10183	1.14346	1.05249	1.09789	1.10545	1.02852
1257	rab27b.S	1	1.23193	1.32469	1.56246	1.20694	1.57515	1.07954
1258	me2.S	1	0.710816	0.389955	0.906668	0.926283	0.906611	0.829065
1259	acaa2.S	1	1.18297	1.1322	1.20374	1.06495	1.21622	1.15583
1260	c18orf32.S	1	0.67888	0.85995	0.854417	0.881005	0.876792	1.2293
1261	fdx1l.L	1	0.843717	0.734947	1.23437	1.16163	1.30385	1.19461
1262	atp5a1.S	1	0.99941	0.580838	1.1097	1.00455	1.10017	1.04894
1263	Xelaev18011137m	1	0.790225	0.796673	0.724021	1.17469	1.06021	0.697283
1264	ubap2.S	1	0.979133	1.6279	0.960875	0.893386	1.21959	1.17748
1265	ubap1.S	<LOQ	<LOQ	<LOQ	<LOQ	<LOQ	<LOQ	<LOQ
1266	vwa5a.L	1	1.06441	0.616071	0.956275	0.937903	0.970783	0.897973
1267	vcp.S	1	1.03624	1.16309	1.09542	0.987506	1.10831	0.968472
1268	fancg.S	1	0.954456	0.4421	0.80942	1.41901	0.955005	2.18443
1269	stoml2.S	1	0.947495	1.11627	1.24856	1.19521	1.29753	1.14973
1270	recql4.L	1	1.2023	0.620143	1.07851	1.10688	1.10688	1.08126
1271	vps28.L	1	0.726076	0.218617	0.738426	0.70798	0.747238	0.634931
1272	LOC100497622-like.L	1	1.01287	0.720664	1.2569	1.19032	1.30618	1.26144
1273	cbs.L	1	0.997531	0.344184	0.816329	0.713854	0.838055	0.788604
1274	atp1a1.L	1	0.838922	0.690073	1.04367	1.01541	1.03367	1.02386
1275	Xelaev18014483m	1	0.816307	0.871092	0.985358	1.0177	0.970005	0.988469
1276	timmdc1.L	1	0.833574	2.18213	1.5284	0.716867	1.06664	2.42357
1277	c21orf33.L	1	1.14839	1.41218	0.854358	0.94563	0.895695	0.979471
1278	u2af1.S	1	1.27961	0.778078	0.925982	1.07479	0.950328	1.126
1279	rrp1b.L	<LOQ	<LOQ	<LOQ	<LOQ	<LOQ	<LOQ	<LOQ
1280	pdxk.L	1	0.997257	0.633217	0.977376	0.976833	0.939891	0.964734
1281	agpat3.L	1	0.967218	0.55024	1.15617	1.17555	1.17128	1.11326
1282	LOC100049121.L	1	1.38563	1.49857	1.27813	1.27925	1.30343	1.12033
1283	ndufb4.L	1	0.92892	0.862204	1.05978	0.969426	1.09548	1.03057
1284	naa50.S	1	1.04667	0.698186	1.05446	0.978559	0.992271	0.906682
1285	atp6v1a.L	1	1.03237	1.06787	1.00387	1.03111	1.0493	0.963235
1286	qtrtd1.L	1	1.16656	2.84683	1.10208	1.12711	1.02924	1.29446
1287	igsf11.L	<LOQ	<LOQ	<LOQ	<LOQ	<LOQ	<LOQ	<LOQ
1288	upk1b.L	1	1.3366	0.146264	0.701542	0.520308	0.985274	0.550873
1289	pou2f1.S	<LOQ	<LOQ	<LOQ	<LOQ	<LOQ	<LOQ	<LOQ
1290	gpa33.L	1	0.79811	2.97335	1.13585	1.19017	1.1821	0.592044
1291	gpr89b.L	1	1.0084	0.658974	1.00181	0.767654	0.803391	1.0165
1292	gtpbp8.L	1	1.05882	10.479	0.982482	1.0924	0.981484	1.03123
1293	LOC100489930.L	1	0.839625	0.774389	1.33895	1.23286	1.15273	1.05568
1294	bcl9.S	<LOQ	<LOQ	<LOQ	<LOQ	<LOQ	<LOQ	<LOQ
1295	LOC100488906.L	1	0.667082	0.648952	0.938204	1.61343	1.26247	2.45353
1296	wrb.L	<LOQ	<LOQ	<LOQ	<LOQ	<LOQ	<LOQ	<LOQ
1297	hmgn1.L	<LOQ	<LOQ	<LOQ	<LOQ	<LOQ	<LOQ	<LOQ
1298	psmg1.L	1	1.04964	1.16213	1.05946	0.954537	0.820642	1.11017
1299	dscr3.L	1	0.873568	0.529632	0.955459	1.07744	0.961326	0.966053
1300	hlcs.L	1	1.24676	0.636811	0.95445	1.09852	0.929059	1.0293
1301	chaf1b.L	1	1.10806	0.444568	0.907471	1.00697	0.90584	0.856559
1302	morc3.S	1	0.968558	1.04954	1.01201	1.30569	1.23727	0.896543
1303	cbr3.L	1	1.65778	0.93772	1.32773	1.39504	1.42442	1.22184
1304	Xelaev18011461m	1	0.874018	0.929473	0.866056	0.900696	0.911924	0.851527
1305	rcan1.L	<LOQ	<LOQ	<LOQ	<LOQ	<LOQ	<LOQ	<LOQ
1306	atp5o.L	1	0.973764	1.12434	1.14809	1.12623	1.19222	0.9613
1307	cryzl1.L	1	0.996652	1.00896	0.995721	1.06601	1.0436	1.01754
1308	son.S	1	1.0342	0.512772	0.96259	1.00153	0.856237	1.03728
1309	patl2.L	1	1.00323	0.399645	0.452078	0.415734	0.442956	0.438016
1310	LOC100485140.L	1	1.07522	1.1033	1.10055	1.12366	1.14145	1.0064
1311	synj1.S	1	0.985598	0.624893	1.12947	1.12671	1.05771	1.06201
1312	sod1.L	1	0.757747	0.40524	1.05273	1.02898	1.03303	0.913541
1313	tiam1.S	1	1.03837	0.430653	0.895531	1.11664	0.957626	0.945114
1314	cct8.L	1	0.962766	0.509877	1.09742	1.09715	1.13192	0.996759
1315	ltn1.L	1	1.14702	0.477233	1.01229	1.03821	1.03783	1.04188
1316	gabpa.L	1	1.04772	0.600212	1.3164	1.0426	0.706464	1.12786
1317	atp5j.L	1	0.817219	0.499649	1.17777	0.903675	1.2415	0.833667
1318	mrpl39.L	1	0.894602	0.517135	0.98994	0.972129	0.993943	0.931001
1319	cpox.L	1	0.972979	0.52387	1.0346	1.02323	1.03506	0.983046
1320	mina.L	1	1.54442	1.14717	1.58639	1.1216	1.14166	1.88946
1321	arl6.L	1	0.855695	0.528984	1.12393	1.57389	1.20504	1.81043
1322	chmp2b.L	1	0.913549	0.705453	0.91758	1.07396	1.04957	1.007
1323	gbe1.L	1	1.34376	1.43253	1.20568	1.2483	1.24726	1.14218
1324	usp25.S	<LOQ	<LOQ	<LOQ	<LOQ	<LOQ	<LOQ	<LOQ
1325	cxadr.L	1	1.13602	0.732161	1.14749	1.17432	1.2558	1.05476
1326	zp4.2.L	1	0.92033	33.2124	0.809783	1.18493	0.926018	1.24845
1327	LOC100494768.L	<LOQ	<LOQ	<LOQ	<LOQ	<LOQ	<LOQ	<LOQ
1328	cmss1.L	1	1.09374	0.766478	1.22144	0.798527	0.843324	0.759937
1329	tbc1d23.L	1	0.945615	0.793733	0.737529	1.2917	1.0905	1.20732
1330	fancb.L	1	1.17584	1.09504	1.1828	1.07982	1.16516	0.930455
1331	pir.L	1	1.07144	4.30279	1.75237	2.36308	1.70882	1.57114
1332	ctps2.L	1	1.13205	0.579685	1.17982	1.22617	1.24195	1.28495
1333	shpk.S	1	0.705715	0.695114	0.853361	0.911333	0.805216	0.832311
1334	tbl2.S	1	1.04438	0.558173	0.998877	1.04961	1.03654	1.14668
1335	specc1.L	1	1.00053	0.490352	0.952213	1.23859	1.04928	1.12967
1336	cpd.S	1	1.0413	0.550505	1.06716	1.19162	1.08034	1.13181
1337	nsrp1.L	1	0.741963	3.35025	0.870172	1.06351	0.972013	0.936951
1338	blmh.S	1	1.05774	0.901204	0.963527	1.02264	0.963912	1.02221
1339	git1.S	1	0.891239	0.742573	1.53302	1.34543	1.23087	1.4532
1340	nufip2.L	1	1.26922	1.35538	1.04221	1.6294	1.00706	1.18722
1341	pipox.L	1	0.955414	0.582592	1.05921	1.155	1.07633	0.982912
1342	dhrs13.L	1	0.673201	0.350049	0.865209	0.925039	0.87528	0.815713
1343	flot2.L	<LOQ	<LOQ	<LOQ	<LOQ	<LOQ	<LOQ	<LOQ
1344	unc119.L	1	1.05759	1.22968	1.1158	1.10171	1.01793	1.00597
1345	pigs.L	1	0.86638	0.418578	1.13321	1.10614	1.0931	1.00293
1346	aldoc.L	1	1.05639	1.2668	1.15313	1.05495	1.09897	1.01936
1347	spag5.L	1	1.2599	0.947512	0.903904	0.876669	0.847827	0.914577
1348	kiaa0100.L	1	0.990184	0.559611	1.05661	1.10833	0.992203	1.1594
1349	supt6h.L	1	0.887833	1.08039	0.755676	0.69826	0.988453	1.26578
1350	LOC100145149.L	1	1.21669	1.77125	1.26934	1.40528	1.38137	1.3116
1351	vtn.L	1	1.02105	0.617	1.08559	1.1294	1.10769	1.00021
1352	tmem199.L	1	1.05427	0.628647	1.03264	1.2623	1.14216	1.03947
1353	poldip2.L	1	0.820571	0.723555	0.674529	0.899544	0.899099	1.03187
1354	tsr1.L	1	1.17747	0.954325	0.993296	0.96769	0.963311	0.96015
1355	srr.L	1	1.07241	<LOQ	0.999795	1.3178	0.913896	1.19657
1356	dph1.L	1	1.06968	0.48024	1.06246	0.997259	0.938035	1.57785
1357	rpa1.L	1	1.12364	0.631578	1.03922	1.1004	1.09739	0.976186
1358	serpinf2.S	<LOQ	<LOQ	<LOQ	<LOQ	<LOQ	<LOQ	<LOQ
1359	wdr81.L	1	0.976378	0.503782	0.981772	1.18854	1.09958	1.18927
1360	pudp.L	1	1.04888	0.717995	0.949941	0.928201	0.930516	0.964437
1361	arsh.L	1	1.04212	0.57839	0.95276	0.945345	0.995481	0.950475
1362	dhrsx.L	1	0.781636	0.398403	1.0999	0.967701	0.960965	1.22868
1363	asmtl.L	1	0.794747	0.760769	1.1859	1.10411	1.18296	1.07658
1364	pcyt1a.S	<LOQ	<LOQ	<LOQ	<LOQ	<LOQ	<LOQ	<LOQ
1365	baz1b.S	1	1.03468	0.480183	1.03891	1.03119	1.08402	0.969898
1366	cldn3.L	1	0.848661	0.589368	0.699949	0.670284	0.537439	0.746505
1367	zfat.L	1	1.07459	0.78281	0.918118	0.973672	0.926303	0.92598
1368	arse.L	1	0.985798	0.740797	0.565932	0.703912	0.794131	0.722071
1369	apoo.L	1	0.940807	0.549358	0.952574	0.962593	1.00224	0.896372
1370	pdha1.L	1	1.01956	1.16145	1.04071	1.13352	1.08168	1.08884
1371	map3k15.S	1	1.16206	1.47625	1.17635	1.05559	0.974795	1.09753
1372	eif1ax.S	1	1.39636	0.823338	1.17246	1.25174	1.21943	1.00432
1373	rps6ka3.L	1	0.997505	0.495512	0.976859	1.05611	1.00843	0.915613
1374	atp5f1.L	1	1.06909	1.13063	1.08387	1.21898	1.23841	1.11473
1375	myo1c.L	<LOQ	<LOQ	<LOQ	<LOQ	<LOQ	<LOQ	<LOQ
1376	ywhae.L	1	1.43972	2.49993	1.05997	1.1446	1.56264	0.989669
1377	crk.L	1	1.04272	0.587115	1.07345	1.17355	1.05969	1.09796
1378	Xelaev18011904m	1	1.12312	0.0242612	0.831014	0.979413	1.1203	1.03119
1379	mettl16.L	1	1.1326	1.0912	1.22672	1.33318	1.2225	1.16016
1380	pafah1b1.L	1	1.05525	0.553108	1.19831	1.19153	1.21309	0.99006
1381	cluh.L	1	0.902937	1.02328	1.01384	0.999807	0.987622	0.948945
1382	LOC100495163.L	1	1.98032	0.03307	1.7615	1.67921	2.06162	1.51213
1383	ncbp3.L	<LOQ	<LOQ	<LOQ	<LOQ	<LOQ	<LOQ	<LOQ
1384	rabgef1.L	1	1.05413	0.780003	1.11485	0.954864	1.04415	1.01791
1385	hsd11b1.L	1	0.74544	0.477227	1.25754	1.09067	0.98413	1.24599
1386	Xetrov90004689m.L	1	1.67437	0.991028	1.07808	0.875166	0.788377	0.810353
1387	Xelaev18011978m	1	0.8654	0.481276	1.096	1.0909	1.1684	0.918538
1388	csde1.L	1	1.02621	0.552527	0.971303	1.05215	1.05102	0.924305
1389	nras	1	0.901265	1.0658	0.918206	0.918344	0.869531	0.981402
1390	trim33.S	<LOQ	<LOQ	<LOQ	<LOQ	<LOQ	<LOQ	<LOQ
1391	srsf3.L	<LOQ	<LOQ	<LOQ	<LOQ	<LOQ	<LOQ	<LOQ
1392	adprhl2.S	1	1.03407	0.571962	1.02477	1.12707	1.18246	0.97373
1393	trappc3.S	1	1.33019	0.689806	1.16975	1.16922	1.09936	1.01783
1394	map7d1.S	<LOQ	<LOQ	<LOQ	<LOQ	<LOQ	<LOQ	<LOQ
1395	thrap3.L	<LOQ	<LOQ	<LOQ	<LOQ	<LOQ	<LOQ	<LOQ
1396	mycbp.S	1	0.908607	1.07206	1.00708	1.04546	1.13255	0.918386
1397	rpa2.L	1	1.11392	0.603418	1.10518	1.07117	1.10127	1.13581
1398	eya3.S	1	1.14145	0.868265	0.904877	1.11014	0.817086	1.02309
1399	pum1.S	<LOQ	<LOQ	<LOQ	<LOQ	<LOQ	<LOQ	<LOQ
1400	snrnp40.L	1	0.848372	0.762728	1.11143	1.09098	1.1239	1.10852
1401	zcchc17.L	1	0.779248	0.737145	0.723296	0.618633	0.796997	0.83707
1402	ctps1.L	1	1.069	4.98545	1.05869	1.09451	0.996846	1.20205
1403	rcc1.L	1	0.934808	1.66842	1.4264	1.25786	1.09813	1.25158
1404	rab39a.L	1	1.05955	0.604046	1.22471	1.28932	1.28803	1.05955
1405	sesn3.S	1	1.14493	0.663391	0.966879	1.24549	0.914956	1.25727
1406	wdtc1.S	1	0.908005	0.887484	1.10572	0.99545	1.08938	1.00111
1407	nudc.L	1	0.9182	0.941324	0.957016	1.05223	1.08791	1.03977
1408	rps6ka1.L	1	1.14954	0.56829	0.986724	1.06267	1.02394	0.992087
1409	cep85.S	1	0.811414	0.757652	0.873473	0.870978	0.924323	1.10799
1410	cisd3.L	1	0.607365	0.463963	0.791746	0.750949	0.791399	0.758823
1411	stmn3.L	1	0.852239	1.18719	1.00563	1.07653	1.11348	0.891674
1412	abhd10.L	1	0.897852	0.510922	0.93572	0.986407	1.01643	0.842687
1413	srsf1.S	1	0.966804	0.712396	1.04658	1.08978	1.16929	1.10519
1414	tuba3c.L	1	1.23964	0.641636	1.19558	1.15493	1.1703	1.07451
1415	ipo9.L	1	0.929277	0.539757	1.01871	1.0892	1.02067	1.14595
1416	dynll2.L	<LOQ	<LOQ	<LOQ	<LOQ	<LOQ	<LOQ	<LOQ
1417	parl.L	1	1.09523	0.146728	1.24954	1.21361	0.969921	1.00651
1418	apobec2.L	<LOQ	<LOQ	<LOQ	<LOQ	<LOQ	<LOQ	<LOQ
1419	sars.L	1	0.93743	0.572153	0.999665	0.952321	1.01105	0.889534
1420	rnpep.L	1	0.990438	0.933385	1.07323	1.13091	1.10084	0.991553
1421	Xelaev18014826m	1	1.17021	1.10367	1.12652	1.12372	1.24913	1.29876
1422	rps10.L	1	0.927093	0.595074	0.933725	0.991732	0.954783	0.889324
1423	ppil1.L	1	1.21174	1.39202	0.963779	1.04944	1.10694	0.962151
1424	yod1.L	1	0.948543	0.944598	0.925454	0.969178	0.947491	1.02736
1425	c4bpa.L	1	1.09261	0.579474	1.14008	0.999449	0.930707	1.12278
1426	arc3.L	1	1.00979	<LOQ	1.15606	1.17983	1.20664	1.09189
1427	ap4b1.L	1	1.30202	1.08234	1.10129	1.17154	1.18018	1.12117
1428	rhoc.S	1	1.61937	1.75564	1.35909	1.26126	1.31113	1.1693
1429	loc100494487.L	1	1.09575	1.12629	1.03627	1.07589	1.01251	0.99408
1430	capza1.L	1	1.05385	0.582079	1.03253	1.02777	1.03987	1.01203
1431	st7l.L	1	0.389328	0.103472	1.23309	0.571444	0.316791	1.68893
1432	ddx20.L	1	1.16057	0.509829	1.02762	1.06872	1.05503	1.06138
1433	rap1b.L	1	0.941015	1.13126	1.07993	1.07926	1.04474	0.922284
1434	dynlt3.L	1	1.23581	1.33998	1.04342	1.0207	0.980019	1.26574
1435	sytl5.S	1	0.990645	0.700945	1.08953	1.2219	1.12585	1.09071
1436	atp6ap2.L	1	1.15305	0.674299	1.08147	0.981673	0.967465	0.968579
1437	usp9x.L	1	1.06963	0.602018	1.03283	1.01076	1.06537	0.922582
1438	rpl8.L	1	1.00513	0.623621	1.07224	1.01923	1.06202	0.976069
1439	nom1.L	1	1.11763	1.12265	1.17958	1.31892	1.22526	1.18466
1440	atg3.L	1	1.12165	1.19093	1.26328	2.18685	1.45219	1.55021
1441	ago4	<LOQ	<LOQ	<LOQ	<LOQ	<LOQ	<LOQ	<LOQ
1442	psmb2.L	1	1.05588	0.528539	1.14294	1.18198	1.18365	1.04667
1443	znf706.2.L	<LOQ	<LOQ	<LOQ	<LOQ	<LOQ	<LOQ	<LOQ
1444	sfpq.L	<LOQ	<LOQ	<LOQ	<LOQ	<LOQ	<LOQ	<LOQ
1445	zmym6nb.L	1	1.17928	1.09692	0.99084	0.988987	1.17568	1.09073
1446	hnrnpr.L	<LOQ	<LOQ	<LOQ	<LOQ	<LOQ	<LOQ	<LOQ
1447	atpif1.L	1	0.55272	0.645915	1.09977	1.04538	1.31818	1.0063
1448	mecr.L	1	0.824438	0.502512	0.992068	1.03034	1.09673	0.871309
1449	srsf4.L	1	1.16643	0.972517	0.935159	0.838985	0.961928	0.887415
1450	stx12.L	1	1.07508	0.592741	1.06377	0.981632	1.03545	1.17896
1451	yrdc.S	1	1.28611	0.923413	1.38137	1.47423	1.52573	1.33772
1452	sf3a3.L	1	0.911723	<LOQ	1.19887	1.2225	1.21475	1.25072
1453	gnl2.L	1	1.06353	0.711072	0.82663	0.834578	0.901839	0.857888
1454	lsm10.L	<LOQ	<LOQ	<LOQ	<LOQ	<LOQ	<LOQ	<LOQ
1455	loc100498165.L	1	1.36757	0.928262	1.39721	1.224	1.16001	1.12903
1456	oscp1.S	1	0.889288	0.793859	0.931235	0.965522	0.942842	1.06145
1457	mrps15.S	1	1.28837	0.645559	1.03261	1.31276	1.0319	1.79651
1458	bsdc1.S	1	1.16486	0.552957	1.00307	1.09233	1.09964	1.06114
1459	marcksl1.S	<LOQ	<LOQ	<LOQ	<LOQ	<LOQ	<LOQ	<LOQ
1460	tor2a.S	1	1.10756	2.21455	1.0689	1.18208	0.960555	0.99856
1461	eif3i.L	1	1.07846	0.559281	1.09109	1.02559	1.0253	0.98153
1462	kpna6.L	1	1.06559	0.567876	1.03145	1.08362	1.08569	1.07161
1463	txlna.L	1	1.20281	1.03462	1.20201	1.18256	1.21355	1.17094
1464	ptp4a1.S	1	0.942265	0.646537	1.02367	1.07013	1.05293	0.957758
1465	col16a1.L	<LOQ	<LOQ	<LOQ	<LOQ	<LOQ	<LOQ	<LOQ
1466	nfyc.S	<LOQ	<LOQ	<LOQ	<LOQ	<LOQ	<LOQ	<LOQ
1467	kdm1a.L	1	0.875308	1.0211	0.93347	1.05158	1.25139	0.984179
1468	zmpste24.L	1	0.911304	1.38705	1.08486	1.13945	1.0853	0.896975
1469	luzp1.S	1	0.817384	0.789214	0.650953	0.963117	0.583831	1.33188
1470	mtfr1l.S	1	1.11703	1.09868	1.27727	1.30807	0.942058	1.14775
1471	Xelaev18012591m	1	1.39713	0.819125	0.994351	0.98571	0.847756	0.992747
1472	tmem57.L	1	0.752224	0.759514	0.85595	0.916794	0.904546	1.08638
1473	LOC734071.L	1	1.16196	0.712661	1.34912	1.33647	1.21229	1.16856
1474	srrm1.L	1	1.26863	0.820429	1.14454	1.15164	1.20271	1.02992
1475	hpca.L	1	1.01138	1.05402	1.12451	1.19975	1.0848	1.08484
1476	yars.L	1	1.10265	1.08734	1.18776	1.23428	1.21847	1.06109
1477	rbbp4.S	1	1.07869	0.668248	1.06744	1.04021	1.02785	0.921234
1478	zbtb8os.L	1	1.15998	0.663616	1.07067	1.11235	1.08596	1.19196
1479	ak2.L	<LOQ	<LOQ	<LOQ	<LOQ	<LOQ	<LOQ	<LOQ
1480	ndufs5.L	1	1.02147	1.38697	1.01068	0.92771	0.984492	0.885576
1481	fuca1.L	1	1.12744	0.540636	0.914818	1.00636	0.832167	0.845961
1482	gale.L	1	0.983215	0.494177	0.993928	0.984096	0.937298	0.984072
1483	lypla2.L	1	1.04994	0.544339	1.23864	1.27285	1.2466	1.07712
1484	pithd1.L	1	1.13087	0.668553	1.06029	0.964179	0.958917	0.99871
1485	Xelaev18028961m	1	0.947695	0.572681	0.931335	0.951106	0.863211	0.800262
1486	eef1a1o.L	1	1.1306	0.505552	1.12896	1.2367	1.07987	0.992429
1487	ppt1.L	1	0.932892	0.531805	1.02164	1.00791	1.0593	0.870344
1488	cap1.L	1	0.995883	1.08211	0.99598	0.986148	1.03473	0.908717
1489	trit1.L	1	1.0121	0.656506	0.781862	0.526124	0.55527	0.923902
1490	ppie.L	1	0.621923	0.9027	0.828503	0.620135	0.707213	0.572756
1491	cltc.L	1	1.06333	0.590628	1.06438	1.03915	1.05302	1.07412
1492	ptrh2.S	1	0.993947	0.464204	1.05928	1.12181	1.05212	0.97379
1493	vmp1.L	1	0.91263	0.585283	1.18604	1.01455	1.20283	0.972364
1494	rps6kb1.L	1	1.03729	0.585943	1.1581	1.24454	1.1852	1.08431
1495	aldh3a2.L	<LOQ	<LOQ	<LOQ	<LOQ	<LOQ	<LOQ	<LOQ
1496	ap2b1.L	1	1.30746	0.872984	0.71317	1.41986	0.903696	0.770504
1497	taf15.L	1	0.736593	0.607712	0.937328	0.842506	0.857341	0.826023
1498	por.L	1	1.1536	1.18604	1.31104	1.00086	1.06862	0.815177
1499	tmem120a.L	1	1.17613	1.18099	1.12468	0.958563	1.16621	1.07867
1500	mdh2.L	1	0.940692	0.506367	1.05415	1.08055	1.05288	0.98475
1501	syap1.L	1	1.35385	0.781969	1.26446	1.26201	1.31531	1.00698
1502	polr2j.S	1	1.05264	0.685978	1.1059	1.19895	1.11045	1.10651
1503	txlng.L	1	0.903172	0.963047	0.976018	0.981292	1.0007	1.01758
1504	rbbp7.L	1	1.03313	0.642594	1.17234	1.19439	1.19673	1.14535
1505	scml2.L	1	1.75648	0.984277	1.64731	1.70481	1.80198	1.65981
1506	smg8.L	1	1.02611	0.700179	1.21731	1.16807	1.14326	1.19347
1507	ska2.S	1	1.07201	0.637824	1.09649	1.03695	1.03539	1.0432
1508	ppm1e.L	1	1.05504	1.02459	1.05663	1.10779	1.11238	0.921906
1509	rad51c.L	1	0.635305	0.383287	0.906104	0.939954	0.950257	0.854884
1510	LOC100498469-like.L	1	1.03537	0.84071	0.848346	0.930244	0.963558	1.12565
1511	vps53.L	1	1.18826	0.551881	1.09465	1.22853	1.23254	1.08751
1512	nxn.L	1	0.87755	14.6613	1.2146	0.396673	0.966655	1.48032
1513	glod4.L	1	0.765402	0.751512	0.969031	1.05728	0.97848	0.889079
1514	gemin4.L	1	1.18979	1.10802	1.18433	1.20651	1.17457	1.10571
1515	asl.L	1	0.906538	0.47895	1.01478	1.02109	1.03436	0.921138
1516	gusb.S	1	0.987799	0.490518	1.1432	1.20068	1.15096	1.09342
1517	chchd2.L	1	1.3933	0.536087	1.18836	1.11858	1.23583	1.01622
1518	sumf2.L	1	1.00645	0.28092	1.15086	1.16923	1.17952	1.04263
1519	cct6a.L	1	1.01074	0.570428	1.04093	1.01202	1.07392	1.03814
1520	gbas.S	1	0.752678	0.564977	1.11755	1.25716	1.1894	0.918752
1521	mrps17.L	1	1.10229	0.604723	1.04577	1.04087	1.0655	1.2066
1522	sbds.L	1	1.16223	0.725651	1.15722	1.40578	1.35901	1.10803
1523	c11orf54.L	1	0.854574	0.491757	0.863621	0.827034	0.891214	0.778378
1524	rfc2.L	1	1.11825	0.646358	1.0433	1.04067	1.0825	1.02522
1525	mybbp1a.L	1	1.04948	0.522999	1.0644	1.03854	1.00432	0.975841
1526	ankfy1.L	1	1.07856	1.04691	1.20466	1.18691	1.12065	1.14902
1527	cyb5d2.L	1	0.876938	0.396336	1.00272	0.895186	1.00804	0.830844
1528	atp2a3.L	1	1.11365	0.620446	0.986235	0.981533	0.975624	0.950415
1529	camkk1.S	1	1.29065	0.767161	1.27542	1.23832	1.17504	1.33775
1530	Xelaev18012813m	1	1.046	<LOQ	0.862434	0.449327	0.196428	2.51817
1531	wbscr16.L	1	0.671193	0.779751	0.846281	0.829152	0.870915	1.10558
1532	rpl24.L	1	1.15511	0.718445	1.09796	1.26219	1.00362	1.00603
1533	alcam.L	<LOQ	<LOQ	<LOQ	<LOQ	<LOQ	<LOQ	<LOQ
1534	myh15.L	1	0.890388	0.74449	0.863097	1.65462	1.09189	0.953557
1535	kiaa1524.L	1	1.10836	0.721677	1.46907	1.53601	1.35485	1.29731
1536	akap1.L	1	1.19436	0.398417	0.677606	0.760363	0.62829	0.729545
1537	nf1.S	1	0.867507	0.446612	1.25131	1.28644	1.39541	1.1967
1538	rabep1.L	1	1.05031	0.633131	1.09809	1.12315	1.12393	1.16285
1539	nup88.L	1	1.01027	0.504043	1.11768	1.02791	1.12511	1.14399
1540	c1qbp.L	1	0.982701	1.09435	1.16462	1.25324	1.27376	0.937254
1541	tfg.L	1	0.969645	0.441235	0.465454	0.667656	0.358109	1.14778
1542	gpm6a.L	1	0.985628	0.507422	1.11734	1.21065	1.15994	1.05
1543	rab9a.L	1	1.05917	0.505811	1.00061	1.03666	0.995437	1.11194
1544	tmsb4x.S	1	0.905822	0.354518	1.84442	0.685318	1.05134	0.879846
1545	prps2.L	1	1.04436	0.62619	1.02578	1.19419	1.13444	1.06675
1546	Xelaev18012903m	1	1.27556	1.65584	1.64613	1.2897	1.42391	1.34744
1547	ccdc138.L	1	1.95159	0.0334337	1.07306	1.15601	1.31678	1.38942
1548	ranbp2.L	1	0.993954	0.519951	0.955198	0.961874	0.969589	0.969541
1549	pdcl3.S	1	1.23203	0.781815	1.18144	1.27485	1.19048	0.918324
1550	tbc1d8.S	1	0.91549	0.843345	0.865808	0.764754	0.847537	1.04616
1551	cnot11.L	1	1.03693	0.940515	0.925383	1.04474	0.942996	1.20098
1552	tnik.L	1	1.13649	0.565232	1.033	1.16207	1.0811	1.09483
1553	mrps9.L	1	1.15978	0.623703	1.08582	1.2388	1.15044	1.09061
1554	c2orf49.L	<LOQ	<LOQ	<LOQ	<LOQ	<LOQ	<LOQ	<LOQ
1555	sept10.L	1	1.08972	1.02677	1.10542	0.993647	0.998967	1.06077
1556	cdc16.L	1	0.944461	0.695526	0.967096	0.986277	1.00824	0.9071
1557	eif5b.L	1	1.02426	1.78255	1.04196	1.04032	1.0109	0.937507
1558	txndc9.L	1	1.045	0.652704	1.10775	1.07731	1.22627	0.978002
1559	coa5.L	1	1.19	0.726849	0.996117	1.03342	1.17572	1.17579
1560	inpp4a.S	<LOQ	<LOQ	<LOQ	<LOQ	<LOQ	<LOQ	<LOQ
1561	vwa3b.L	1	1.22457	0.801624	1.36607	1.13891	1.30856	0.992675
1562	ube3a.L	1	1.04669	4.76142	1.01678	1.12583	0.948155	0.958178
1563	nipa1.L	1	1.01017	1.21557	1.00034	1.14847	0.88243	0.882995
1564	cyfip2.L	1	0.410251	1.74777	0.827005	0.943254	0.956885	0.997632
1565	ppp2r3b.S	1	1.21713	0.814181	1.15408	1.15615	1.00957	1.03311
1566	tfdp1.S	1	1.05086	0.841245	1.00347	0.821745	0.870434	1.0911
1567	grtp1.L	1	1.08536	11.9835	1.32385	1.249	1.24568	0.746423
1568	lamp1.L	1	1.1282	0.554272	1.05502	1.20893	1.26252	1.0366
1569	cul4a.S	1	1.02191	1.2329	1.16228	1.20348	1.09172	1.1459
1570	pcid2.L	1	1.04436	0.6513	1.16804	1.26533	1.16754	1.17008
1571	tubgcp3.L	1	0.994209	0.482799	1.02874	1.13578	1.09695	1.04692
1572	arhgef7.S	1	1.03451	0.846742	1.50131	1.626	1.22664	1.48871
1573	cars2.L	1	0.942216	0.532349	0.903947	0.902654	0.918998	0.882152
1574	carkd.L	1	0.840172	0.401125	0.850625	1.0414	0.922912	0.927347
1575	MGC75760.L	1	0.949633	0.805412	0.83351	0.904485	0.753181	0.816449
1576	tpp2.L	1	0.970563	0.529942	0.999566	1.00677	1.06026	1.01995
1577	pcca.L	1	1.28936	0.725744	1.35894	1.35269	1.39208	1.30653
1578	clybl.L	1	0.888641	0.517177	1.02171	1.09092	1.02835	0.971029
1579	dock9.L	1	0.956763	0.597718	1.15445	1.0038	1.15504	0.918695
1580	stk24.S	<LOQ	<LOQ	<LOQ	<LOQ	<LOQ	<LOQ	<LOQ
1581	ipo5.L	1	0.928149	0.506542	1.04785	1.04863	1.08232	1.01076
1582	uggt2.S	1	0.949212	0.503016	1.14767	1.18437	1.14042	1.06883
1583	dnajc3.L	1	0.878777	0.169725	0.944311	1.25273	0.957732	0.906066
1584	dct.L	1	1.38576	0.817919	1.02147	1.07162	1.06549	1.47176
1585	slitrk5.L	1	1.9758	0.0212367	0.861716	0.995543	1.14868	0.797269
1586	mycbp2.L	1	0.87868	4.37099	0.838187	1.22574	0.840085	0.993501
1587	loc100490530.L	1	1.37307	0.68804	1.3391	1.30292	1.43747	1.16236
1588	lmo7.L	1	1.05179	0.378544	0.736431	0.849628	0.727044	0.96872
1589	uchl3.L	1	1.02609	1.11083	1.10087	1.10269	1.09014	0.974927
1590	commd6.L	1	1.11894	1.52867	1.06543	0.997535	0.821716	1.05113
1591	dis3.L	1	0.907808	0.811108	1.08193	1.03317	0.960503	1.218
1592	mzt1.S	1	1.06605	0.810898	0.901136	1.24052	0.95079	0.933235
1593	tdrd3.L	1	1.18131	0.947721	1.00499	1.18021	0.942246	1.22867
1594	diaph3.L	1	1.0265	1.39781	1.13475	0.948996	0.978445	1.04734
1595	sugt1.S	1	1.22111	0.60723	1.14031	1.1631	1.01204	0.843112
1596	naa16-like.L	1	1.10541	0.221319	1.25582	1.17346	1.04654	0.831382
1597	vwa8.L	1	0.969312	0.575537	1.08176	1.23019	1.10508	1.11039
1598	tsc22d1.L	1	0.996476	0.0287831	0.915371	0.948837	0.865974	0.859699
1599	gpalpp1.L	1	0.9354	0.911754	1.00315	1.1279	1.20428	0.949106
1600	tpt1.L	1	1.02774	0.628828	1.12843	1.18415	1.23846	0.984381
1601	cog3.L	1	1.19116	0.967292	1.06815	1.00389	1.00074	1.06619
1602	Xelaev18013279m	1	1.13896	0.600844	1.05603	1.0691	1.00992	1.22466
1603	sucla2.L	1	1.19301	1.22914	1.1104	1.20438	1.17808	0.945486
1604	nudt15.L	1	1.38038	1.37363	1.3221	1.49712	1.23323	1.27032
1605	tmbim6.L	1	1.08538	0.768626	1.14356	1.22533	1.00493	1.31399
1606	arf5.L	1	1.18851	0.628278	1.17887	1.2751	1.2434	1.07259
1607	prkag2.S	1	1.59854	0.975521	0.907496	0.999791	0.949599	1.00969
1608	rhebl1.L	1	1.06635	0.483408	1.04343	1.02035	0.931341	1.13205
1609	Xelaev18013331m	1	1.0494	1.46935	0.686856	0.85903	0.87139	0.93945
1610	spats2.L	1	2.41324	1.16429	0.908329	0.806437	0.804314	0.821882
1611	cd63.L	1	1.04083	0.511315	1.01202	1.04161	1.05939	0.883974
1612	wdr61.L	1	0.861279	0.530366	1.08384	1.05982	1.03155	1.06126
1613	cnpy2.L	1	0.87598	0.600072	0.878364	1.01492	1.054	1.08721
1614	cs.L	1	1.13012	0.724234	1.15048	1.20455	1.23117	0.997284
1615	coq10a.L	1	0.89033	1.04021	0.795103	0.898347	0.902256	1.06269
1616	nabp2.S	1	1.20349	0.510924	1.09522	1.38918	1.09865	1.05073
1617	myl4.S	1	1.18975	0.70106	1.03889	1.06727	0.911377	0.949019
1618	zc3h10.L	1	0.958432	7.99921	1.15198	1.47795	0.846178	1.43947
1619	pa2g4.L	1	0.893344	0.492555	1.09249	1.12238	1.12343	0.986373
1620	rps26.L	1	1.04611	1.22586	0.952063	1.10264	0.946933	1.00058
1621	suox.S	1	0.838982	0.442788	0.953176	1.01955	1.01621	1.02498
1622	pmel.L	1	0.832436	0.561452	0.971078	1.03683	0.767696	1.01584
1623	pan2.L	1	1.3308	5.12928	1.21612	1.54688	0.750163	1.61925
1624	sarnp.L	1	0.977195	0.787304	1.10507	1.22462	1.14149	1.05017
1625	ormdl2.L	1	1.17404	0.585902	1.23474	1.38315	1.406	1.11332
1626	pym1.L	1	0.998601	0.60378	0.922821	0.918029	0.950887	1.04913
1627	stat2.S	1	1.79294	0.105973	2.35585	1.67442	2.16462	1.42185
1628	timeless.L	1	0.695683	0.442883	0.980243	0.68182	0.681426	0.900017
1629	atp5b.L	1	0.948903	0.390068	0.991435	0.918109	1.04519	0.858377
1630	ptges3.L	1	0.966795	0.613299	1.03365	1.01109	1.08931	0.894349
1631	rdh5.L	1	0.937566	0.541828	0.912562	0.965358	0.922385	0.892609
1632	hsd17b6.L	1	1.21058	0.730221	0.895643	0.874724	0.87019	0.941031
1633	myo1a.L	1	0.884201	2.37342	0.966764	0.911559	0.886224	1.05236
1634	shmt2.L	1	1.05496	0.63052	1.00606	1.03681	1.02712	0.945312
1635	r3hdm2.L	<LOQ	<LOQ	<LOQ	<LOQ	<LOQ	<LOQ	<LOQ
1636	mars.L	1	0.961016	1.07645	0.958596	1.05842	0.892748	0.965723
1637	Xetrov90006328m.L	1	1.25082	0.817454	1.0362	1.04537	1.04071	0.979043
1638	dctn2.L	1	0.927118	0.589378	0.97291	0.96214	1.1001	0.987495
1639	pip4k2c.L	1	1.27924	0.811556	1.15884	1.04679	1.04954	1.05232
1640	os9.S	1	1.20918	1.03511	1.36003	1.48921	1.66007	1.43192
1641	mettl1.L	1	1.0412	1.52284	0.902515	0.859964	0.838254	0.962363
1642	tsfm.L	1	1.26593	1.49104	1.19379	1.1015	0.997573	1.15557
1643	slc11a2.L	1	1.04004	2.9362	1.2156	1.22187	1.06386	1.05819
1644	Xelaev18013503m	<LOQ	<LOQ	<LOQ	<LOQ	<LOQ	<LOQ	<LOQ
1645	creb1.L	1	1.09876	1.04408	1.07789	1.26136	1.10054	0.798945
1646	larp4.S	1	1.02539	0.834012	1.00639	0.908987	0.867168	0.857039
1647	pfkm.L	1	0.895413	<LOQ	1.0311	1.12057	0.615081	0.938677
1648	tmem106c.L	1	1.07024	0.647161	1.16506	1.19927	1.30516	1.34807
1649	slc48a1.L	1	1.19997	0.536783	1.56793	1.19952	1.51918	1.3
1650	birc5.1.S	1	0.924292	2.16866	1.33667	1.33823	1.17021	0.885897
1651	loc100145274.L	1	0.908464	0.873339	1.2884	1.1164	1.40537	1.10933
1652	copz1.S	1	1.06269	0.501932	1.03449	1.06452	1.04801	1.06107
1653	hnrnpa1.L	1	1.13234	0.73953	1.24733	1.18551	1.35001	1.19341
1654	tarbp2.S	1	1.26954	0.789244	1.15959	1.19844	1.22176	0.93611
1655	cdca7.S	1	1.03165	0.713859	1.21007	1.22487	1.35393	1.45697
1656	sp1.L	<LOQ	<LOQ	<LOQ	<LOQ	<LOQ	<LOQ	<LOQ
1657	aaas.L	1	0.880858	0.362745	0.95489	0.994795	0.893991	0.958748
1658	c12orf10.L	1	1.07985	1.26457	1.11663	1.09263	1.22332	1.12725
1659	pfdn5.L	1	0.789989	0.427974	1.16239	1.19812	1.13279	0.941077
1660	espl1.L	1	0.937339	0.495978	0.975901	0.995024	1.04979	0.898888
1661	eif4b.L	1	0.868524	0.626782	0.947156	0.940083	1.02235	0.894
1662	krt18.L	1	1.28223	0.844688	1.05518	1.06957	1.09709	1.01721
1663	krt8.L	1	1.27542	0.813116	1.23525	1.24029	1.29848	1.2075
1664	krt5.1-like.1.L	<LOQ	<LOQ	<LOQ	<LOQ	<LOQ	<LOQ	<LOQ
1665	krt5.7.L	<LOQ	<LOQ	<LOQ	<LOQ	<LOQ	<LOQ	<LOQ
1666	cox14.L	1	1.14245	0.648158	1.00985	0.93462	0.968199	1.01695
1667	lima1.L	1	1.06872	0.836433	1.04994	1.13816	1.0617	1.14659
1668	cab39l.L	1	1.013	1.15179	0.967485	0.987121	1.01607	0.828699
1669	kpna3.L	<LOQ	<LOQ	<LOQ	<LOQ	<LOQ	<LOQ	<LOQ
1670	spryd7.S	1	1.06433	0.513083	1.06962	1.13291	1.05749	1.01433
1671	rnaseh2b.L	1	1.03777	0.575829	1.0549	1.33703	1.142	1.05279
1672	ints6.S	1	0.629264	0.355737	0.717081	0.931785	0.730199	0.920389
1673	wdfy2.L	1	0.981783	<LOQ	0.850414	0.966076	0.742878	0.83755
1674	dhrs12.L	1	0.917932	0.554791	1.08535	1.05201	1.10588	1.01926
1675	alg11.L	1	0.747273	0.572248	0.769353	0.969009	0.804538	0.713886
1676	vps36.L	1	1.1035	1.01831	0.946054	1.04067	1.1094	1.10167
1677	mrps31.L	1	1.1248	0.715925	1.14061	1.06895	1.07955	1.10301
1678	cog6.S	1	1.22889	1.23921	1.09216	1.07761	1.20484	1.07892
1679	exosc8.L	1	0.996498	0.654145	1.30011	1.08816	1.07169	0.987563
1680	spg20.L	1	0.718998	0.52087	1.39059	0.909236	0.898101	1.0792
1681	Xetrov90006664m.S	1	0.836421	1.24056	0.853196	1.19347	1.05924	1.03939
1682	rfc3.L	1	0.929731	0.508206	1.08488	1.19183	1.13911	1.03933
1683	zar1.L	1	0.610923	0.28841	0.491224	0.49188	0.47255	0.509387
1684	b3glct.L	1	0.997502	0.51805	0.972808	0.973665	0.989403	0.878109
1685	hsph1.L	1	0.964172	0.647003	1.06798	0.976819	1.11181	1.06535
1686	Xelaev18042519m	1	1.10681	0.157178	0.800368	1.04112	0.852113	0.896685
1687	gtf3a.L	1	1.61998	0.922458	0.605802	0.636717	0.597882	0.599094
1688	Xelaev18037282m	1	1.02335	0.562581	1.01401	0.993774	0.973796	0.838583
1689	mtif3.L	1	0.955486	0.607187	1.01919	1.07681	1.06583	0.935123
1690	cdk8.L	1	0.662217	0.342884	0.637907	0.748941	0.664771	0.812815
1691	nup58.L	1	1.06257	0.615703	1.04637	1.01419	1.03747	1.03411
1692	ska3.L	1	0.836358	0.675744	1.00582	1.05257	0.856165	1.264
1693	sap18.S	<LOQ	<LOQ	<LOQ	<LOQ	<LOQ	<LOQ	<LOQ
1694	cryl1.S	1	0.942861	1.03873	1.20372	1.22259	1.03035	1.15889
1695	pspc1.L	1	0.918968	0.938539	1.59314	1.30225	1.53852	1.21783
1696	yap1.L	1	1.70034	1.46978	1.51949	1.15965	1.27641	1.34809
1697	dcun1d5.L	1	0.881532	0.702879	0.922808	1.11841	0.935624	0.909834
1698	dync2h1.L	<LOQ	<LOQ	<LOQ	<LOQ	<LOQ	<LOQ	<LOQ
1699	rdx.L	1	1.11866	1.18175	1.09444	1.142	1.14977	1.01988
1700	fdx1.L	1	1.18816	0.717607	1.21009	1.36837	1.35352	1.69636
1701	cenpj.L	1	0.911193	0.021749	0.990821	1.02072	0.936111	0.847003
1702	endod1.L	1	0.73779	0.386173	0.887078	0.908915	0.850594	0.917444
1703	mre11a.L	1	0.927748	0.588726	1.02741	1.06763	1.04167	1.10279
1704	med17.L	1	1.42343	0.92538	1.1989	1.20778	1.22171	1.13741
1705	Xelaev18013890m	1	0.767914	1.16143	1.01011	1.12795	1.06687	1.32646
1706	me3.L	1	0.875251	0.827118	0.961297	0.974962	0.966228	1.14035
1707	ctsc.L	1	0.924106	0.443355	1.10226	1.16405	1.16947	1.0718
1708	folh1.L	1	0.91921	0.506021	0.809171	0.908322	0.78109	0.900312
1709	clpb.L	1	0.732535	7.35569	0.842772	1.4244	1.13202	0.965497
1710	folr1.L	1	1.00193	0.601698	1.22541	1.1761	1.20127	0.954959
1711	zar1l.S	1	0.69987	0.810043	0.557267	0.572797	0.588078	0.570475
1712	rrm1.L	1	1.01524	0.472063	1.20343	1.16318	1.11906	0.948742
1713	stim1.L	1	1.34357	0.781509	1.09737	1.18669	1.03232	1.14191
1714	Xelaev18013967m	1	1.03078	0.569774	0.97294	0.960471	0.987658	1.08667
1715	stard10.S	1	0.881777	0.870221	1.09376	1.02897	1.10726	1.70046
1716	ilk.S	1	0.971686	0.446363	0.976022	1.00415	1.02525	0.954481
1717	tpp1.L	<LOQ	<LOQ	<LOQ	<LOQ	<LOQ	<LOQ	<LOQ
1718	arfip2.L	1	1.0485	1.03968	1.26385	1.17119	1.06209	1.34026
1719	trim3.S	1	1.05839	0.884806	0.973797	1.13731	1.10941	0.915573
1720	apbb1.L	1	1.12055	0.652153	1.01961	1.22032	0.851129	0.906916
1721	Xelaev18014004m	1	0.234189	0.188983	0.212607	0.229035	0.208562	0.274246
1722	prcp.L	1	0.896286	0.400316	1.1132	1.46496	1.27646	1.39333
1723	tmem126a.L	1	0.96454	0.575495	0.902015	0.937742	0.873507	0.826127
1724	sytl2.L	1	0.929732	0.507714	1.02023	0.991838	1.11961	1.06658
1725	picalm.L	1	1.04509	1.41996	1.12595	1.4981	0.803035	1.00823
1726	pak1.S	<LOQ	<LOQ	<LOQ	<LOQ	<LOQ	<LOQ	<LOQ
1727	naalad2.S	1	0.966045	0.481856	0.864465	0.877164	0.888692	0.894198
1728	serpinh1.S	1	1.86192	1.41471	1.20496	1.11625	1.16214	1.09992
1729	rps3.L	1	0.942063	0.508961	1.08272	1.15297	1.01072	0.934463
1730	uvrag.L	1	0.990163	0.590877	1.16503	1.69231	0.986837	1.03271
1731	piwil3.L	1	1.10369	1.11663	1.01155	1.05567	1.02851	0.984731
1732	tsku.L	1	1.06517	4.55735	0.980062	1.22458	0.750283	1.04271
1733	pold3.L	1	1.201	0.808132	1.03686	1.10605	1.1187	0.972334
1734	rpa1.S	1	1.16519	0.996751	0.902075	0.948754	0.804187	1.06215
1735	poldip2.S	1	0.892961	0.624101	0.968281	1.10627	1.0649	0.956806
1736	supt6h.S	1	1.02323	1.85599	1.11195	0.983932	1.17433	0.931381
1737	Xelaev18037595m	1	1.22784	0.792245	1.03286	1.04376	0.983298	0.905219
1738	Xelaev18014155m	<LOQ	<LOQ	<LOQ	<LOQ	<LOQ	<LOQ	<LOQ
1739	ssh2.S	<LOQ	<LOQ	<LOQ	<LOQ	<LOQ	<LOQ	<LOQ
1740	emc6.L	1	1.14219	0.559621	1.3847	1.44532	1.54348	1.1744
1741	tax1bp3.S	1	1.04637	0.570152	0.98343	1.00062	0.91825	1.0041
1742	mospd2.S	1	1.08877	0.726229	0.961891	1.01967	0.902801	0.912536
1743	tomm70a.S	1	1.01569	0.515271	1.07852	1.02712	1.22054	1.02739
1744	Xelaev18014220m	<LOQ	<LOQ	<LOQ	<LOQ	<LOQ	<LOQ	<LOQ
1745	nit2.L	1	0.942009	0.538071	1.04038	0.992723	1.01136	0.936529
1746	tbc1d23.S	1	1.18518	0.630795	1.17508	1.25134	1.21643	1.02998
1747	gbe1.S	1	0.541343	0.355911	1.99899	2.00446	1.81397	2.09071
1748	chmp2b.S	1	1.20546	0.717915	1.03401	1.46894	1.13149	1.27819
1749	atp5j.S	1	0.815227	0.419334	0.926042	0.854122	1.2281	0.735045
1750	gabpa.S	1	1.09425	0.876252	1.15905	1.10898	1.19816	1.1853
1751	adamts1.S	<LOQ	<LOQ	<LOQ	<LOQ	<LOQ	<LOQ	<LOQ
1752	cct8.S	1	1.49933	1.46963	1.06977	1.13173	1.12496	1.00213
1753	sod1.S	1	0.682398	0.495105	0.858683	0.785185	0.84379	0.720488
1754	mis18a.S	1	1.01174	0.885497	1.13029	1.02747	0.933567	1.1739
1755	atp5o.S	1	0.995086	0.524758	1.10683	1.07609	1.08227	0.943781
1756	mrps6.S	1	1.09964	0.966133	1.13446	1.02068	1.1082	0.977065
1757	cbr3.S	1	1.0149	0.787423	0.984036	0.937582	0.872474	0.998089
1758	dopey2.L	1	1.06963	0.49742	1.01255	1.12147	1.1986	1.08763
1759	hmgn1.S	<LOQ	<LOQ	<LOQ	<LOQ	<LOQ	<LOQ	<LOQ
1760	wrb.S	1	1.04214	<LOQ	1.16941	0.967606	1.38644	1.28168
1761	acp6.S	1	0.982421	0.627295	1.03013	1.0916	1.04858	0.981943
1762	upk1b.S	1	0.886589	1.45551	0.975552	1.35307	1.15613	0.992804
1763	ccdc58.S	1	1.08066	1.76831	1.06393	1.14862	1.10977	1.33451
1764	fam162a.L	1	1.04025	2.39833	1.16945	1.15749	1.27029	1.14284
1765	kpna1.L	1	0.854059	0.38408	0.81465	1.04254	0.837669	0.916191
1766	ndc80.L	1	0.86117	15.5812	1.01289	1.17058	1.26877	1.46866
1767	atp6v1a.S	1	1.03212	1.10304	1.09254	1.29632	1.20646	1.36349
1768	rabl3.L	1	1.0804	1.13256	1.06382	1.0965	1.00662	1.07022
1769	ndufb4.S	1	0.958205	0.562404	0.803776	0.924072	0.80312	0.962565
1770	LOC100049121.S	1	1.36496	0.886772	1.48133	1.42719	1.43232	1.28137
1771	wars2.S	1	0.934549	0.510055	0.830416	0.921326	0.862307	0.840873
1772	gsk3b.S	<LOQ	<LOQ	<LOQ	<LOQ	<LOQ	<LOQ	<LOQ
1773	pwp2.S	1	0.984691	1.59922	1.10688	1.20783	0.969253	1.01742
1774	agpat3.S	1	1.16593	0.723132	1.0171	1.16834	0.95983	0.972345
1775	Xelaev18014484m	1	0.9117	0.950051	0.956081	0.928094	1.12133	1.25762
1776	atp1a2.S	1	1.15722	0.590645	0.997108	1.02234	1.08282	0.951753
1777	ttf2.S	1	1.34778	1.40258	1.13107	1.20375	1.16766	1.19397
1778	igsf3.S	1	1.0583	0.550043	1.07793	1.1036	1.10005	0.921987
1779	cbs.S	1	1.05143	1.17473	1.04972	1.00917	1.07239	0.952906
1780	LOC100497622-like.S	<LOQ	<LOQ	<LOQ	<LOQ	<LOQ	<LOQ	<LOQ
1781	wdr4.S	1	1.33284	1.28997	0.88567	0.980249	0.941686	0.982985
1782	pola1.S	1	1.14719	0.640978	1.1213	1.10421	1.09032	0.985615
1783	prdx4.L	1	0.851115	0.472373	1.01576	1.00814	1.01166	0.931774
1784	eif2s3.S	1	1.06353	0.569842	0.97309	1.05156	1.01874	0.913954
1785	rps6ka3.S	1	1.12978	0.637919	1.09558	1.15333	1.12833	0.926024
1786	wdr77.S	1	0.972762	0.525961	1.15207	1.23226	1.18794	0.962129
1787	atp5f1.S	1	0.987858	1.00489	1.16034	1.083	1.09026	0.979359
1788	prpf8.S	1	1.14447	0.574806	1.04539	1.19424	1.07102	1.13838
1789	pitpna.L	1	1.0581	0.480767	0.836146	0.908865	0.840087	0.991436
1790	ywhae.S	1	1.02179	0.516092	1.0531	1.04712	1.06156	0.961307
1791	crk.S	1	0.893896	3.52815	1.1252	0.944036	1.01497	0.885161
1792	gla.S	1	0.820797	0.463394	0.990701	0.953457	0.954717	0.96868
1793	LOC100496989.L	1	0.9501	0.523479	0.999889	1.01094	1.01793	0.979434
1794	txndc17.S	1	0.575853	0.361757	0.782935	0.710913	0.763851	0.766325
1795	Xetrov90004676m.S	1	1.08485	0.983777	1.60926	0.741452	0.810819	0.945124
1796	Xelaev18014665m	1	0.570794	0.351622	1.05852	1.06499	1.30829	1.03585
1797	zkscan8.S	1	1.15713	1.07133	0.802034	0.917774	0.773484	1.02579
1798	stk38.S	1	1.16481	0.59495	0.978452	0.961316	0.947869	0.972558
1799	sike1.L	1	0.978749	0.678464	0.888719	0.728575	0.744364	0.985084
1800	csde1.S	1	0.835574	0.309006	0.763243	0.924371	0.932151	1.02053
1801	srsf3.S	1	1.12339	1.31819	1.14949	1.42447	1.27379	0.882926
1802	Xelaev18014709m	1	1.03443	0.556568	1.21616	1.15774	1.20414	1.15935
1803	atp1b1.S	1	1.1367	0.16152	0.872477	0.972133	0.69848	0.999487
1804	atg3.S	1	1.07485	0.692693	1.01038	0.960178	0.985896	0.985356
1805	ddx3x.S	1	1.08193	0.617049	1.01923	0.959594	1.06971	0.94217
1806	usp9x.S	1	1.01651	0.506751	1.01209	1.09358	0.984999	1.00405
1807	tspan7.L	1	0.908418	1.86406	0.928956	0.761726	0.950963	0.891938
1808	mkrn3.S	1	0.821585	0.432356	0.909469	0.964805	1.00829	0.834654
1809	cept1.S	1	0.0884839	0.192094	0.148998	0.268236	0.135099	0.257633
1810	c6orf106.S	1	0.871973	0.328543	0.840802	0.901577	0.867505	0.900509
1811	rpl10a.S	1	1.08058	0.573067	1.20988	1.21232	1.2191	0.988519
1812	srpk3.L	1	1.01709	1.04082	1.0664	1.20435	1.08497	1.11662
1813	atp2b4-like.S	1	0.991268	0.414229	0.79457	0.940813	1.16228	0.920727
1814	tomm6.S	1	0.560712	1.41648	1.05496	1.23342	1.20524	1.2776
1815	bysl.S	1	0.961782	0.630154	0.933808	0.977916	0.956622	0.947518
1816	med20.S	1	0.925039	0.520714	1.07479	1.05215	1.08215	1.01473
1817	nfya.S	<LOQ	<LOQ	<LOQ	<LOQ	<LOQ	<LOQ	<LOQ
1818	psma5.S	1	1.02626	0.672226	1.16937	1.11321	0.910562	1.35433
1819	gnai3.S	1	0.963795	0.471319	0.95848	1.03882	0.986725	1.10207
1820	Xelaev18014917m	1	0.392429	0.11319	0.341094	0.18716	0.282598	0.58768
1821	Xelaev18014918m	1	0.771136	0.383928	1.034	1.06021	1.00133	0.920439
1822	strip1.S	1	0.889774	0.802645	0.948371	1.08179	0.762886	1.04029
1823	lamtor5.S	1	1.28707	<LOQ	1.02243	1.14321	1.06422	1.1834
1824	dhrs11.S	1	0.965466	0.482215	0.993736	1.06326	1.03326	0.956786
1825	ube2t.S	1	0.882318	0.527113	0.869216	1.07167	0.929381	1.27761
1826	rbbp5.S	1	1.68904	1.16492	1.35213	1.30191	1.38238	1.39641
1827	rnpep.S	1	0.848742	0.716637	1.16273	1.13684	1.11606	1.02056
1828	mpc2.S	1	1.09602	0.55454	1.12312	1.19503	1.1387	0.956399
1829	Xetrov90005081m.L	1	1.5073	1.65289	1.1388	1.10391	1.13174	1.26995
1830	nucks1.L	1	1.21795	0.598342	0.950802	1.32532	0.911425	3.63422
1831	rab38.S	1	0.978205	0.446946	0.980481	0.991247	0.886113	0.981477
1832	srgap2.S	<LOQ	<LOQ	<LOQ	<LOQ	<LOQ	<LOQ	<LOQ
1833	eif2d.S	1	1.26669	0.981463	1.03359	1.14822	1.04986	1.07787
1834	sars.S	1	0.933519	1.11381	0.990752	0.96638	0.982	0.878841
1835	heatr6.S	1	1.24343	1.24388	1.14318	1.07241	1.14117	1.1743
1836	vti1b.L	1	1.35422	0.850748	0.954835	0.774342	0.819455	1.09088
1837	ipo9.S	1	0.966049	0.495934	1.10392	1.11388	1.05203	0.983273
1838	rabif.S	1	1.02235	1.1018	1.03448	0.987855	0.971446	0.852404
1839	tuba3c.S	1	0.988254	0.749319	1.00488	0.999732	1.0028	0.8625
1840	plcxd2.S	1	0.921638	1.17619	0.975684	1.13854	1.17551	0.707016
1841	stmn1.S	1	0.959139	0.972328	1.05542	1.02318	1.19755	0.904963
1842	sh3bgrl3.L	1	0.874539	0.535289	0.992638	0.925328	0.930007	0.899725
1843	lin28a.S	<LOQ	<LOQ	<LOQ	<LOQ	<LOQ	<LOQ	<LOQ
1844	rps6ka1.S	1	1.0308	0.611003	0.801326	1.09575	0.973674	1.1731
1845	Xelaev18015066m	1	1.03824	0.479453	0.967917	1.1616	1.09897	1.36647
1846	gpn2.S	1	1.14006	0.630827	1.0857	1.20503	1.02954	1.27637
1847	nudc.S	1	1.0674	0.562992	1.19049	1.17176	1.22301	1.02664
1848	med18.L	1	0.886151	0.636295	1.15369	1.34407	1.43449	1.08254
1849	phactr1.L	1	1.39343	1.64991	1.27229	1.18297	1.18574	1.24154
1850	id3.S	<LOQ	<LOQ	<LOQ	<LOQ	<LOQ	<LOQ	<LOQ
1851	ythdf2.S	1	0.680874	0.606791	1.05973	1.14444	1.21051	0.773366
1852	rcc1.S	1	0.773618	1.04201	1.2245	1.14811	1.07644	1.20487
1853	ctps1.S	1	0.995954	0.50751	1.0885	1.10575	1.08396	1.0095
1854	scmh1.S	<LOQ	<LOQ	<LOQ	<LOQ	<LOQ	<LOQ	<LOQ
1855	hivep3.S	<LOQ	<LOQ	<LOQ	<LOQ	<LOQ	<LOQ	<LOQ
1856	dnajc8.L	1	1.04409	0.631466	1.04375	1.0557	1.05882	0.919733
1857	rpa2.S	1	0.967844	0.538104	0.99539	1.10417	0.869928	1.24668
1858	ppp1r8.L	1	1.40055	1.34809	0.80117	0.977355	0.694637	1.40111
1859	LOC100485534.S	1	0.82687	0.405168	0.963077	1.0095	1.01464	0.899789
1860	clspn.S	1	1.064	1.19171	1.30761	1.45458	1.64919	0.949098
1861	psmb2.S	1	1.09734	0.620647	0.990398	1.06299	1.03829	0.868443
1862	ncdn.S	1	1.12618	0.569188	1.06358	1.07766	1.0486	1.10074
1863	sfpq.S	1	1.07132	1.50654	1.26268	1.14619	1.29969	1.15762
1864	zmym6nb.S	1	1.39755	0.85732	1.25648	1.01822	1.00799	1.39662
1865	hnrnpr.S	1	1.21976	0.597175	1.08999	1.12822	1.11842	1.06808
1866	Xelaev18028976m	1	0.860597	0.662585	1.28871	1.05312	1.2841	0.86696
1867	mecr.S	1	0.704818	0.545716	1.10535	0.983676	1.11605	0.959108
1868	srsf4.S	1	1.17028	0.659756	1.10453	1.12039	1.13032	1.04917
1869	sf3a3.S	1	1.00041	1.18959	1.13896	1.21854	1.18934	1.35652
1870	Xelaev18015181m	1	1.00616	1.16057	0.965197	1.11414	1.06199	1.01712
1871	Xelaev18015197m	1	0.441663	0.509171	0.599386	0.583563	0.658861	0.555962
1872	hdac1.S	1	1.12265	0.563749	0.959486	1.23396	1.09773	1.07261
1873	eif3i.S	1	0.923788	0.587878	1.05035	0.970074	1.01932	1.07731
1874	khdrbs1.S	1	1.14519	10.0284	0.889783	1.1489	1.03693	0.959256
1875	kpna6.S	1	1.09727	0.995995	0.934789	1.07484	0.941945	1.00203
1876	pef1.L	1	1.21385	0.617901	1.1651	1.27151	1.35067	1.08767
1877	smim12.L	1	0.930363	0.949165	1.13123	1.17538	1.12008	1.00531
1878	kdm1a.S	1	0.972803	0.495359	1.00854	1.09879	0.998578	1.14462
1879	Xelaev18025880m	1	1.3222	0.836019	1.11981	0.942191	0.87452	0.908436
1880	srrm1.S	1	1.49623	1.25758	0.855084	1.05032	1.12556	1.11436
1881	clic4.L	1	1.28847	10.5108	1.16488	0.992662	0.829216	1.1607
1882	hpca.S	1	0.872927	1.46105	0.982804	0.943607	0.994288	1.01534
1883	cltc.S	1	1.19809	0.596198	1.1633	1.19631	1.19473	1.08108
1884	vmp1.S	1	1.05129	0.597417	1.00494	0.976515	0.946925	0.988233
1885	rps6kb1.S	1	1.18345	0.660078	1.07228	1.01737	1.18996	1.17225
1886	med13.L	1	0.827083	0.437881	1.44461	1.29442	1.80682	1.24402
1887	ints2.S	1	1.10288	0.625842	1.00273	1.04533	1.03123	1.06884
1888	nle1.S	1	0.840769	0.37394	1.17044	1.38855	1.29527	1.38658
1889	aldh3a2.S	1	1.00137	1.01343	1.00831	1.00956	1.01931	0.983387
1890	unc45b.L	1	1.04986	0.785372	0.916765	1.0815	0.984311	2.08252
1891	ap2b1.S	1	0.971048	0.476136	1.07984	1.10515	1.10014	0.978862
1892	taf15.S	1	1.30997	0.624526	1.06086	1.11193	1.16879	1.01209
1893	por.S	1	1.08229	0.616527	1.06028	1.03378	1.03709	1.01536
1894	mdh2.S	1	1.014	0.554732	1.09118	1.09704	1.12707	0.969322
1895	ywhag.S	<LOQ	<LOQ	<LOQ	<LOQ	<LOQ	<LOQ	<LOQ
1896	syap1.S	1	1.36729	1.32293	1.31866	1.20906	1.42419	1.22263
1897	ppm1e.S	1	1.01741	0.538306	0.936266	0.978701	0.867006	0.982186
1898	rnmtl1.S	1	1.32362	0.704322	1.08972	1.33274	0.990785	0.983014
1899	c18orf8.L	1	1.08757	0.567555	0.983044	1.1366	0.982118	1.03315
1900	chchd2.S	1	1.31566	0.743872	1.1585	1.22002	1.24098	1.11327
1901	cct6a.S	1	1.03313	0.564358	1.13682	1.13351	1.17742	1.03973
1902	tyw1.L	1	1.69568	1.74245	1.21493	1.2725	1.23615	1.06708
1903	ncf1.S	1	1.3272	0.67185	1.20084	0.812	1.03261	0.943933
1904	eif4h.L	1	1.11465	0.852337	0.989885	1.11117	1.05064	1.20497
1905	ube2g1.L	1	1.14819	0.657361	1.04818	1.13592	1.11016	0.995018
1906	ankfy1.S	1	1.10338	0.527023	1.18671	1.32242	1.16744	1.11994
1907	zzef1.S	1	0.871361	2.48078	0.941267	0.935813	0.868051	1.09805
1908	atp2a3.S	1	1.02913	1.02749	1.03415	1.19036	0.937296	1.32331
1909	ift57.S	1	0.992769	0.982716	1.1348	0.992784	1.01854	1.38491
1910	mrps23.S	1	1.10179	1.24976	1.0792	1.06366	1.09659	1.0678
1911	akap1.S	1	0.998429	0.417774	0.541888	0.600395	0.57745	0.590436
1912	rabep1.S	1	0.9353	0.364786	1.06443	1.33137	1.12175	1.08678
1913	nup88.S	1	0.810386	0.573412	0.955992	1.03902	0.862144	0.805954
1914	c1qbp.S	1	1.07603	0.532854	0.987693	1.00083	1.05697	0.806575
1915	pcnp.S	1	0.910651	0.978726	0.908094	1.04982	1.05916	0.956886
1916	trmt10c.L	1	1.16994	1.14893	1.03166	0.939584	1.23933	1.01531
1917	txnl4b.S	1	1.09325	1.33775	1.00045	0.933807	0.959472	0.961454
1918	tfg.S	1	1.05101	0.525922	0.993812	1.08534	0.988702	0.919402
1919	gemin8.L	1	1.57809	0.888028	1.18289	1.36343	1.35992	1.12776
1920	gpm6b.S	1	1.08398	1.05783	1.14001	1.29329	1.08089	0.983838
1921	prps2.S	1	1.01959	0.50529	1.04075	1.08714	1.09818	0.980289
1922	dmd.2.S	1	0.664125	0.658269	0.63053	0.855424	1.03534	1.02995
1923	gk.L	1	0.905229	0.497904	1.01363	1.07098	0.976041	1.11818
1924	ranbp2.S	1	1.04634	0.556913	1.00593	1.04624	1.04701	0.953227
1925	lims1.L	1	1.29486	1.44936	1.07226	1.1611	1.05984	1.57624
1926	gcc2.S	1	1.0217	0.942987	1.09817	1.11315	1.09531	1.35894
1927	Xelaev18004691m	1	0.994038	0.686861	1.01735	0.854761	0.842054	0.876619
1928	champ1.S	1	1.4956	0.84702	1.65768	1.21542	1.57009	1.41393
1929	eif5b-like.S	1	1.21316	0.655842	1.05496	1.18672	1.18514	1.12588
1930	lyg2.S	1	0.910347	0.905366	1.64545	1.39162	1.36672	1.25263
1931	mrpl30.S	1	0.936254	0.536604	0.85339	0.938184	1.02902	1.00232
1932	coa5.S	1	1.32021	0.835868	1.07725	0.875526	1.13617	1.0727
1933	ube3a.S	1	0.934974	0.471506	1.05877	1.12955	1.06883	1.00899
1934	cyfip1.S	1	0.931619	0.499365	1.06846	1.33797	1.08301	1.10749
1935	gtpbp6.S	1	1.271	0.693712	1.16389	1.38748	1.32489	1.20405
1936	lamp1.S	1	0.927826	0.741454	1.04204	1.11583	1.1442	1.0838
1937	pcid2.S	1	0.672955	0.839502	0.827628	1.13739	0.753421	1.01461
1938	tubgcp3.S	1	1.19574	1.42004	1.21499	1.41795	1.13966	1.2515
1939	carkd.S	1	0.76433	0.531817	0.921456	1.08151	1.00122	1.38052
1940	col4a1.S	1	0.95001	1.12609	0.822107	0.756931	0.582131	0.622532
1941	myo16.S	1	0.925717	0.152938	1.01731	1.0274	1.27845	1.02628
1942	tpp2.S	1	1.29991	1.3324	1.16654	1.15016	0.915988	1.42149
1943	LOC100489507.S	1	0.912274	0.395654	1.15835	1.15868	1.13866	1.11751
1944	ipo5.S	1	1.11201	0.562177	1.09596	1.14511	1.08419	0.980068
1945	rbm26.S	1	0.966578	0.817944	1.17416	1.33701	1.10534	0.959143
1946	mycbp2.S	1	1.11099	0.520327	0.990771	1.00416	1.0086	1.07233
1947	lmo7.S	1	1.27518	10.6043	0.510989	0.39601	0.564562	0.616167
1948	uchl3.S	1	0.911369	0.4686	0.983363	0.902715	0.957835	0.914297
1949	commd6.S	1	0.948502	0.501987	0.991669	1.10661	1.08102	0.965617
1950	akap11.S	1	1.11272	0.578913	1.13791	1.16113	1.09911	1.03142
1951	tsc22d1-like.S	1	0.802924	0.402958	0.844899	0.86083	0.951865	0.795143
1952	nufip1.L	1	1.06702	0.0249078	1.00425	1.09389	1.03801	1.28379
1953	gtf2f2.S	1	1.35093	0.811204	1.01893	1.15108	1.01211	1.03559
1954	cog3.S	1	1.20126	1.42206	0.987015	0.902407	0.847371	1.26568
1955	Xelaev18015788m	1	1.27287	1.3913	1.17627	1.20293	1.17262	1.0687
1956	sucla2.S	1	0.967101	0.561779	1.13276	1.11953	1.16277	1.06169
1957	med4.L	1	0.938312	0.939919	0.977866	0.980978	0.929566	0.998688
1958	ddx23.L	1	1.02809	1.01616	0.997973	1.12842	1.07404	0.999283
1959	Xelaev18013321m	1	0.636518	0.383825	0.948138	0.852962	0.812995	1.29952
1960	tuba1c.S	1	1.03643	0.571018	1.15177	1.14884	1.16416	1.00588
1961	spats2.S	1	1.08425	0.834105	1.02704	0.911106	1.05907	1.12549
1962	cd63.S	1	0.947481	1.03312	1.05024	1.12234	1.07492	0.8781
1963	wdr61.S	1	0.99013	1.36095	1.08205	1.18708	1.08071	1.12514
1964	cnpy2.S	1	0.82682	0.916626	0.967381	1.06156	0.96235	1.02589
1965	myl6.S	1	1.37406	0.78326	1.24597	1.26515	1.20605	1.15417
1966	zc3h10.S	1	0.991019	0.0792146	0.887659	0.976174	0.763034	0.947552
1967	pa2g4.S	1	1.02586	1.0829	1.18411	1.22252	1.24871	1.0268
1968	rab5b.L	1	1.07793	0.557219	0.799051	1.02627	0.855717	0.92346
1969	cdk2.S	1	1.02025	1.36048	1.03803	1.18124	1.27143	1.11195
1970	pan2.S	1	0.920861	0.448064	0.952165	1.04555	0.980527	0.983277
1971	sarnp.S	1	0.811308	1.06652	1.50812	0.912048	1.00828	1.37974
1972	pym1.S	1	0.962703	2.81936	0.936267	1.82364	0.927154	4.3394
1973	timeless.S	1	0.952883	0.494686	1.01555	1.09893	1.08867	1.01513
1974	spryd4.S	1	0.94506	0.488166	1.03551	1.01356	1.09551	0.928767
1975	atp5b.S	1	0.964135	0.532866	1.08814	1.02321	1.07216	1.00142
1976	naca.2.L	1	0.90714	0.510469	1.14303	1.20161	1.13827	1.02572
1977	prim1.S	1	1.0871	0.608156	1.12642	1.10267	1.07653	0.982603
1978	myo1a.S	1	0.872523	1.15933	1.10439	0.927643	0.831143	1.20761
1979	shmt2.S	1	1.043	0.618196	1.01637	0.946488	0.992618	0.923228
1980	Xetrov90006328m.S	1	1.05217	0.527039	0.884379	0.930274	0.926331	0.828422
1981	dctn2.S	1	0.879873	0.572567	0.983744	1.00006	0.876131	1.19034
1982	kif5a.S	<LOQ	<LOQ	<LOQ	<LOQ	<LOQ	<LOQ	<LOQ
1983	pip4k2c.S	1	1.20011	0.645544	1.14318	1.22444	1.2454	1.07569
1984	Xetrov90006350m.S	1	1.18036	0.960717	0.770898	0.956923	1.41004	1.46787
1985	tspan31.L	1	0.905522	0.168345	0.906405	0.880075	0.891774	0.878768
1986	tsfm.S	1	0.953444	1.0184	1.00946	1.10908	1.00783	1.02899
1987	tfcp2.L	<LOQ	<LOQ	<LOQ	<LOQ	<LOQ	<LOQ	<LOQ
1988	scn8a.S	1	0.909739	0.315342	1.2468	1.08154	1.17853	0.932539
1989	pfkm.S	1	1.31704	1.38486	1.14093	1.41741	1.13972	1.12106
1990	itga5.L	1	0.949722	0.920457	1.03375	1.29352	1.2275	1.28389
1991	hnrnpa1.S	1	1.00358	0.722196	1.12607	0.898264	1.16538	0.887305
1992	pcbp2.S	1	0.974329	0.580392	0.983505	0.910845	0.934885	0.872268
1993	c12orf10.S	1	1.04848	0.522606	1.0967	0.927746	1.02719	0.883892
1994	pfdn5.S	1	1.15579	1.22978	1.12054	1.1374	1.22256	0.856461
1995	eif4b.S	1	0.870103	0.598127	0.868819	0.964552	1.03426	0.897318
1996	krt18.S	1	1.11462	0.9995	1.0236	0.942096	0.925077	0.864064
1997	krt75.L	1	1.06477	0.719884	1.04694	1.09256	1.29998	1.05911
1998	krt5.7.S	1	1.24908	0.196175	1.23905	1.51818	2.20949	1.69097
1999	lima1.S	1	0.986384	0.65159	1.28661	1.24044	1.22097	1.24803
[truncated: 4,429 more rows]

## Sheet: Protein Amt (fmols)
Numerical ID	Gene Name	Stage VI Oocyte: fmol Average	45 Minutes Progesterone: fmol Average	Mature Oocyte: fmol Average	At Fertilization: fmol Average	Stage 1 Embyro: fmol Average	First Cleavage: fmol Average	Stage 2 Embyro: fmol Average	Stage VI Oocyte: fmol Stdev	45 Minutes Progesterone: fmol Stdev	Mature Oocyte: fmol Stdev	At Fertilization: fmol Stdev	Stage 1 Embyro: fmol Stdev	First Cleavage: fmol Stdev	Stage 2 Embyro: fmol Stdev
0001	Xetrov90001378m.L	<LOQ	<LOQ	<LOQ	<LOQ	<LOQ	<LOQ	<LOQ	na	na	na	na	na	na	na
0002	bcap31.L	1047.56	606.565	535.411	558.475	583.195	577.471	660.639	140.372	643.949	645.377	663.959	645.236	707.433	769.561
0003	Xelaev18000028m	1284.51	209.375	129.119	125.308	133.765	134.288	159.963	1675.3	150.968	43.3747	39.7434	52.5129	45.4438	72.4339
0004	plxnb3.L	52.1496	52.8052	52.2841	52.0025	52.4314	51.8978	53.4363	na	na	na	na	na	na	na
0005	hsd17b10.L	972.06	384.267	395.231	413.747	409.76	394.253	460.703	530.943	232.536	230.377	241.83	262.134	256.362	321.728
0006	igf2bp3.S	3683.03	666.51	646.918	714.891	686.485	606.366	754.719	5079.85	807.068	773.463	880.711	837.318	723.161	950.429
0007	tra2a.S	966.654	143.194	141.118	183.469	157.452	184.729	149.988	na	na	na	na	na	na	na
0008	prpf19.L	129.596	109.579	100.576	93.3773	99.0168	99.2609	93.0446	64.8736	138.552	126.373	119.142	126.658	127.967	112.233
0009	tmem82.S	54.9136	52.2053	55.4402	55.5144	54.2282	54.6904	55.9648	na	na	na	na	na	na	na
0010	Xelaev18000069m	298.281	118.833	113.175	100.516	106.815	98.0593	110.426	236.443	45.8887	46.2491	36.814	34.3208	38.6988	39.1459
0011	Xelaev18000071m	1265.54	287.279	274.858	233.723	229.958	242.15	244.898	1548.78	139.962	172.481	129.346	130.603	150.762	131.9
0012	mrps18c.L	639.323	158.531	157.428	141.714	160.757	140.562	178.005	780.589	111.985	97.0815	75.5618	112.627	75.053	135.02
0013	vnn2.L	3707.5	612.315	624.386	653.791	651.754	676.91	648.874	4993.62	705.03	708.561	692.89	675.982	702.039	628.717
0014	srsf12.L	1976.04	384.077	406.995	270.827	310.43	294.597	314.349	na	na	na	na	na	na	na
0015	ifnlr1.L	2119.78	436.064	441.714	281.151	311.964	261.347	457.378	na	na	na	na	na	na	na
0016	gab1.S	3566.38	702.689	722.652	641.666	658.636	712.019	679.903	4966.53	917.063	946.79	832.253	856.404	932.788	885.17
0017	ppp1r3b.L	3348.36	667.965	622.098	668.699	639.33	662.885	681.092	4635.97	844.285	782.816	852.694	806.394	839.725	868.041
0018	ubap2.L	641.97	151.445	142.901	135.357	139.535	123.142	144.698	779.018	73.6639	62.2364	60.4186	67.5221	44.1809	73.7687
0019	ube2r2.L	111.703	104.625	112.158	121.336	114.29	115.152	105.608	na	na	na	na	na	na	na
0020	athl1.L	346.603	108.652	103.066	100.053	101.965	97.2853	135.66	256.942	30.4538	33.6098	31.096	37.2148	36.719	31.7074
0021	Xelaev18000200m	806.536	176.895	164.727	178.957	181.046	191.704	230.242	883.725	71.7957	75.0485	98.3009	63.2283	44.6193	67.0423
0022	ddx21.S	1952.77	332.138	324.709	313.266	315.993	327.398	365.964	2682.34	387.557	378.975	362.03	366.744	383.538	434.878
0023	dad1.S	595.024	468.984	460.09	478.355	571.844	564.66	482.983	728.357	646.146	632.915	656.508	788.797	784.43	658.929
0024	dlat.S	1445.23	389.628	372.485	355.133	367.261	361.917	378.701	1566.42	116.835	90.5097	97.751	97.2289	81.455	104.087
0025	Xelaev18000319m	2221.72	440.464	458.047	477.074	457.662	395.829	461.155	2998.36	510.93	536.728	514.495	488.404	386.334	525.719
0026	Xelaev18002100m	2226.1	575.8	546.349	436.397	528.37	472.712	422.6	2784.64	463.848	407.532	257.737	300.872	226.792	315.708
0027	Xelaev18000373m	19019.6	3467.49	3453.46	3197.13	3270	3006.87	3244.67	26744.4	4739.25	4727.64	4373.04	4482.98	4112.26	4425.14
0028	kdelc2	4872.15	977.274	975.93	892.016	1000.12	1037.5	941.249	5981.03	523.238	598.739	461.205	535.493	604.876	541.796
0029	cct5.L	9660.57	1859.99	1893.66	1978.22	1864.64	1988.1	1900.18	13181.4	2167.03	2201.21	2327.32	2172.03	2347.59	2190.59
0030	Xelaev18000443m	3085.79	560.563	540.071	526.622	475.717	530.98	479.649	na	na	na	na	na	na	na
0031	sumo3.L	1173.28	472.201	508.621	458.299	417.92	411.395	442.43	968.088	185.474	222.14	232.01	13.9458	130.611	99.4482
0032	gdap2.S	1804.59	312.767	315.688	318.195	290.427	313.544	303.271	2477.29	364.999	372.814	375.499	334.867	370.114	353.032
0033	wdr3.S	5104.67	720.071	673.137	816.365	784.251	758.113	802.515	7131.89	924.31	858.353	1064.35	1018.36	985.732	1043.35
0034	fh.L	903.495	477.909	506.47	427.365	501.355	501.03	512.424	54.978	466.407	526.488	429.081	515.878	549.95	533.948
0035	ostc.L	394.507	231.494	241.402	229.308	259.131	246.367	219.227	34.2407	247.278	264.964	252.502	304.125	280.624	222.048
0036	vdac2.S	2461.92	2081.1	2125.13	2422.44	2420.13	2485.25	2309	3081.53	2890.87	2950.66	3364.08	3366.23	3461.79	3196.96
0037	adk.S	893.608	337.898	314.187	316.505	285.764	331.726	292.548	630.777	271.932	264.523	123.89	151.432	93.1922	166.983
0038	vcl.S	2776.52	952.05	1018.66	997.681	896.446	907.381	921.563	2810.79	138.584	210.969	302.091	240.882	236.529	159.799
0039	chuk.S	77.0901	11.7308	13.5325	12.6181	11.4093	13.5314	11.2536	na	na	na	na	na	na	na
0040	anxa13.L	3332.7	495.705	515.122	515.203	520.495	574.095	493.373	4427.92	400.253	421.594	451.708	461.232	549.285	392.407
0041	fam213a.1.S	53201	9083.83	9090.86	8953.77	8922.12	9170.14	9109.19	75104.5	12745.8	12743.2	12554	12497.7	12854.2	12769.9
0042	timm23.L	757.935	194.86	205.063	175.221	166.335	185.395	189.086	974.837	187.71	197.091	148.877	129.946	163.095	171.601
0043	haus7.S	69.5122	40.9491	39.8819	38.752	37.9408	39.5955	44.3713	9.55721	41.6603	42.2083	42.1611	41.8552	44.3667	41.6035
0044	ghitm.S	5865.43	1008.44	1019.73	1127.46	1099.99	1146.71	1175.3	8080.25	1202.51	1245.7	1395.62	1323.93	1404.8	1481.32
0045	glud1.S	1226.97	688.259	707.328	789.799	718.985	717.021	756.212	20.2766	663.915	660.978	927.013	813.245	819.175	809.464
0046	snca.S	7081.36	1336.4	1414.4	1305.83	1361.05	1316.78	1289.66	9283.88	1221.44	1149.29	1287.13	1368.69	1282.21	1208.13
0047	mttp.2.S	70992.2	9398.92	9317.61	12027.1	11804.4	11621	10792.1	na	na	na	na	na	na	na
0048	Xelaev18000698m	12516.3	2976.08	2929.98	2680.73	2870.69	2743.59	2536.35	17520.8	4014.49	4026.33	3656.32	3937.03	3750.97	3431.24
0049	hist1h2ad	57818.3	9594.43	9641.94	9605.5	9692.93	9775.34	9374.43	na	na	na	na	na	na	na
0050	slc44a5.L	2891.97	446.306	487.379	435.13	469.95	530.145	491.618	3916.38	444.413	512.871	441.596	472.859	558.648	536.749
0051	snd1.L	11585.1	1962.94	1845.29	1638.55	1626.6	1646.2	1800.88	na	na	na	na	na	na	na
0052	qtrt1.S	7218.22	1312.36	1271.65	1258.39	1335.21	1437.46	1313.01	na	na	na	na	na	na	na
0053	dnm2.S	6328.91	1211.38	1208.75	1211.63	1248.06	1173.8	1217.17	8871.94	1636.09	1633.9	1636.35	1687.54	1583.24	1642.39
0054	carm1.S	4794.44	1198.02	1290.64	775.845	796.448	828.839	971.778	6675.96	1576.6	1707.32	982.233	1020.69	1065.44	1263.94
0055	yipf2.S	18108.9	2734.05	2751.95	3074.1	3087.9	2867.89	3274.93	na	na	na	na	na	na	na
0056	c19orf52.S	2019.83	460.761	488.486	328.818	342.07	378.635	387	2587.72	367.474	438.774	198.974	201.264	226.595	267.676
0057	smarca2.S	197.866	65.2974	61.7682	61.8879	55.6047	54.9745	60.1898	177.544	12.9256	15.9511	11.802	19.322	20.5913	19.6102
0058	prkcsh.S	844.309	301.439	362.738	348.392	317.252	346.566	365.603	521.408	136.251	229.186	256.834	206.197	273.276	249.147
0059	ecsit.S	752.653	138.454	141.093	158.492	153.609	147.025	153.432	977.476	113.608	117.888	139.916	134.482	126.418	132.007
0060	gadd45gip1.S	198.319	191.07	203.662	192.652	177.357	182.787	213.892	na	na	na	na	na	na	na
0061	Xelaev18000774m	217.376	209.784	208.995	212.102	191.945	200.719	188.973	na	na	na	na	na	na	na
0062	farsa.S	191.009	219.873	216.466	202.7	197.503	201.123	179.204	na	na	na	na	na	na	na
0063	rab3b.L	106.623	113.232	101.106	108.041	104.062	116.815	121.539	na	na	na	na	na	na	na
0064	Xelaev18019094m	22630.7	3861.69	3500.97	3221.15	3263.52	3121.25	3994.49	na	na	na	na	na	na	na
0065	tnpo2.S	613.636	200.772	150.668	134.089	129.678	116.923	153.166	732.415	150.673	83.518	63.5663	62.2832	37.5195	73.6895
0066	c19orf43.S	2911.31	538.555	536.415	429.787	413.681	407.956	421.334	na	na	na	na	na	na	na
0067	asna1.S	116959	17235.5	17842.5	16103.6	15269.7	15406.9	17271.6	165307	24279.8	25136.3	22673.3	21494.1	21689.8	24333.6
0068	khsrp.S	795.535	149.916	152.629	127.705	121.961	123.335	154.291	1029.71	119.071	118.638	84.0264	77.9707	77.9457	120.676
0069	tubb6.L	9052.17	1502.72	1570.55	1564.41	1586.02	1457.97	1680.67	12268	1483.31	1535.34	1619.58	1648.68	1461.36	1805.59
0070	LOC101730883.S	217.224	60.3813	60.6097	61.071	60.4905	56.2207	67.5108	215.916	17.0899	12.6474	10.5619	12.9949	19.6469	6.57377
0071	loc100133511.S	377.65	77.9475	75.5041	75.1681	81.3923	77.9542	80.7533	454.036	32.5088	29.0891	28.3097	36.737	32.9934	33.4843
0072	c17orf49.L	607.301	140.676	136.564	152.862	152.402	155.446	157.973	780.235	120.51	114.388	134.808	135.809	138.271	144.732
0073	ap1s1.S	103.489	115.643	105.203	104.598	111.225	104.811	117.608	na	na	na	na	na	na	na
0074	mblac1.S	1026.6	199.694	200.052	211.202	204.027	213.859	214.76	1353.13	185.874	183.774	206.439	197.333	213.222	207.99
0075	lamtor4.S	2722.92	394.848	371.214	604.337	566.207	498.149	487.731	3693.21	399.947	369.204	690.291	625.548	533.264	542.946
0076	gal3st4-like.2.S	<LOQ	<LOQ	<LOQ	<LOQ	<LOQ	<LOQ	<LOQ	na	na	na	na	na	na	na
0077	cops6.S	477.407	186.547	194.708	205.679	229.436	208.327	231.49	168.676	132.362	148.445	165.526	197.779	194.367	178.117
0078	slc25a11.S	2214.87	720.995	680.493	664.588	650.475	639.48	724.296	1953.59	293.824	206.556	186.533	213.838	192.402	249.125
0079	zpy1.S	4055.98	756.24	693.284	736.368	784.105	641.86	713.042	5543.57	808.731	797.924	887.927	956.39	745.79	838.036
0080	mink1.S	247.696	78.4041	60.3968	70.8558	86.2598	57.9711	86.0715	na	na	na	na	na	na	na
0081	LOC394444.S	1125.66	1240.93	847.936	425.872	433.803	435.619	470.144	199.694	1491.39	925.391	351.373	356.304	369.694	382.539
0082	psmb6.S	238.985	230.191	237.005	247.855	287.295	277.762	252.157	na	na	na	na	na	na	na
0083	fis1.S	2589.43	522.266	522.963	480.425	470.612	455.899	558.615	3380.07	419.055	419.742	362.584	341.219	308.517	473.282
0084	zp3.S	605.015	213.958	189.622	179.14	182.396	154.14	171.404	652.983	59.4829	20.7801	51.0462	57.004	28.5968	49.6463
0085	plod3.S	2832.03	550.966	552.763	565.702	602.272	514.367	600.505	3928.23	702.449	705.753	723.262	775.655	650.33	772.147
0086	pfn1.S	4898.05	3079.24	3365.96	3533.98	3447.6	3554.22	3241.67	1550.86	3428.95	3815.72	3961.3	3796.65	4020.58	3477.28
0087	slc12a9.S	1369.32	244.015	235.119	255.864	261.292	225.638	264.681	1841.52	251.917	242.476	269.089	276.193	226.27	280.411
0088	gigyf1.L	18178.9	2585.17	2628.76	2579.04	2515.08	2458.37	3029.95	na	na	na	na	na	na	na
0089	eif4a2.L	407.425	116.702	115.628	132.09	127.255	121.26	138.095	339.127	16.4103	0.296595	8.10044	7.97382	3.81223	13.6673
0090	senp3.S	623.177	121.051	114.895	115.518	124.598	116.189	119.507	743.216	0.216485	4.23132	25.584	30.1128	20.4733	33.3499
0091	abcb10.L	2477.83	633.817	646.43	425.362	452.843	694.758	318.332	3401.97	795.308	816.314	503.896	542.464	884.81	348.636
0092	Xetrov90029794m.S	102.64	105.907	113.261	105.764	114.217	107.065	115.193	na	na	na	na	na	na	na
0093	ybx2.S	673.256	285.764	360.219	345.097	338.562	313.932	319.863	88.4554	230.588	348.658	361.254	332.509	303.771	284.401
0094	polr2a.L	90.9908	113.503	103.098	98.9014	96.1632	97.7166	103.566	na	na	na	na	na	na	na
0095	Xelaev18001106m	4661.92	837.125	846.998	832.876	831.59	799.384	891.599	6501.58	1093.29	1110.47	1091.24	1081.79	1043.79	1172.79
0096	tp53rk.L	659.61	179.728	184.895	192.092	205.247	213.694	217.666	249.348	41.6404	49.7839	78.6743	92.4591	77.4734	81.4818
0097	eps15l1.S	393.95	79.5953	74.1171	73.3657	90.0699	69.5335	88.86	457.057	10.4019	12.2847	6.16753	29.6659	0.70034	23.2539
0098	cope.S	742.85	154.684	157.129	148.876	160.136	149.261	174.763	965.985	123.991	134.515	126.481	126.858	129.466	138.117
0099	srp72.L	13371.1	2416.01	2564.13	2399.51	2415.18	2382.99	2591.33	18707.3	3208.44	3406.49	3183.51	3205.87	3146.08	3460.82
0100	aes.L	656.272	182.163	148.957	152.82	143.155	128.842	139.559	738.974	74.2038	42.8246	46.2287	5.42951	9.15035	6.31297
0101	tle2.S	1441.59	254.858	259.449	286.025	280.491	247.771	269.788	1955.37	271.626	280.106	320.861	310.567	264.414	295.927
0102	ncln.S	1298.46	217.253	215.7	200.017	188.613	198.386	228.852	na	na	na	na	na	na	na
0103	sugp1.S	903.483	168.188	164.555	168.407	173.427	163.16	160.654	1203.33	162.968	157.937	164.425	171.289	157.065	150.501
0104	gatad2b.S	4470.12	750.592	741.463	748.542	738.424	756.386	717.415	6244.65	986.456	976.221	981.754	968.315	994.554	934.455
0105	gtpbp3.S	130.215	43.1189	41.4561	43.2678	47.1684	43.1008	45.6635	109.19	12.3979	14.1411	13.1443	7.45922	11.4234	10.3781
0106	ccdc124.S	68.5123	62.9552	65.0306	67.8725	67.8814	64.3907	72.7329	na	na	na	na	na	na	na
0107	map1a.L	43.6637	31.1602	28.3646	31.3237	35.0071	32.633	40.4616	24.904	38.8028	36.4953	36.6877	44.598	36.053	49.8337
0108	gne.L	510.966	115.713	104.208	76.3307	93.6649	87.0788	74.9624	na	na	na	na	na	na	na
0109	clta.S	108.399	20.2423	20.7014	21.8485	27.1169	21.102	23.5818	na	na	na	na	na	na	na
0110	nans.S	339.694	375.543	412.373	323.33	297.744	311.653	446.793	na	na	na	na	na	na	na
0111	dcaf10.L	2447.17	540.821	571.258	376.71	421.174	400.156	552.675	3354.46	655.465	697.939	416.58	486.75	452.823	663.532
0112	hsdl2.S	1018.17	650.533	687.738	709.485	672.648	682.644	626.33	136.275	610.479	622.247	796.444	726.472	721.5	621.855
0113	dnajc25.S	1277.41	293.018	286.491	245.459	300.03	260.177	317.887	1646.31	224.092	228.388	184.167	254.652	196.77	277.518
0114	igkv1or2-118.L	<LOQ	<LOQ	<LOQ	<LOQ	<LOQ	<LOQ	<LOQ	na	na	na	na	na	na	na
0115	eif3c.S	498.065	358.992	362.324	352.143	378.146	373.738	364.733	212.286	415.932	427.014	407.509	419.954	426.462	362.999
0116	adprh-like.2.1.S	133.94	66.2033	63.0701	59.707	61.2637	57.5868	66.8194	60.2045	45.7363	38.3587	40.5416	37.4771	36.4489	41.3858
0117	spns1.L	1796.39	397.336	420.617	346.382	308.838	321.39	327.971	2452.11	476.83	507.49	402.435	351.512	368.516	374.04
0118	pitpnb.L	912.776	551.071	592.518	469.58	531.255	516.25	466.382	186.219	544.551	595.874	426.507	456.136	485.319	303.64
0119	Xelaev18001328m	62.2019	45.1842	43.3833	47.6138	42.9395	44.2099	50.622	21.866	51.6187	50.2194	53.3961	46.0537	51.306	55.7852
0120	bola2.L	1425.53	1229.89	1627.79	2109.7	1475.02	1820.33	1412.28	na	na	na	na	na	na	na
0121	nudt9.L	501.457	238.835	246.993	244.104	230.764	237.173	312.917	167.08	184.761	208.303	189.851	189.468	207.886	248.031
0122	ppp4c.L	258.884	248.487	259.212	243.229	228.911	226.369	273.313	na	na	na	na	na	na	na
0123	spaca5-like.1.S	10438.7	6012.78	6471.79	6536.65	6343.98	6252.14	5875.38	279.686	6011.64	6471.49	7152.37	6774.12	6742.19	6410.04
0124	mvp.L	9188.33	1997.7	2047.28	2205.23	2384.65	2325.44	2017.45	12220.6	1856.49	1962.14	2357.64	2623.72	2521.18	1991.94
0125	kif22.S	<LOQ	<LOQ	<LOQ	<LOQ	<LOQ	<LOQ	<LOQ	na	na	na	na	na	na	na
0126	Xelaev18032688m	6885.48	1230.53	1292.12	1130.93	1113.78	1115.28	1123.37	na	na	na	na	na	na	na
0127	Xelaev18001422m	83.546	70.0103	63.7855	66.9823	73.2992	74.8965	66.544	98.1339	93.6232	86.8385	90.8079	102.095	102.785	85.0765
0128	Xetrov90015432m.L	636.924	126.676	127.836	123.119	146.428	119.587	161.462	na	na	na	na	na	na	na
0129	dppa2/4.1.L	635.624	131.43	124.691	144.565	126.458	112.49	137.279	811.715	90.031	82.3591	110.113	84.3632	65.01	96.2812
0130	nme2.L	7026.51	5799.45	6021.69	6135.51	5892.66	5773.49	6112.83	4626.81	7379.78	7741.8	7879.16	7452.59	7383.99	7690.55
0131	unnamed.L	394.618	92.5396	92.3188	65.4184	79.9951	85.4628	52.911	na	na	na	na	na	na	na
0132	LOC101732047.1.L	410.308	113.69	117.41	103.668	106.268	110.483	109.212	452.075	24.7026	21.5511	28.1137	29.6394	30.4229	30.6857
0133	ctf1.L	240.523	66.5356	61.8179	67.2827	66.516	66.1061	72.0359	241.412	1.21588	3.51347	4.96121	0.952591	5.91585	0.0410209
0134	stx4.L	81.6928	73.7793	70.0448	64.0647	61.7889	60.0257	70.942	70.4392	93.7591	87.8969	85.3829	83.9579	80.5208	84.6295
0135	fbxl19.S	461.987	107.41	105.497	107.52	99.4134	116.409	124.47	564.342	64.3257	61.391	61.6503	50.9867	73.9627	84.7055
0136	bckdk.L	3028.04	601.163	502.476	505.401	649.087	443.206	593.457	na	na	na	na	na	na	na
0137	xnf7.L	8751.41	1436.72	1395.77	1530.91	1488.89	1446.19	1445.39	12113.5	1735.49	1674.42	1889.79	1828.57	1761.92	1768.26
0138	Xelaev18001538m	20975.5	3462.5	3385.93	3578.19	3525.74	3434.72	3251.2	na	na	na	na	na	na	na
0139	LOC100493030.1.L	307.031	89.8417	89.4588	96.0825	101.459	96.1221	100.395	284.359	3.40169	1.45536	10.7558	3.93242	10.3967	8.21288
0140	LOC100488530-like.1.L	554.329	87.6383	85.7833	90.6261	86.7362	84.9772	90.8229	na	na	na	na	na	na	na
0141	LOC100493300.1.L	2628.38	493.396	474.872	472.512	460.32	485.746	470.106	na	na	na	na	na	na	na
0142	LOC100490167.1.L	2511.99	411.405	416.668	429.226	406.11	449.426	402.733	3477.51	507.629	515.953	533.717	501.04	562.468	495.25
0143	Xetrov90022661m.S	220.638	72.73	71.264	79.4625	80.2172	77.8584	91.2094	153.425	45.1362	50.4457	39.4585	41.6402	51.8373	39.182
0144	rnf112.L	139.174	147.502	130.916	127.183	144.844	128.353	133.439	na	na	na	na	na	na	na
0145	Xelaev18001677m	467.299	137.989	121.27	143.057	157.822	163.058	155.471	407.437	56.9455	43.9665	61.5252	51.6149	50.3312	74.8446
0146	ppif.L	497.678	387.158	435.35	467.506	425.184	432.81	486.488	na	na	na	na	na	na	na
0147	ndufa13.L	592.167	536.671	517.591	492.855	491.443	480.149	552.533	622.196	724.965	702.894	664.212	662.92	651.489	758.14
0148	pdhb.L	3417.96	751.263	664.158	637.785	801.381	774.128	874.13	4245.65	459.075	324.135	371.404	578.137	530.522	666.202
0149	appl1.S	11338.3	2118.57	1954.85	2098.34	2072.99	2059.18	2188.72	15806.7	2779.55	2553.92	2763.59	2725.75	2695.35	2860.51
0150	tkt.L	16883.9	2594.48	2557.73	2919.22	2835.14	2803.02	2981.14	22772.8	2596.7	2541.22	3178.85	3105.05	3049.47	3141.99
0151	fam120a.L	12675.6	2075.08	1954.32	2318.76	2234.1	2336.4	2127.73	17842.5	2847.3	2679.81	3193.99	3078.44	3223.32	2923.26
0152	cnbp.L	178.845	55.4594	57.9049	73.2542	66.1093	66.1909	71.316	141.028	36.3596	38.3306	21.5914	22.1797	12.071	10.981
0153	tsen2.L	57.4574	58.2441	56.9651	57.6621	56.9235	57.0808	57.1384	na	na	na	na	na	na	na
0154	nup210.L	243.034	100.144	115.201	105.468	109.215	106.424	112.654	130.02	67.2246	88.4622	68.3283	78.5027	76.6031	65.4147
0155	atg7.L	2920.15	612.225	612.929	748.835	760.78	689.143	677.428	3586.3	326.95	347.318	432.129	358.774	306.496	431.476
0156	mkrn2.L	525.756	172.401	162.673	126.77	139.199	108.956	137.262	622.175	44.5703	34.3292	49.8739	57.7819	28.2825	42.8029
0157	isy1.L	192.522	175.618	188.145	182.366	189.142	191.625	194.628	na	na	na	na	na	na	na
0158	itih3.S	646.93	129.912	123.974	143.118	141.624	140.7	158.145	817.062	91.5434	86.5429	108.017	106.686	105.956	126.183
0159	zc3h18.S	6585.98	1066.16	1120.68	1212.48	1205.56	1163.72	1116.71	na	na	na	na	na	na	na
0160	uba2.S	145.032	176.541	171.204	141.507	153.801	152.072	144.689	na	na	na	na	na	na	na
0161	gpi.S	600.113	602.018	578.752	541.97	583.735	565.887	521.621	707.848	826.786	796.193	740.701	794.498	779.436	710.155
0162	lsm14a.S	380.093	136.014	132.305	131.776	153.689	130.207	155.57	320.736	10.743	22.3835	22.7508	10.3487	8.25614	9.33606
0163	kctd15.S	407.909	109.331	102.416	98.7689	98.0443	95.7358	112.58	485.679	34.7145	29.0278	37.4842	34.5166	25.2488	57.4069
0164	pepd.S	321.534	227.135	222.102	201.473	227.505	213.545	196.132	59.3134	266.4	265.1	235.562	259.458	258.265	218.544
0165	slc7a9.S	2419.6	422.93	435.966	456.766	398.91	449.148	386.007	na	na	na	na	na	na	na
0166	ftmt.1	34232.6	5674.18	5574.87	6837.39	6434.31	6902.45	5909.32	47984.1	7703.75	7547.38	9303.63	8778.74	9403.45	7954.35
0167	Xelaev18001974m	227.002	494.295	520.087	166.844	185.088	182.279	285.793	na	na	na	na	na	na	na
0168	ubl4a.L	367.552	340.574	417.12	368.426	377.588	354.674	537.139	na	na	na	na	na	na	na
0169	hnrnpdl.S	447.154	278.492	333.135	301.026	309.672	303.008	285.484	8.80036	259.48	305.986	261.497	210.029	244.357	270.838
0170	Xelaev18008586m	82.9593	47.3611	46.9931	46.5747	49.9438	46.1814	48.9148	8.20761	51.6201	51.7519	49.3273	47.7816	51.8435	48.032
0171	Xelaev18002023m	2267.89	462.897	468.874	365.508	383.618	346.506	447.297	3109.54	556.19	567.302	411.514	443.966	380.843	525.855
0172	Xelaev18002032m	106.496	89.0062	84.2673	78.163	80.286	73.9726	85.3942	55.1142	109.026	100.433	93.7901	104.504	93.8091	102.981
0173	ntpcr.L	6672.51	1152.87	1215.38	1046.81	1156.78	1058.31	1035.1	9136.7	1468.85	1495.24	1265.62	1333.8	1237.81	1318.98
0174	alyref.S	4899.61	809.741	671.094	1048.34	1344.16	1083.46	1240.12	6700.19	934.917	706.279	1223.51	1674.78	1326.4	1505.21
0175	p4hb.S	416.186	405.324	377.695	367.492	388.342	390.777	405.623	502.462	555.713	519.692	505.641	535.31	535.197	559.021
0176	asrgl1.L	1572.65	335.46	343.196	320.308	287.97	306.819	346.84	1921.1	186.27	184.273	176.035	168.443	182.765	131.194
0177	Xelaev18011083m	3770.8	691.419	728.804	591.129	541.223	643.239	589.501	5163.22	795.054	834.905	684.292	607.189	745.476	657.279
0178	cox7a2.L	2290.5	1261.71	1364.24	1332.43	1533.89	1528.83	1186.39	131.008	1185.06	1314.57	1333.18	1659.18	1636.98	1202.18
0179	sh3bgrl2.S	2862.5	569.403	579.612	506.314	534.554	548.937	505.764	3930.11	681.802	715.151	595.799	620.737	656.019	589.723
0180	ddx43.L	1527	353.88	360.288	305.698	340.689	334.498	404.459	1776.12	92.5222	106.215	50.1366	108.063	103.241	128.244
0181	ttk.S	63.2255	63.734	65.5423	62.3504	62.4448	61.7893	65.806	na	na	na	na	na	na	na
0182	bckdhb.L	302.013	84.8116	80.3641	76.5962	78.9017	72.7754	79.0244	320.357	16.1313	11.0806	14.7365	16.1334	7.63557	9.74495
0183	mgrn1.S	225.062	70.3799	53.5092	53.1325	54.5	49.5038	54.4042	236.204	19.3034	1.66899	3.22494	2.4736	9.38087	5.6492
0184	Xelaev18002190m	891.195	386.257	337.435	207.019	220.505	211.864	294.03	754.98	221.022	276.82	107.803	102.011	118.083	197.645
0185	hmox2.S	243.989	68.5993	70.1822	67.0663	68.0605	64.5153	66.0484	272.904	20.626	24.7421	17.3308	18.8336	15.2316	18.1805
0186	tufm.S	1118.42	1583.06	1379.71	1338.39	1178.5	1136.19	1469.3	na	na	na	na	na	na	na
0187	atxn2l.S	<LOQ	<LOQ	<LOQ	<LOQ	<LOQ	<LOQ	<LOQ	na	na	na	na	na	na	na
0188	ppp1ca.S	1245.33	218.015	218.525	189.964	187.326	212.455	202.842	na	na	na	na	na	na	na
0189	atp2a1.S	<LOQ	<LOQ	<LOQ	<LOQ	<LOQ	<LOQ	<LOQ	na	na	na	na	na	na	na
0190	pitpnb.S	3252.54	804.439	783.58	514.644	530.644	499.293	725.057	4366.43	869.239	883.852	502.215	558.391	505.19	807.023
0191	Xelaev18002259m	3959.29	725.998	716.294	762.775	755.098	723.678	725.708	5264.79	580.237	592.035	707.148	735.304	666.713	621.063
0192	aldoa.S	45678.4	8372.05	8399.65	10498.5	9691.66	10161.4	9227.04	63852.9	11042	11035	14076.3	12914.9	13489.9	12352.5
0193	mvp.S	181.387	111.914	108.339	81.6466	91.2488	91.5649	100.564	30.8354	86.054	71.1189	86.3248	71.6244	87.7511	100.591
0194	Xelaev18002295m	1701.9	369.584	370.76	244.596	245.494	225.511	433.143	na	na	na	na	na	na	na
0195	hirip3.L	1420.55	304.615	297.587	417.766	412.536	443.66	403.363	1841.74	278.707	252.651	427.565	431.212	478.209	395.726
0196	nme2.S	3602.69	1359.68	1344.88	1724.61	1782.57	1667.08	1643.93	1712.98	871.297	886.129	1114.65	1260.19	1064.29	822.108
0197	LOC101732639	688.582	115.711	113.169	99.0459	89.5775	91.91	125.647	na	na	na	na	na	na	na
0198	lamtor1.L	86.9407	52.1004	49.673	43.302	43.7953	48.2336	52.1006	15.8218	50.0622	50.8723	41.7268	45.4489	47.8646	53.568
0199	tubg1.L	1586.59	335.138	327.758	319.517	354.521	303.46	328.277	2026.7	257.507	262.892	243.485	307.83	236.494	236.915
0200	psmc3ip.L	205.618	89.3236	85.7478	87.2404	80.3208	85.1651	88.8713	115.584	54.5088	52.6118	52.4875	42.9398	50.9433	57.7901
0201	map2k6.S	8399.61	2299.93	2210.13	2151.39	2077.49	2265.24	1922.89	11688.4	3042.04	2930.42	2839.34	2731.18	2992.48	2501.24
0202	loc100496220.L	1931.97	346.338	311.552	787.362	762.675	741.625	713.42	2482.23	254.698	211.02	854.754	827.392	801.556	672.501
0203	cbl.S	92.6687	92.6481	88.1593	93.6809	87.0043	89.1625	89.9991	na	na	na	na	na	na	na
0204	mrps33.L	2349.51	448.518	404.004	567.057	501.135	505.111	529.035	3161.72	467.541	380.598	630.447	542.791	560.13	560.406
0205	ssbp1.L	3752.15	1018.15	1091.7	1072.21	1145.94	1151.47	1176.13	4111.85	84.1304	147.228	137.99	512.352	551.874	400.446
0206	mtpn.L	787.995	769.148	808.97	966.081	863.845	943.583	890.85	na	na	na	na	na	na	na
0207	Xelaev18002475m	82.6233	85.168	83.073	80.2085	81.3261	78.7058	86.8589	na	na	na	na	na	na	na
0208	cnot4.S	269.983	41.3077	40.6504	46.2071	46.0725	39.0551	53.9182	na	na	na	na	na	na	na
0209	fbxo7.L	22500	4014.81	3996.94	4057.24	3956.04	3889.07	3808.45	31728.4	5585.61	5561.71	5647.11	5501.45	5406.99	5293.57
0210	rtcb.L	154.569	152.615	148.059	165.615	141.42	143.033	181.441	na	na	na	na	na	na	na
0211	akr1b1.L	5521.81	1095.92	1162.35	1167.19	1162.59	1172.11	1113.84	7070.68	875.773	951.677	898.701	822.908	855.4	866.932
0212	akr1c4.S	658.972	271.07	253.205	260.458	269.532	272.205	237.492	386.551	162.792	201.019	191.731	223.852	205.655	165.864
0213	akr1c3.L	560.775	115.691	128.829	118.077	106.865	104.549	142.526	700.638	75.501	87.2113	76.5342	59.4281	54.1088	102.494
0214	Xetrov90007079m.L	22261.8	4208.13	4227.47	4342.22	4007.2	4190.17	4276.11	30845.8	5109.8	4999.19	5536.27	5050.63	5319.92	5247.61
0215	LOC101731508-like.L	2908.27	458.025	447.057	461.212	424.628	478.954	540.419	na	na	na	na	na	na	na
0216	atp6v1e1.S	38097.7	6090.46	6228.04	6418.25	6116.68	6083.99	6664.39	53155.8	7908.39	8005.52	8220.34	7907.35	7771.14	8595.12
0217	bcl2l13.L	5802.04	891.011	942.208	866.982	772.055	803.941	750.506	8073.93	1126.48	1206.16	1109.44	972.536	1010.25	940.682
0218	cecr2.L	10843.2	1850.58	1830.77	1741.27	1787.87	1733.79	2039.95	na	na	na	na	na	na	na
0219	Xelaev18002545m	20915.5	4255.65	4391.16	3586.12	3430.49	3850.06	4105.6	na	na	na	na	na	na	na
0220	actr8.S	3650.81	621.763	660.893	702.033	642.444	780.306	553.349	5080.04	790.623	842.676	909.235	822.247	1017.78	699.238
0221	tkt.S	2138.92	379.129	382.141	379.451	366.355	392.58	355.083	2904.87	432.452	442.265	434.273	413.857	449.088	388.22
0222	bicd1.S	55788	8981.88	9168.36	8599.52	8285.68	8709.71	8290.72	na	na	na	na	na	na	na
0223	fam120c.S	297.696	65.4907	60.3023	50.4684	59.2347	49.9804	87.7825	na	na	na	na	na	na	na
0224	cnbp.S	120.955	129.87	138.213	144.521	138.994	101.259	121.106	126.029	177.747	189.892	199.46	190.273	137.731	166.814
0225	acad9.S	711.503	587.529	553.429	647.595	694.364	718.766	660.734	927.822	802.663	767.233	899.677	965.812	1002.1	920.842
0226	tamm41.S	10404	2050.96	2040.7	1871.45	2023.2	1917.33	1855.66	14569	2736.21	2729.32	2500	2712.19	2575.66	2490.79
0227	spcs1.S	728.125	260.52	250.22	274.78	282.612	297.969	294.847	504.68	129.763	126.992	110.535	140.537	154.601	140.561
0228	mrpl9.L	5613.92	986.095	1014.52	1247.56	1197.62	1061	1081.37	7719.35	1161.98	1206.54	1543	1490.91	1296.85	1277.61
0229	LOC100485537.L	1713.56	335.637	216.879	261.346	266.275	213.544	262.93	na	na	na	na	na	na	na
0230	Xelaev18002669m	408.692	570.37	613.532	420.557	457.424	414.179	378.983	453.21	786.628	851.732	573.665	625.334	563.345	516.929
0231	Xelaev18002675m	152.769	71.1714	76.9779	65.7699	66.8531	66.0112	66.1417	31.7292	67.8549	73.5209	55.8431	54.2816	58.2337	58.5761
0232	chp1.S	255.197	28.4116	33.8377	35.0738	33.6686	62.3058	38.4767	na	na	na	na	na	na	na
0233	LOC100495568.1	57.1021	52.9787	54.6553	52.7446	54.0597	54.4201	53.0343	na	na	na	na	na	na	na
0234	sycp2l.S	54.6419	55.4184	56.8144	54.8786	54.1691	54.7216	55.2619	na	na	na	na	na	na	na
0235	sirt5.S	169.182	163.329	157.82	163.79	162.494	162.181	182.001	na	na	na	na	na	na	na
0236	ranbp9.S	1522.23	300.199	295.055	249.571	262.516	281.877	263.238	2069.62	340.976	332.327	266.571	289.828	316.658	285.802
0237	dtnbp1.L	12428.4	2299.67	2371.9	1811.22	1923.15	1985.98	2126.8	na	na	na	na	na	na	na
0238	tbc1d13.S	3218.07	592.816	588.834	616.579	569.839	566.474	741.438	4324.04	601.102	627.783	656.93	592.717	589.643	846.945
0239	zer1.L	<LOQ	<LOQ	<LOQ	<LOQ	<LOQ	<LOQ	<LOQ	na	na	na	na	na	na	na
0240	pkn3.L	12801.2	1820.03	1732.51	1781.76	1940.35	1793.79	1892.56	18022.8	2493.35	2370.57	2439.39	2663.78	2457.69	2594.22
0241	wdr34.L	209.058	40.9371	33.7833	35.3164	34.7395	33.7075	39.268	na	na	na	na	na	na	na
0242	sptan1.L	284.366	283.126	263.026	255.119	263.697	264.483	267.846	na	na	na	na	na	na	na
0243	gle1.L	55.7811	53.9921	55.4398	55.7091	55.8102	55.9404	55.8783	na	na	na	na	na	na	na
0244	dnm3.L	405.129	69.0798	65.2853	72.7513	65.1977	56.9572	61.3571	na	na	na	na	na	na	na
0245	ciz1.L	1317.24	233.173	213.484	220.456	206.19	232.833	304.117	na	na	na	na	na	na	na
0246	ptges2.S	241.281	111.114	106.525	112.066	113.884	114.606	109.623	108.253	78.411	76.6014	82.827	87.0973	97.592	76.5385
0247	dolk.S	1083.48	207.748	214.06	184.327	212.603	184.791	235.998	1450.65	216.39	223.914	182.743	222.051	183.572	255.319
0248	slc27a4.L	59.012	57.6367	57.1019	56.1249	56.3544	58.1549	57.1727	na	na	na	na	na	na	na
0249	cercam.L	106.433	105.068	103.041	105.735	104.104	105.889	113.45	na	na	na	na	na	na	na
0250	ccdc22.L	2798.67	568.943	563.444	626.566	591.977	550.194	623.768	3740.74	583.968	591.651	691.189	637.01	588.039	657.282
0251	sephs2.L	198.866	112.995	108.285	107.638	91.6594	85.6037	108.98	69.668	91.5883	82.3041	89.3324	63.2579	64.037	86.0476
0252	ikbkg.L	1079.27	220.833	209.428	215.747	180.939	173.975	198.572	1452.38	238.101	222.687	231.719	183.116	172.78	206.755
0253	g6pd.L	1365.24	549.865	548.011	512.742	577.599	522.5	486.769	1070.83	215.036	178.327	143.073	205.861	202.524	194.237
0254	huwe1.L	161.932	75.0013	71.8232	75.3724	69.8331	72.359	76.9148	62.5799	60.1156	56.4252	50.3752	59.8905	57.836	46.0561
0255	Xelaev18002841m	117.298	84.772	82.706	79.7405	78.3487	78.7709	81.7065	41.2309	102.707	102.815	97.3472	93.6863	98.2881	92.485
0256	hcfc2.L	3527	525.603	517.794	514.877	638.689	523.413	651.496	4907.05	664.313	653.709	646.334	819.685	655.793	841.507
0257	irak1.S	976.765	168.465	168.516	142.302	162.408	153.32	211.328	na	na	na	na	na	na	na
0258	msn.L	2146.16	831.407	795.473	802.235	824.71	797.75	740.067	1775.19	392.048	369.512	257.313	322.438	281.829	126.894
0259	Xetrov90029048m.L	844.993	541.141	317.018	298.396	360.402	347.007	302.387	450.132	653.39	342.544	326.01	364.78	363.939	294.828
0260	psma5.L	714.308	683.345	692.195	719.465	726.258	715.008	676.959	826.95	929.847	942.516	991.613	1002.17	985.821	924.625
0261	dhrs11.L	346.129	137.843	117.438	110.974	110.848	119.981	107.87	299.527	21.4076	21.5862	21.6921	39.3666	19.2047	23.0387
0262	Xetrov90020487m.1	901.336	167.414	172.189	139.478	142.519	136.364	150.354	na	na	na	na	na	na	na
0263	wash1.L	228.505	66.3878	66.0555	63.8184	59.8526	62.6923	59.8022	234.538	1.24963	3.85194	0.239541	1.97464	2.76049	8.77314
0264	wnk1.S	125.061	58.3641	55.7952	51.2204	53.0092	49.3194	51.53	72.4216	22.9605	24.76	31.9151	24.9403	29.7777	28.9602
0265	erc1.S	333.913	76.1868	73.7957	65.0314	65.7429	63.1916	63.7334	399.465	35.7409	31.2546	19.133	20.499	16.6539	17.1705
0266	pdhb.S	5027.25	1309.3	1379.12	1247.3	1115.69	1213.52	1282.03	5798.26	402.535	440.564	341.73	375.988	503.301	361.244
0267	rpp14.S	829.781	165.835	162.911	162.46	170.94	170.913	194.19	982.544	71.9612	72.4914	63.2029	60.5155	71.1068	62.7851
0268	sco2.S	447.709	143.104	139.126	129.1	140.063	128.656	143.096	353.665	56.4104	49.5263	63.8015	69.6237	74.562	62.0204
0269	rprd1a.S	2509.94	369.85	375.731	445.359	348.34	389.39	473.674	3426.45	401.029	406.608	509.092	369.563	428.872	516.919
0270	tti1.L	341.639	79.5972	77.6002	83.6218	79.5314	91.6073	78.4707	408.201	37.6652	34.9398	44.582	37.9183	55.5188	35.7133
0271	ctnnbl1.L	16062.8	2759.15	2707.51	2687.88	2620.04	2695.92	2590.58	22642.2	3828.37	3755.18	3728.77	3631.68	3739.41	3589.72
0272	src.L	2614.93	537.204	531.033	608.416	542.039	529.955	541.792	3590.19	652.371	642.108	752.664	662.269	646.218	658.302
0273	rpn2.L	29831.9	4980.86	5128.69	5027.79	5555.09	5009.32	5332.9	42017.2	6893.06	7101.49	6948.41	7690.67	6920.33	7365.46
0274	lpin3.L	6002.83	988.43	974.614	1137.01	1049.73	996.127	1030.85	na	na	na	na	na	na	na
0275	myl9.L	3901.11	774.924	791.234	803.544	821.868	748.036	759.432	5415.82	998.091	1023.94	1032.32	1064.65	966.455	969.995
0276	aar2.L	10430.1	1855.92	1870.14	1841.83	1776.7	1752.81	1867.5	14618	2478.66	2489.69	2473.38	2375.77	2346.66	2512.43
0277	srsf6.L	1428.77	378.164	379.027	296.032	280.307	286.845	304.909	1707.89	107.063	105.87	74.8391	96.4702	107.421	72.0783
0278	ift52.L	12628.2	2250.41	2333.75	1689.18	1664.6	1754.53	1756.12	17780.8	3103.24	3220.97	2310.31	2274.82	2403.97	2404.32
0279	LOC733539.L	29577.5	3206.32	3092.33	5583.85	5299.41	5354.27	5151.03	41330.3	3893.85	3722.79	7342.91	6943.02	7040.77	6630.92
0280	Xelaev18027891m	1091.39	467.397	460.668	470.105	483.891	497.821	485.532	516.932	290.857	279.126	284.864	291.739	324.563	333.008
0281	abcb8.L	3774	614.312	614.162	727.182	715.845	735.686	625.602	5201.34	719.114	720.928	884.676	876.816	904.879	747.576
0282	cdk5.L	763.03	180.949	167.491	178.866	192.115	169.866	192.061	933.604	114.207	91.7262	109.744	122.999	99.3721	112.415
0283	LOC100496088.1.L	531.278	99.5203	93.424	100.276	105.642	107.717	115.606	na	na	na	na	na	na	na
0284	rragd.L	1526.91	331.315	326.297	332.428	350.264	324.411	336.793	1856.57	188.391	160.834	208.862	207.688	170.831	194.139
0285	psmd1.L	104.98	110.872	113.886	118.689	107.635	107.778	112.897	na	na	na	na	na	na	na
0286	armc9.L	497.176	85.8717	80.8881	80.2327	82.2403	70.4503	89.6116	na	na	na	na	na	na	na
0287	ncl.L	4180.48	776.427	781.444	824.987	816.897	799.829	884.48	5426.21	642.946	561.321	663.161	704.881	660.241	730.497
0288	ptma.L	866.054	112.528	118.173	124.47	107.1	124.774	145.304	na	na	na	na	na	na	na
0289	pde6d.L	234.847	81.9379	92.3557	93.6419	91.8645	89.8192	108.767	131.408	43.4239	64.8121	58.3386	56.4514	58.5446	58.2177
0290	cops7b.L	70.6213	73.1195	70.1828	69.7195	65.6514	65.4392	68.5841	na	na	na	na	na	na	na
0291	dis3l2.S	5267.77	859.178	808.942	927.203	902.626	872.818	831.013	na	na	na	na	na	na	na
0292	phr.L	11145	1629.9	1549.74	1918.76	1914.63	1759.62	1845.67	15560	2095.36	1997.24	2534.41	2521.91	2320.48	2413.44
0293	cwf19l2.L	1348.54	229.321	229.56	241.222	271.709	245.405	241.72	1826.7	243.798	244.228	260.961	304.238	266.486	260.984
0294	cul5.L	1519.28	368.833	371.433	345.89	357.225	356.205	369.281	1835.33	197.495	215.346	168.033	178.765	170.871	179.429
0295	acat1.L	1804.34	3001.16	2938.87	2380.04	2124.78	2246.19	1835.6	na	na	na	na	na	na	na
0296	atm.L	608.188	105.218	105.787	92.9656	96.1703	89.544	108.261	na	na	na	na	na	na	na
0297	kdelc2.L	124.769	75.8618	70.7348	68.3671	75.5297	79.2302	76.9053	49.0349	82.7677	73.4558	70.1126	78.7273	89.2031	77.4491
0298	Xelaev18003304m	203.008	127.792	118.663	126.446	136.032	130.683	126.278	142.45	155.823	147.239	161.364	172.634	161.163	151.845
0299	ppp2r4.L	101.825	96.8194	100.579	104.092	111.814	105.547	96.5512	na	na	na	na	na	na	na
0300	crat.1.L	12811	2321.48	2367.54	2470.64	2505.13	2377.71	2472.56	17887.5	3059.21	3122.23	3265.61	3297.58	3124.69	3265.36
0301	atxn2l.L	1302.28	264.074	258.721	235.373	247.981	220.094	285.669	1743.01	276.885	275.154	235.398	257.862	213.428	306.477
0302	ppp1ca.L	190.779	118.534	117.922	110.126	119.1	107.62	112.898	1.86286	115.552	120.699	111.553	115.26	115.952	116.528
0303	LOC101735273.1.L	9169.2	1692.53	1615.08	1655.91	1642.98	1711.34	1621.58	na	na	na	na	na	na	na
0304	atp2a1.L	960.711	191.859	172.793	172.817	154.665	172.984	226.854	na	na	na	na	na	na	na
0305	Xelaev18003923m	3049.29	2257.19	2767.96	3267.76	2673.3	2857.74	2785.35	3395.54	3036.59	3766.85	4469.56	3620.32	3896.68	3758.62
0306	Xelaev18003542m	343.091	102.02	97.7964	125.345	106.408	116.773	126.542	260.384	22.3942	33.0217	29.5591	46.3663	40.1033	31.3418
0307	vps9d1.L	151.925	67.6754	63.4	63.4253	65.5083	57.2996	64.5056	96.5765	28.4258	31.9507	30.2314	24.3721	35.4764	29.3292
0308	rpl13.L	1613.32	1403.43	1412.71	1355.06	1172.73	1067.13	1357.1	1068.73	1736.31	1751.03	1684.4	1434.95	1306.1	1675.83
0309	spg7.L	25424.9	4842.02	4635.21	4758.26	4611.97	4261.42	4772.59	35668	6575.7	6291.56	6470.47	6252.06	5756.73	6456.54
0310	pabpn1l.L	4724.38	1410.61	1374.64	1068.62	1082.07	1006.75	1211.67	5911.3	1205.4	1181.43	773.166	807.193	661.31	905.366
0311	trappc2l.L	836.719	220.505	218.916	191.489	198.344	184.272	193.482	1022.48	165.032	146.356	127.621	127.302	101.515	124.877
0312	galns.L	129.171	118.157	112.812	129.817	145.109	148.444	112.034	na	na	na	na	na	na	na
0313	aprt.L	615.001	127.108	125.94	119.489	118.723	118.667	128.399	765.949	79.4887	82.0003	66.9916	55.6575	64.8452	84.0296
0314	ctu2.L	3998.51	719.344	726.64	781.735	810.031	742.955	754.488	5432.74	810.416	813.968	892.17	923.765	839.24	882.195
0315	loc100498624.L	1591.86	359.362	407.164	364.579	391.479	375.337	409.584	1682.72	84.0304	12.9427	30.7016	69.0218	37.5361	145.756
0316	dync1li2.S	156.514	59.1126	59.5443	60.7737	63.2139	56.6638	80.1516	95.9747	42.2952	37.1092	40.6574	48.0939	44.3894	46.063
0317	hist2h2ab.L	595.556	642.182	634.772	583.762	585.54	580.708	619.801	629.698	872.454	867.946	786.609	788.161	792.091	835.325
0318	lactb2.L	216.616	218.468	212.349	185.759	183.658	183.98	196.14	na	na	na	na	na	na	na
0319	Xelaev18003627m	3563.19	632.481	609.514	636.217	651.563	615.132	610.415	4866.91	708.024	682.65	727.88	749.389	688.978	696.994
0320	stau2.L	53.0684	52.2085	52.533	52.6952	51.5804	52.2721	52.4982	na	na	na	na	na	na	na
0321	kif2a.L	70.7254	54.554	54.5848	49.9664	53.3352	53.6291	49.6601	30.6585	60.7485	63.1443	58.7103	63.1109	62.7907	57.969
0322	ipo11.S	806.617	199.237	187.088	207.256	215.279	213.157	214.311	959.668	81.0984	82.9805	94.2582	93.0196	95.8368	98.4321
0323	cwc27.S	3137.63	686.489	659.944	629.503	671.555	620.001	642.965	4240.16	758.709	732.742	658.953	715.211	669.629	687.829
0324	nop56.S	352.119	111.332	95.4261	102.393	115.942	96.1126	107.336	356.02	8.16648	8.73163	3.19932	26.0352	2.15403	1.50653
0325	wdr54.L	1803.41	388.379	391.317	373.757	327.324	350.18	357.537	2432.56	432.314	439.783	414.43	355.21	390.487	380.946
0326	dok1.L	2200.07	499.209	505.28	474.516	497.765	442.215	422.26	3032.53	628.794	636.881	593.788	626.699	547.355	520.541
0327	mrps26.L	253.861	271.472	260.901	248.656	226.151	229.642	288.27	305.153	374.276	360.821	342.644	311.3	316.986	396.513
0328	dqx1.L	72.4167	70.7596	69.9385	70.2003	69.4799	68.733	75.6267	na	na	na	na	na	na	na
0329	m30.L	90.7311	14.5466	10.9902	16.9419	31.6939	15.4101	29.9489	na	na	na	na	na	na	na
0330	ms.L	144.419	71.5441	63.754	73.1303	74.9152	76.428	80.5199	17.2916	67.9738	54.5255	60.6328	66.3522	60.2935	78.0105
0331	LOC448531.1.L	70.8025	31.6982	32.3504	32.3242	30.6571	31.7643	44.8892	52.8421	38.6193	37.68	36.2688	36.2271	35.9811	52.4637
0332	ctage5.L	802.253	163.263	157.488	158.042	176.097	140.158	173.376	1061.05	158.254	150.1	150.811	175.659	125.581	171.753
0333	Xelaev18003734m	387.952	244.042	258.49	248.14	249.995	257.082	268.79	97.2554	271.902	292.942	249.343	271.574	293.776	267.405
0334	tomm20.S	393.646	72.1181	64.6259	54.5451	49.4622	70.5485	72.2905	na	na	na	na	na	na	na
0335	Xelaev18003775m	72.3939	65.4785	64.2982	73.6445	65.3909	63.2654	64.9887	na	na	na	na	na	na	na
0336	lrp8.L	337.294	286.553	277.571	263.648	259.748	248.261	293.124	340.373	386.365	372.453	349.432	356.259	331.899	397.363
0337	cdc37l1.S	1890.63	424.792	409.649	347.658	374.496	361.18	407.957	2446.76	382.422	355.876	274.027	300.36	288.234	343.886
0338	cct5.S	2464.36	2655.41	2537.97	2514.29	2469.52	2502.08	2570.2	na	na	na	na	na	na	na
0339	ino80c.S	<LOQ	<LOQ	<LOQ	<LOQ	<LOQ	<LOQ	<LOQ	na	na	na	na	na	na	na
0340	ccdc15.S	1135.84	201.402	212.16	194.54	201.375	181.808	210.581	na	na	na	na	na	na	na
0341	arl3.1.S	600.005	326.344	330.496	278.902	305.864	273.487	292.044	54.304	330.88	325.127	261.049	294.524	257.619	259.972
0342	sfxn2.L	7848.93	1498.06	1565.18	1310.45	1222.52	1240.41	1433.15	10943	1939.74	2062.16	1663.98	1562.53	1569.1	1824.38
0343	cyp17a1.L	707.995	196.01	206.54	154.404	168.582	160.713	162.093	828.064	84.6181	116.339	54.7813	76.978	66.0593	71.23
0344	as3mt.1.L	208.247	148.278	150.689	99.946	100.926	104.448	110.799	61.6258	144.561	147.077	76.3613	89.0712	76.9973	77.4092
0345	LOC101730994.L	371.186	78.5551	72.6551	56.0487	85.1123	57.5362	74.8844	na	na	na	na	na	na	na
0346	usmg5.L	1681.02	1546.43	1401.35	1517.96	2078.28	1822.8	1319.24	na	na	na	na	na	na	na
0347	Xelaev18003918m	50.5674	50.6551	50.5545	50.5306	50.2366	50.6127	50.8971	na	na	na	na	na	na	na
0348	tmem192.L	83.7813	57.1274	51.3459	52.5436	57.6647	49.5491	56.9276	5.75015	58.3273	51.0492	50.7935	52.199	51.9044	53.3621
0349	ethe1.S	92.7913	94.1453	91.7731	80.8424	79.713	90.7	93.8096	na	na	na	na	na	na	na
0350	rps19.S	569.309	500.826	562.811	491.585	453.091	427.568	598.883	na	na	na	na	na	na	na
0351	kiaa1161.L	2103.21	336.51	331.906	382.762	361.445	354.052	373.604	2875.81	374.083	373.115	441.149	406.906	397.302	422.537
0352	yars.S	1504.55	282.018	295.496	268.32	260.428	300.344	266.25	1984.83	229.164	274.142	248.36	241.617	293.686	230.199
0353	Xelaev18025072m	1085.58	1025.88	1097.56	1039.73	853.91	913.283	993.369	1197.35	1401.09	1495.78	1418.83	1147.5	1245.06	1350.11
0354	macf1.L	4178.73	738.228	758.192	752.402	783.47	682.269	829.859	5828.02	962.855	991.798	984.024	1028.5	884.366	1089.51
0355	Xelaev18012623m	1913.74	348.179	330.557	361.053	351.917	358.459	333.353	na	na	na	na	na	na	na
0356	fuca1.S	643.703	445.192	408.389	320.62	382.11	364.241	380.267	451.584	557.778	506.757	370.204	459.763	439.709	456.961
0357	gale.S	5352.21	1021.01	1003.94	901.074	888.909	807.224	881.099	7099.6	990.862	957.23	871.413	879.487	757.129	815.164
0358	lypla2.S	267.651	155.556	173.638	161.543	145.485	141.991	155.585	65.7304	158.706	178.47	143.956	122.898	123.844	130.093
0359	Xelaev18004063m	180.559	86.9218	76.9204	77.5603	95.0198	76.4294	106.102	105.157	59.1362	57.1269	35.3238	14.204	34.3128	16.7911
0360	eef1a1o.S	2776.63	2151.2	2143.82	2157.85	2407.36	2339.7	2171.92	2305.38	2784.8	2777.52	2857.88	3182.85	3095	2780.73
0361	ppt1.S	102.234	43.2936	43.576	43.2412	45.0581	40.8217	48.1503	48.7904	36.3651	35.6943	35.308	31.7595	36.4504	38.8227
0362	cap1.S	1062.11	371.372	381.759	340.031	346.32	349.671	341.208	963.699	71.1992	49.6679	40.4011	43.6043	67.0638	91.5618
0363	Xelaev18040826m	350.123	492.013	408.09	284.881	318.247	274.771	302.621	na	na	na	na	na	na	na
0364	slc25a25.L	1764.49	274.555	282.146	276.244	280.073	289.28	349.365	2405.81	295.19	309.555	296.517	304.098	317.859	396.988
0365	znf554.S	50.2567	50.818	50.3039	50.166	50.2929	50.0335	50.3707	na	na	na	na	na	na	na
0366	Xelaev18004171m	117.443	54.4086	47.0881	50.9298	48.9971	46.7113	59.2055	42.8215	42.0846	38.2727	39.9866	39.5618	40.3621	47.9491
0367	capns1.L	115.243	50.9346	52.9984	52.0009	48.7264	51.2554	58.7014	44.9058	27.3432	35.4914	33.1778	38.7145	31.113	41.4443
0368	hint2.S	357.872	350.209	428.214	373.872	391.467	353.322	323.202	na	na	na	na	na	na	na
0369	galt.S	899.227	236.033	225.416	248.309	239.565	239.761	254.014	968.135	32.8327	26.944	44.3385	57.638	43.186	32.7924
0370	LOC100485505-like.L	400.915	93.1119	89.429	89.5281	91.5054	85.5296	95.3133	490.675	54.9547	49.709	50.9659	52.9417	44.9767	57.8735
0371	tln1.S	675.577	277.583	272.342	272.686	255.08	266.993	292.779	366.788	253.59	233.842	186.975	176.393	171.959	219.145
0372	commd7.S	162.747	91.5635	88.2438	103.891	106.961	97.0005	114.005	94.6705	103.308	97.9093	116.317	126.775	111.967	140.847
0373	arf4.L	3900.92	895.551	881.039	837.941	861.649	817.787	840.802	4686.11	427.589	426.171	470.034	472.01	422.97	396.838
0374	flnb.L	1066.15	288.224	276.879	299.881	290.061	276.065	324.998	1122.1	22.5454	19.644	38.3592	15.5763	1.68549	60.1185
0375	rps24.L	2532.89	1080.24	1148.54	833.508	868.995	827.991	869.314	2048.38	670.011	693.869	284.616	273.119	335.227	443.029
0376	ubl5.S	269.059	113.184	131.469	119.788	139.646	120.712	130.97	106.529	76.8549	123.44	97.2819	127.017	104.248	113.47
0377	gmip.S	200.883	43.7703	47.0187	28.5276	33.052	35.1069	39.2669	na	na	na	na	na	na	na
0378	pgls.S	519.652	223.79	241.539	207.838	201.355	212.991	205.31	305.426	154.535	152.753	153.232	148.041	120.75	134.641
0379	colgalt1.S	108.491	58.4737	54.8352	49.1639	51.9601	56.8022	55.2915	30.285	54.434	48.4464	47.6273	50.6349	55.694	50.6772
0380	vps11.L	196.346	61.7438	59.5095	67.6631	64.3413	64.7974	71.1208	166.374	13.8175	17.5828	11.6603	16.7599	15.2422	13.0454
0381	hyou1.S	802.743	181.759	173.804	190.989	188.77	211.872	193.191	917.685	46.6734	42.8447	40.5266	31.128	60.6642	35.0152
0382	trappc4.S	180.911	123.468	118.784	123.552	114.817	124.366	125.562	51.2416	137.451	130.738	138.734	127.348	140.386	154.915
0383	rps25.S	3003.54	2056.87	2443.44	2516.03	2695.59	2543.14	2560.38	3337.36	2762.79	3329.29	3494.96	3729.16	3483.27	3531.89
0384	ddx6.S	1381.65	264.445	250.143	242.94	221.93	229.365	253.196	1789.81	230.303	216.661	211.933	186.441	197.647	223.021
0385	LOC101730908.S	62.7701	64.1201	62.8262	60.8886	62.6268	61.2165	64.2794	na	na	na	na	na	na	na
0386	carm1.L	194.595	161.404	146.842	126.992	138.161	134.905	114.495	104.812	174.347	157.654	155.985	171.264	166.58	135.088
0387	c19orf52.L	338.091	70.2088	56.641	51.7432	66.69	40.8451	64.3738	na	na	na	na	na	na	na
0388	smarca4.L	2743.78	432.318	466.286	455.52	440.409	485.023	514.366	3808.28	538.887	587.631	571.79	551.291	613.953	654.768
0389	ldlr.S	193.616	60.24	54.6558	57.0024	61.0735	58.4382	61.2607	191.514	4.22395	2.96743	1.57701	3.81224	3.04829	4.77988
0390	prkcsh.L	230.597	125.319	140.388	149.082	131.434	133.245	160.495	0.260765	127.731	145.106	146.926	126.611	140.082	159.627
0391	tm9sf3.S	728.043	175.912	159.024	170.752	170.136	169.544	190.919	836.47	45.2519	46.1301	55.7589	49.121	44.2651	65.0783
0392	ppp3cc.S	564.474	221.959	211.46	188.634	203.126	185.944	209.383	465.854	96.9239	82.8252	78.2555	20.0711	53.8003	63.2067
0393	anxa7.S	184.723	150.225	147.498	110.72	117.033	111.758	131.852	107.347	185.887	187.878	136.94	144.473	136.79	152.735
0394	pdlim1.S	8123.56	1207.37	1217.9	1198.77	1158.99	1145.34	1411.95	11191.9	1390.19	1353.89	1403.29	1367.51	1347.53	1684.92
0395	loc100490320.S	3788.67	527.169	496.05	687.048	653.363	669.66	729.236	na	na	na	na	na	na	na
0396	xnf7.S	465.187	450.31	455.433	398.505	376.591	406.833	396.748	404.147	593.585	603.902	520.534	491.533	535.67	522.01
0397	prss8.S	126.063	56.1815	55.4953	57.6602	55.2153	50.5037	57.4759	72.1611	31.9697	31.4126	24.1167	27.1202	36.7473	24.4086
0398	fus.L	203.962	81.5822	85.7125	83.7098	77.7882	78.1948	81.0996	129.913	49.2975	47.2779	45.9746	49.6696	45.9837	30.4293
0399	Xelaev18004560m	408.914	86.3301	88.8568	87.9641	92.3946	89.952	96.2341	501.436	45.9225	48.3305	46.9106	52.6372	47.8871	59.1174
0400	Xelaev18004584m	1220.97	293.864	325.638	542.292	377.287	364.462	421.505	1258.25	13.2248	14.8822	355.477	87.087	61.1917	205.842
0401	pura.L	248.224	228.293	244.659	241.907	261.193	244.8	230.761	na	na	na	na	na	na	na
0402	hnrnpab.L	127.228	142.566	146.735	153.094	148.194	154.94	138.315	na	na	na	na	na	na	na
0403	hnrnpa0.L	1549.35	356.828	389.127	339.405	341.816	344.474	370.961	1865.88	198.977	206.855	140.892	137.183	116.335	199.377
0404	stk31.L	53.7953	38.054	35.9774	39.3369	38.1885	36.5238	40.8291	23.5373	45.4841	46.2167	48.1569	48.5875	47.129	50.9036
0405	Xetrov90000011m.1	569.868	104.872	90.2801	96.4038	104.025	87.4985	124.438	na	na	na	na	na	na	na
0406	plcg1.S	52.3989	52.1521	51.8289	52.0561	51.6648	51.9628	52.2888	na	na	na	na	na	na	na
0407	zhx3.S	2276.05	264.963	260.427	329.512	358.005	328.453	391.678	3121.31	278.021	272.562	370.142	411.582	368.217	457.396
0408	gnl3.L	52.3098	51.7781	51.6239	51.6762	51.0537	51.0145	52.1087	na	na	na	na	na	na	na
0409	glt8d1.S	171.536	59.3654	57.1707	56.0812	62.394	55.0417	68.1823	140.97	21.6736	24.9694	25.0482	12.8145	26.1392	7.60713
0410	fanca.L	886.411	158.389	139.92	149.925	128.15	138.76	171.612	na	na	na	na	na	na	na
0411	ap1g2.L	251.368	144.512	140.496	155.304	151.038	153.403	155.294	41.7873	158.479	157.471	173.169	169.359	168.691	165.669
0412	afg3l1p.L	132.771	68.8958	68.1232	66.2159	67.9948	69.0056	70.5833	29.2908	58.8143	62.6281	61.484	57.3883	67.4003	63.2106
0413	sec62.L	81.7447	82.8273	85.981	87.2868	84.9121	87.0724	86.3351	na	na	na	na	na	na	na
0414	Xelaev18004780m	8074.15	1637.42	1608.84	1289.81	1176.72	1171.45	1446.09	na	na	na	na	na	na	na
0415	suclg1.L	228.574	123.277	110.578	125.76	126.602	131.034	152.408	2.59969	146.412	126.389	117.707	124.437	126.175	170.147
0416	pank2.L	<LOQ	<LOQ	<LOQ	<LOQ	<LOQ	<LOQ	<LOQ	na	na	na	na	na	na	na
0417	Xelaev18013893m	2860.34	518.977	492.357	519.909	577.524	513.623	602.236	3845.37	541.034	513.581	538.235	607.3	512.465	659.288
0418	nagk.L	761.186	178.026	192.34	215.843	208.559	207.771	172.297	876.117	53.0446	59.0907	103.507	106.58	97.9464	45.6486
0419	znf638.L	82575	13954.5	13660.7	14483.4	13878.7	13396.9	13774.9	116695	19652	19237.8	20399.7	19544.3	18863.2	19398
0420	dctn1.L	12166.5	2030.68	2021.93	2126.91	2135.67	2151.75	2326.63	16845.5	2492.79	2492.04	2645.3	2670.05	2672.44	2940.79
0421	smyd5.L	907.585	223.554	211.136	204.905	229.186	196.313	226.397	1056.01	103.248	101.046	82.6564	111.993	69.0323	83.3708
0422	glod5.L	856.489	493.713	511.725	508.931	489.564	489.155	472.494	35.5499	515.9	550.437	562.901	524.455	528.727	492.611
0423	cct7.L	4640.07	1818.46	1837.1	1951	1819.42	1841.12	1875.05	2987.09	1140.41	1057.82	1082.74	1056.06	1124.02	1163.94
0424	rab11fip5.L	83.1553	81.2827	79.783	83.5528	78.8786	75.1486	85.3419	na	na	na	na	na	na	na
0425	Xelaev18004917m	363.641	58.6128	76.8631	45.5091	38.4738	42.5323	49.4668	na	na	na	na	na	na	na
0426	sfxn5.S	133.287	119.564	98.6357	87.7356	99.16	96.5386	94.8412	91.6409	153.919	122.679	107.61	123.28	124.456	119.886
0427	spr.L	366.602	274.058	276.524	262.753	260.381	279.731	284.823	240.053	349.605	347.394	322.286	330.494	338.362	353.062
0428	loc734128.L	1005.44	267.479	289.948	271.013	271.918	270.237	259.384	1081.37	38.2976	22.8732	66.4438	73.2392	58.2524	74.4436
0429	rpia.L	1658.67	938.147	984.866	1053.52	997.617	1014.28	1182.29	321.878	1020.87	1103.7	1039.8	985.99	1003.18	1332.22
0430	thnsl2.L	7348.04	1505.54	1514.63	1232.85	1312.42	1383.1	1292.18	10115.9	1618.95	1656.27	1344.33	1482.11	1556.86	1546.24
0431	eif2ak3.L	161.209	41.811	43.261	40.857	45.29	44.5753	58.2532	144.084	23.932	23.5938	24.031	18.7647	19.6054	0.896929
0432	rmnd5a.L	110.006	21.3931	19.1988	15.3112	17.1525	12.0447	19.2494	na	na	na	na	na	na	na
0433	kdm3a.L	455.375	109.819	113.809	114.543	103.605	105.992	121.645	551.091	57.9596	60.492	66.5341	51.7212	53.5944	71.3127
0434	immt.L	2565.46	955.044	891.973	832.007	802.752	895.9	849.464	2393.8	88.2952	38.2873	100.123	117.177	48.1984	68.524
0435	ptcd3.L	224.83	255.981	231.295	205.105	212.875	196.668	227.905	na	na	na	na	na	na	na
0436	mrpl35.L	102.044	84.4109	80.265	78.3351	79.0486	83.8462	86.0608	na	na	na	na	na	na	na
0437	polr1a.L	1555.04	300.955	311.299	299.462	314.2	287.204	321.745	2115.48	341.57	357.821	340.221	363.625	324.455	370.172
0438	ctbp1.L	4184.49	843.329	823.401	783.204	763.155	791.09	820.588	5777.11	1002.78	990.312	926.874	906.48	951.131	991.789
0439	tacc3.L	7151.37	1268.35	1292.98	1085.46	1180.15	1112.66	1227.85	9980.82	1639.01	1681.63	1404.11	1529.54	1434.37	1605.3
0440	letm1.L	128.909	92.2315	90.847	83.9155	89.8467	87.5797	101.928	94.8055	115.029	118.618	104.239	110.357	111	123.877
0441	nelfa.S	419.059	100.476	90.4873	82.7496	87.334	97.7197	84.4682	465.405	9.15919	0.141997	15.722	2.5878	3.40274	10.3588
0442	rnf4.L	927.846	165.457	171.339	159.159	160.879	151.351	181.934	1220.72	152.42	160.651	146.383	140.02	135.047	170.953
0443	nop14.L	1072.58	185.409	171.371	155.122	166.752	149.167	201.236	na	na	na	na	na	na	na
0444	Xelaev18005061m	41540.7	6760.42	7237.63	7211.67	7435.02	7328.62	7183.19	56573.8	7954.68	7894.63	8725.78	9091.14	9135.72	8187.67
0445	LOC100145536.L	13383.6	6441.59	8172.17	5603.75	5689.52	4866.09	6578.43	1218.73	6444.48	8793.69	5179.1	5199.13	4001.51	6327.44
0446	htt.L	583.733	140.339	133.271	140.59	129.37	139.466	118.555	695.476	72.3884	67.7884	77.1929	56.3881	74.5059	42.3353
0447	lrpap1.L	63445.6	10583.5	10496	11373.6	10317.3	10814	10535.7	88950.8	14220.4	14075	15268.6	13741.1	14459.2	13980.7
0448	trmt44.L	1123.06	210.193	205.196	212.645	204.371	213.564	191.908	1501.37	207.571	202.627	213.662	202.129	217.621	182.42
0449	acox3.L	6349.65	1166.31	1136.58	1337.62	1180.89	1224.35	1273.42	8707.29	1431.31	1402.44	1649.38	1400.45	1465.87	1518.84
0450	grpel1.L	3312.3	652.11	727.759	757.643	749.562	905.352	716.079	4257.21	483.149	530.539	641.379	606.008	790.919	576.9
0451	man2b2.L	643.4	175.386	178.166	185.408	193.924	186.005	214.345	660.38	23.1611	33.23	14.5967	29.8282	20.7352	8.38648
0452	wfs1.L	1072.58	229.361	227.377	254.903	222.98	214.316	231.43	1348.74	154.684	165.761	213.943	155.153	144.209	172.004
0453	stx18.S	9396.96	1475.89	1542.04	1305.64	1381.83	1364.06	1380.08	13072.3	1859.86	1977.05	1634.22	1727.86	1719.41	1738.2
0454	wdr1.L	16361.4	3339.99	3775.24	2951.39	3315.94	3333.05	3204.28	20971.1	2568.18	3037.35	1785.74	2131.81	2206.01	2471.21
0455	rab28.L	2665.24	306.108	300.096	413.861	401.65	362.697	403.833	3669.89	341.903	333.935	491.865	474.586	423.139	477.703
0456	bod1l1.S	941.657	139.949	229.041	90.8454	107.717	149.096	137.149	1254.89	119.644	245.413	52.0777	76.2264	134.503	116.442
0457	qdpr.L	3343.92	583.674	817.365	538.773	591.885	690.827	601.179	3961.05	229.737	583.796	71.6605	75.6103	157.769	52.3051
0458	lap3.L	1372.75	1111.79	1074.77	1093.37	952.143	966.336	1078.32	500.821	1252.28	1222.58	1199.84	1065.81	1104.18	1217.47
0459	ncapg.L	1030.88	237.621	226.253	250.079	204.642	210.229	220.693	1255.43	99.7383	96.9153	141.136	84.0625	83.2474	99.9924
0460	pacrgl.L	1173.7	223.748	218.657	249.721	226.033	205.15	234.01	1499.12	176.76	175.765	207.776	190.741	152.213	175.598
0461	dhx15.L	5387.74	870.456	893.649	952.465	874.447	929.707	812.305	na	na	na	na	na	na	na
0462	sepsecs.L	2284.35	453.904	444.017	476.848	449.642	433.638	397.777	3049.54	453.909	443.366	498.835	452.063	436.276	394.162
0463	anapc4.L	1171.53	222.709	217.736	225.236	215.732	215.624	237.594	1558.46	216.547	217.75	225.752	210.91	209.56	236.245
0464	smim20.S	655.02	746.445	678.757	592.763	606.181	577.144	585.324	na	na	na	na	na	na	na
0465	pgm2.L	341.316	374.971	360.587	347.883	368.848	360.693	382.529	na	na	na	na	na	na	na
0466	fam114a1.L	1860.31	395.146	397.771	346.783	359.03	333.298	401.25	2400.72	349.532	347.861	272.02	286.291	245.62	307.087
0467	rfc1.L	299.433	82.7486	85.5202	80.0785	75.7296	73.5828	70.7016	338.249	34.4199	34.9124	24.9799	13.0577	13.8963	12.465
0468	rpl9.L	126.725	75.9308	66.3808	66.6994	75.3107	61.3708	72.5349	0.0454687	75.8051	71.3792	59.9747	50.7717	64.9791	57.636
0469	ugdh.2.L	2822.81	916.576	918.436	715.583	759.29	681.335	835.734	3161.81	107.14	33.62	202.467	301.107	190.632	187.903
0470	Xelaev18005235m	1191.74	1141.33	1163.05	1160.5	1168.35	1124.3	1193.7	1209.15	1537.76	1569.38	1548.56	1552.75	1513.13	1574.62
0471	limch1.S	7251.89	1402.01	1344.93	1477.15	1443.61	1304.64	1380.21	10165.1	1894.33	1817.6	2001.09	1952.45	1758.22	1861.42
0472	tmem33.L	14752.8	2510.5	2411	2326.84	2359.31	2330.44	2415.02	20629.5	3281.44	3167.04	3041.49	3062	3029.43	3166.59
0473	slc30a9.L	419.68	95.2968	94.4004	102.839	119.591	101.292	125.629	504.809	47.4701	47.9467	58.492	80.6141	56.0948	91.6327
0474	gnpda2.L	287.09	268.251	250.195	264.335	252.42	251.725	293.535	na	na	na	na	na	na	na
0475	guf1.L	3511.69	591.421	604.13	580.552	577.264	601.613	604.074	4857.85	730.87	752.912	719.635	708.793	747.543	736.321
0476	ociad1.L	7707.57	1433.73	1414.47	1392.01	1348.92	1352.63	1393.89	10416.1	1590.56	1529.92	1515.1	1471.8	1457.12	1486.89
0477	scfd2.L	445.783	150.998	149.323	135.57	141.653	141.107	132.215	435.301	9.32767	0.377191	1.18081	10.4763	7.26885	9.02142
0478	lnx1.L	13395.9	1940.14	1804.73	2143.74	2208.43	1994.12	2400.76	na	na	na	na	na	na	na
0479	paics.2.L	547.584	97.1747	86.8026	103.105	95.3332	98.2052	128.202	694.961	57.7041	42.8988	66.3472	53.2643	58.7108	100.138
0480	paics.1.L	2285.96	879.283	873.192	848.928	883.81	926.265	864.333	1597.63	554.563	454.456	575.307	581.32	505.304	516.726
0481	ppat.L	477.296	214.334	212.784	192.06	186.466	179.901	205.761	280.184	113.58	102.612	112.752	133.886	115.361	79.3164
0482	mtus1.S	2955.32	574.538	553.647	542.228	558.529	517.389	574.525	4040.46	659.725	643.199	636.466	657.412	601.266	678.763
0483	pcm1.L	114.989	115.168	123.484	128.084	125.669	125.681	124.581	na	na	na	na	na	na	na
0484	asah1.L	884.111	230.494	227.636	189.394	217.239	198.669	226.656	1033.88	84.5012	118.6	88.305	105.654	83.2972	117.436
0485	frg1.L	86.1881	42.4334	43.2744	43.203	43.8238	42.0712	50.9726	26.703	38.9816	40.9161	38.5135	38.8425	38.0407	45.1369
0486	klkb1.L	46.4278	32.3978	31.2611	31.7365	31.016	31.8833	35.1116	17.5508	34.9862	35.2809	35.0354	36.6809	36.6148	39.9651
0487	ufsp2.L	160.456	86.6718	79.6722	76.1249	73.9672	73.9481	86.0139	71.2433	81.5669	70.4414	57.4205	60.5996	64.8128	64.8691
0488	acsl5.L	450.716	442.748	426.923	463.998	490.459	497.364	435.077	na	na	na	na	na	na	na
0489	casp3.S	2323.74	272.857	315.315	279.485	344.392	507.756	411.018	3156.29	217.846	274.355	232.156	341.354	573.786	443.342
0490	enpp6.L	418.42	147.829	146.51	152.914	162.836	161.958	166.679	320.03	72.3834	61.7793	75.6737	71.9092	93.5133	65.0113
0491	dctd.L	198.361	120.823	135.89	125.757	133.338	129.619	127.864	43.1554	134.332	152.717	130.928	135.51	140.831	132.558
0492	aga.L	1660.67	371.71	373.358	319.689	326.689	304.529	356.491	2156.27	366.336	357.139	284.02	291.367	256.642	291.5
0493	spcs3.L	1467.83	337.576	347.232	290.809	336.631	321.815	322.941	1871.13	211.777	226.89	169.498	241.349	214.095	238.486
0494	cep44.L	297.461	99.3306	86.1693	82.3377	96.5613	92.3827	97.3672	299.88	9.69167	0.220908	1.89186	19.9776	16.5971	21.1901
0495	hmgb2.L	527.129	338.566	435.251	359.925	344.408	384.834	367.816	269.981	406.187	537.317	427.855	411.139	364.103	408.5
0496	c4orf27.L	355.136	182.925	182.636	161.562	335.032	157.612	166.665	197.216	95.4021	91.652	100.237	131.709	98.9635	97.1576
0497	nek1.L	72.129	72.641	69.6762	71.6018	70.6393	71.7046	74.6446	na	na	na	na	na	na	na
0498	cbr4.L	85.8268	80.0062	79.9351	82.2233	80.079	79.3576	85.0616	na	na	na	na	na	na	na
0499	naf1.L	57.8386	57.4354	56.5762	56.9033	56.1338	56.7732	60.2342	na	na	na	na	na	na	na
0500	ppid.L	200.648	136.8	138.016	128.853	100.609	106.473	129.188	2.24316	149.752	151.976	137.428	96.4219	112.824	127.613
0501	etfdh.L	500.178	205.426	199.81	208.745	203.17	202.515	213.473	350.935	83.9368	73.233	69.2226	71.365	66.932	58.1028
0502	LOC100485159-like.L	307.321	104.402	98.8078	100.255	111.683	106.192	122.317	236.173	34.2999	36.767	33.2004	27.4681	31.5582	34.2505
0503	mnd1.L	7976.46	1456.21	1268.6	1372.88	2157.69	2348.28	1276.22	na	na	na	na	na	na	na
0504	trim2.S	<LOQ	<LOQ	<LOQ	<LOQ	<LOQ	<LOQ	<LOQ	na	na	na	na	na	na	na
0505	arfip1.L	162.23	97.3235	97.3815	92.365	104.097	101.472	96.0359	9.17202	94.8388	97.2419	93.3061	98.6988	106.309	89.8675
0506	gatb.L	56.2922	56.0582	57.3667	56.1623	55.6013	56.0259	56.8773	na	na	na	na	na	na	na
0507	rps3a.L	1881.71	365.302	355.612	309.321	300.987	310.643	312.954	2536.06	408.17	342.797	308.409	310.632	289.27	329.668
0508	lrba.L	174.035	191.547	180.803	178.252	176.251	173.699	187.316	na	na	na	na	na	na	na
0509	prmt9.L	<LOQ	<LOQ	<LOQ	<LOQ	<LOQ	<LOQ	<LOQ	na	na	na	na	na	na	na
0510	lsm6.L	800.745	536.828	561.241	615.572	656.842	569.301	562.585	637.198	663.205	712.244	792.464	830.243	733.36	704.159
0511	anapc10.L	2086.74	475.138	551.014	371.64	374.233	346.584	361.798	na	na	na	na	na	na	na
0512	abce1.L	389.23	105.119	99.5929	93.4343	94.7567	87.1269	106.053	424.557	9.80589	19.5713	16.8316	21.0852	13.7222	23.3188
0513	elmod2.L	195.803	174.275	166.131	159.936	180.535	185.027	188.606	na	na	na	na	na	na	na
0514	mgst2.L	10414.2	1597.47	1677.96	1638.01	1630.02	1816.15	1672.49	na	na	na	na	na	na	na
0515	setd7.L	739.562	142.338	134.169	140.314	139.158	136.142	155.809	955.612	113.794	102.747	112.226	109.614	107.07	117.358
0516	naa15.L	168.596	185.823	168.921	168.725	173.008	184.46	164.568	na	na	na	na	na	na	na
0517	pgrmc2.L	264.922	101.39	96.8845	96.5383	112.963	109.515	128.904	127.077	57.3497	58.9803	44.3705	60.3476	59.7987	67.0359
0518	LOC100498452.L	578.738	132.456	139.51	131.723	127.006	127.98	118.063	733.619	100.951	112.982	98.9459	92.8642	97.8306	82.8934
0519	adad1.L	176.425	237.268	214.355	181.255	183.553	198.928	163.011	na	na	na	na	na	na	na
0520	bbs7.L	599.291	153.274	146.338	143.575	148.71	140.112	158.931	695.689	53.8048	58.6993	68.3481	78.3522	73.0761	81.3369
0521	exosc9.L	137.413	125.966	114.169	121.018	122.105	110.519	118.559	107.283	162.298	146.308	155.693	157.069	142.151	151.965
0522	anxa5.L	1520.64	1319.29	1406	1454.35	1566.68	1533.56	1350.41	1826.02	1802.35	1927.25	1995.27	2152.65	2108.73	1850.64
0523	hadh.L	497.093	406.315	427.897	421.926	396.664	385.02	348.088	289.863	502.802	561.341	529.785	491.042	491.973	411.848
0524	rpl34.L	2941.06	2999.69	2891.28	3130.28	2842.33	2722.68	2955.88	3829.47	4186.33	4034.93	4370.98	3961.61	3799.69	4120.08
0525	sec24b.S	439.013	89.4553	88.5293	80.4238	90.7477	88.8228	110.013	511.571	16.8886	15.7922	4.0743	13.0164	15.4818	40.6335
0526	ccdc109b.S	6666.97	1120.48	1112.93	1395.14	1380.15	1527.62	1191.65	9167.68	1283.81	1301.37	1698.7	1707.31	1909.03	1388.74
0527	c4orf32.L	135.622	55.5614	57.347	49.8297	50.4056	50.2695	48.8799	90.7852	16.2535	13.8312	19.8341	24.9993	20.8012	29.0652
0528	gar1.S	3891.64	601.883	598.027	531.337	592.455	578.598	654.255	na	na	na	na	na	na	na
0529	casp6.L	4919.35	1019.31	989.945	907.265	882.395	852.692	1035.07	6574.68	988.175	930.957	864.465	855.743	824.91	1042.06
0530	larp7.L	166.101	86.0001	88.1254	89.4775	93.1119	93.7351	93.3047	17.3362	61.0035	61.7813	72.912	81.1748	77.8282	77.2856
0531	Xelaev18018622m	3114.6	843.606	944.604	559.024	594.841	583.062	777.646	4220.81	1016.49	1159.43	596.059	645.165	621.222	895.429
0532	myoz2.L	1705.32	260.439	268.575	271.484	257.696	274.569	249.063	na	na	na	na	na	na	na
0533	Xetrov90001134m.L	418.193	64.5346	66.9896	73.4344	87.4696	63.8633	83.9423	na	na	na	na	na	na	na
0534	aimp1.L	874.715	220.93	233.959	217.899	217.743	200.41	214.823	936.125	30.3858	30.1561	21.004	31.5524	18.3269	15.2188
0535	tbck.L	67.4722	35.0519	30.7852	35.3846	37.5301	34.6443	34.9865	21.9755	23.1458	29.2934	21.9241	19.5357	23.3485	24.3504
0536	ints12.L	142.515	62.0531	56.7342	56.4381	55.9208	53.1647	56.6824	90.969	31.9102	27.7081	26.3514	27.514	29.3204	24.8911
0537	ppa1.L	390.658	148.468	134.866	144.901	155.226	151.919	151.564	243.868	30.04	43.0889	52.8694	44.1833	60.827	34.9004
0538	cenpe.L	62.378	63.1904	62.4298	61.7421	63.0465	62.6888	65.3815	na	na	na	na	na	na	na
0539	bdh2.L	1686.76	759.391	768.399	653.492	635.948	641.26	828.082	1249.05	269.765	286.178	144.041	83.9123	110.564	344.126
0540	cisd2.S	1288.55	545.866	535.545	483.881	470.283	508.816	488.694	876.743	290.418	246.923	312.261	310.501	352.973	288.415
0541	ube2d3.L	3632.26	1029.61	1183	1053.88	1075.03	1181.31	933.61	3627.11	158.916	235.565	143.795	14.1957	230.056	125.285
0542	manba.L	114.896	102.672	104.32	104.959	111.037	107.995	116.037	na	na	na	na	na	na	na
0543	nfkb1.L	135.879	54.9186	48.7766	51.9332	58.5538	46.2408	59.1968	112.645	6.3952	11.6803	20.2456	2.46358	15.5534	4.76728
0544	ppp3ca.L	79.5284	84.3091	83.1721	84.091	86.8531	94.8849	88.7104	na	na	na	na	na	na	na
0545	h2afz.L	422.564	138.571	132.376	151.953	150.237	161.242	226.251	400.657	35.3921	27.3303	6.75254	1.22324	7.42636	80.6574
0546	dnajb14.L	<LOQ	<LOQ	<LOQ	<LOQ	<LOQ	<LOQ	<LOQ	na	na	na	na	na	na	na
0547	LOC100487777.L	<LOQ	<LOQ	<LOQ	<LOQ	<LOQ	<LOQ	<LOQ	na	na	na	na	na	na	na
0548	adh5.L	609.652	449.359	454.18	450.417	460.249	461.437	455.811	394.994	567.802	561.949	549.807	562.544	576.418	561.186
0549	metap1.L	1039.11	274.956	259.124	277.218	300.869	295.808	319.789	1101.03	19.9273	6.77165	12.0795	71.7428	11.1683	4.0077
0550	eif4e.L	310.756	246.651	289.381	329.485	325.965	323.918	307.216	384.397	335.557	396.947	450.696	446.171	446.537	426.737
0551	rap1gds1.L	528.824	267.919	245.248	237.525	248.833	247.617	281.798	194.082	203.298	201.605	165.604	205.028	203.057	220.274
0552	hpgds.L	251.143	218.909	211.081	315.275	340.058	332.085	315.112	na	na	na	na	na	na	na
0553	smarcad1.L	541.286	175.379	156.804	128.619	149.589	121.393	176.754	654.698	108.602	86.0769	68.3715	94.8681	60.0005	126.172
0554	Xelaev18005788m	486.9	71.1175	68.2164	93.7585	103.286	83.7296	116.408	na	na	na	na	na	na	na
0555	g3bp2.L	665.133	240.752	218.399	246.261	247.958	231.003	254.377	534.238	95.6202	87.0587	95.9039	74.4646	96.9956	71.589
0556	uso1.L	104.605	105.014	101.401	102.673	103.935	102.631	108.572	na	na	na	na	na	na	na
0557	alb-like.2.L	805.538	202.27	200.702	336.222	328.631	297.448	326.098	634.294	64.6483	49.1673	202.66	216.676	174.274	146.075
0558	LOC101732409.L	5021.71	1110.66	1065.33	1079.56	1033.63	996.258	1209.34	6050.46	609.723	694.443	249.52	196.855	233.383	474.202
0559	ankrd17.S	79.5116	77.4852	76.5793	76.7625	77.1995	76.5118	80.0265	na	na	na	na	na	na	na
0560	MGC69088.L	2032.44	313.464	379.006	222.047	229.643	234.031	332.504	na	na	na	na	na	na	na
0561	naaa.L	481.378	80.5599	92.5272	86.8628	78.1551	92.5388	84.2407	569.323	3.90449	20.8022	5.04171	0.0198529	21.4271	0.865684
0562	nup54.L	90.1829	60.2888	62.5616	51.887	52.1254	53.9526	59.5166	11.1848	61.8971	65.1396	55.4047	54.0383	56.823	52.7857
0563	scarb2.L	105.106	18.7617	19.1512	18.2106	16.0151	15.7762	20.634	na	na	na	na	na	na	na
0564	LOC100490725.S	2771.33	515.651	553.058	497.814	503.949	499.291	444.712	3246.19	25.9539	8.24296	69.5683	27.0224	5.95071	32.4004
0565	sept8.S	5831.52	1179.28	1176.25	1184.71	1165.78	1181.65	1203.18	8143.56	1569.02	1570.21	1576.81	1543.42	1570.41	1589.95
0566	cnot6l.S	52.9289	53.0956	54.1396	54.4194	53.8531	55.0002	53.6756	na	na	na	na	na	na	na
0567	mrpl1.L	195.867	88.5694	80.8841	88.6485	90.4834	82.5428	85.2253	110.916	47.3217	58.6773	44.1852	41.7771	54.815	51.3083
0568	anxa3.L	1592.63	1593.92	1724.09	1691.08	1664.04	1752.63	1648.67	na	na	na	na	na	na	na
0569	ptpn9.L	57.0022	56.3113	54.8016	55.4086	57.829	57.2847	57.9513	na	na	na	na	na	na	na
0570	dctn6.L	992.426	292.219	243.635	228.379	252.117	230.68	278.902	1143.34	107.274	99.7973	79.7341	127.479	87.145	97.31
0571	gtf2e2.L	47.3983	40.4001	40.6099	35.2317	38.0535	36.7331	41.8696	60.2599	56.3874	56.8489	49.1089	53.173	51.4192	58.1413
0572	gsr.L	256.64	68.0756	66.151	71.0144	65.9543	61.6389	62.7242	263.9	4.95852	5.01748	14.81	9.37688	5.7919	7.93997
0573	cops4.L	780.005	735.288	727.532	739.853	794.233	781.75	805.611	na	na	na	na	na	na	na
0574	uba6.L	282.888	251.713	213.364	218.297	221.16	229.067	210.545	206.447	321.526	274.877	266.959	272.218	286.403	262.804
0575	hnrnpdl.L	1253.33	265.801	272.767	211.94	223.763	207.11	267.378	1670.89	272.601	270.995	198.852	213.967	195.709	276.608
0576	hnrnpd.L	432.606	139.755	114.275	103.192	102.382	103.358	126.312	467.748	65.7197	18.1596	10.9996	2.32211	5.15964	37.9586
0577	LOC100496714.L	3028.92	663.589	691.27	671.247	631.612	630.164	486.036	4139.23	796.491	835.176	800.231	731.234	726.81	538.723
0578	mapk10.L	111.501	43.3046	41.4984	41.1191	40.0315	41.1425	42.7788	82.9252	15.6821	19.243	17.9521	18.5048	16.3209	14.0767
0579	sec31a.L	<LOQ	<LOQ	<LOQ	<LOQ	<LOQ	<LOQ	<LOQ	na	na	na	na	na	na	na
0580	ctu1.L	344.344	183.012	157.825	150.555	146.512	137.812	155.989	168.321	91.1932	82.8922	79.7491	61.9097	82.2736	73.1907
0581	uhrf1.L	436.736	103.004	106.336	91.7512	91.311	99.9709	106.057	526.38	55.8775	58.452	38.5542	35.648	51.3392	59.5475
0582	noa1.L	<LOQ	<LOQ	<LOQ	<LOQ	<LOQ	<LOQ	<LOQ	na	na	na	na	na	na	na
0583	polr2b.S	4447.88	808.288	939.55	624.041	683.25	839.617	680.044	6086.76	881.818	1073.43	670.979	757.841	972.49	741.623
0584	hnrnpm.L	268.925	117.231	124.17	117.641	128.916	126.887	122.698	137.389	80.9554	79.7587	73.1191	82.5646	90.5165	66.9455
0585	lsm7.L	272.723	214.793	280.433	297.669	301.338	287.01	247.951	357.852	299.564	391.607	416.664	421.742	401.118	344.507
0586	timm13.L	1927.14	441.667	438.001	452.701	441.825	414.834	452.651	2393.62	337.004	311.27	330.256	366.143	297.358	296.633
0587	rpl36.L	1125.99	926.567	1088.83	1084.49	961.146	968.848	1221.22	1122.03	1222.34	1455.98	1457.9	1293.17	1290.84	1644.45
0588	LOC100488960.L	105.275	86.5894	90.6113	147.063	103.769	100.851	94.3457	na	na	na	na	na	na	na
0589	mfsd12.L	87.0925	42.5499	44.1841	45.0459	43.3543	42.2152	48.0945	36.8189	25.3191	24.8435	30.4275	29.9146	32.2841	29.1829
0590	eef2.1.L	2818.97	1021.3	1051.03	1101.05	905.244	916.357	1020.47	2295.3	182.532	243.888	273.824	133.477	173.107	268.491
0591	apba2.L	839.498	198.264	228.765	203.108	250.309	261.994	254.319	1046.3	131.578	176.608	146.661	212.011	229.588	208.689
0592	tjp3.L	245.617	60.1453	59.9393	58.3455	61.3034	56.8541	61.8335	271.016	9.07525	7.8234	5.96537	10.5537	5.16687	9.76985
0593	cactin.S	713.765	149.687	149.604	159.239	138.466	164.039	133.45	936.38	139.726	139.664	153.201	123.432	159.723	114.604
0594	mydgf.L	18570.2	3794.66	3849.55	3388.16	4263.54	3429.01	3490.25	25834.4	4978.25	5089.24	4425.94	5667.45	4438.6	4581.83
0595	dpp9.L	112.141	106.205	104.898	107.878	107	110.697	113.369	na	na	na	na	na	na	na
0596	plin3.L	752.27	214.313	189.553	184.045	192.151	195.301	210.003	810.14	1.28654	31.416	27.0826	10.9843	24.0303	8.3977
0597	hdgfrp2.S	70.9099	41.3262	42.1397	39.8092	40.4581	38.8793	42.2964	1.61313	42.0965	41.5924	41.8265	38.979	42.3085	37.6756
0598	chaf1a.L	2980.2	445.717	465.611	426.907	420.246	460.625	424.321	4050.17	466.21	492.569	430.333	432.604	486.36	420.489
0599	sh3gl1.S	356.102	144.7	146.185	149.157	131.557	134.663	147.377	231.834	97.4754	98.4647	97.8989	76.6316	75.2627	92.8165
0600	smu1.L	1373.4	256.488	272.594	246.335	241.879	281.632	270.654	1835.87	265.36	285.339	246.465	239.737	291.03	270.987
0601	dnaja1.L	594.789	155.776	147.704	161.593	145.835	162.088	138.917	659.835	57.1013	53.3102	38.8387	0.120863	34.7066	0.816708
0602	aptx.L	197.716	60.0861	54.9847	64.8097	65.0966	61.0317	62.7001	184.066	6.97323	7.47593	5.69974	13.2935	22.3275	8.72924
0603	kcmf1.L	62.9363	51.2129	50.5557	49.8783	47.887	45.5337	50.8207	46.9275	63.3675	63.8014	61.6202	58.8971	57.3938	63.1954
0604	ints10.L	189.745	54.8459	55.9729	59.3008	53.6081	59.0994	72.4602	179.418	8.05996	6.25875	5.05328	13.9623	7.21133	11.3528
0605	ppp2cb.L	4555.46	958.941	953.127	938.35	933.443	888.571	961.179	5858.01	764.751	706.042	753.574	788.722	731.379	746.401
0606	wrn.L	404.154	89.0658	94.8462	85.9572	81.412	90.6425	80.1996	462.853	21.0282	32.4749	20.6337	8.93443	25.7909	7.22656
0607	dohh.L	318.066	136.611	155.243	133.53	144.941	129.03	149.679	159.82	82.6706	114.473	67.9144	53.4625	66.6498	78.9595
0608	uqcr11.L	1906.63	288.611	270.256	335.503	332.303	318.302	322.719	na	na	na	na	na	na	na
0609	mbd3.S	96.2273	52.096	58.8592	54.8897	51.1656	53.7432	61.6616	11.1313	57.1966	60.9155	58.5617	52.7937	57.7226	65.4577
0610	ap1m1.L	78.188	12.1819	13.2009	10.6254	9.75268	10.2755	20.4424	na	na	na	na	na	na	na
0611	upf1.L	236.335	242.666	239.321	231.492	246.881	248.561	234.591	na	na	na	na	na	na	na
0612	cwf19l1.L	213.262	114.248	110.419	98.2768	101.635	109.069	98.4237	120.05	10.529	12.32	42.2855	47.132	47.2917	56.4951
0613	diras3.L	<LOQ	<LOQ	<LOQ	<LOQ	<LOQ	<LOQ	<LOQ	na	na	na	na	na	na	na
0614	sgta.L	495.355	194.045	195.431	196.141	206.118	196.843	213.539	304.187	100.144	122.571	136.824	113.657	139.371	92.2777
0615	thop1.L	82.66	37.2303	36.8791	35.8401	35.7369	34.6571	36.849	32.793	24.6081	24.0197	24.3718	24.4483	26.276	23.7845
0616	reep6.L	507.128	565.367	532.326	498.999	510.801	496.287	542.912	na	na	na	na	na	na	na
0617	rps15.S	<LOQ	<LOQ	<LOQ	<LOQ	<LOQ	<LOQ	<LOQ	na	na	na	na	na	na	na
0618	dazap1.L	99.2488	50.9749	51.4561	51.6676	49.8713	49.4052	51.0519	10.462	44.2335	45.2037	53.8396	52.6522	50.2858	61.2566
0619	gamt.L	435.605	189.333	195.708	217.587	219.11	214.252	235.152	193.336	135.157	137.418	157.946	128.592	157.396	154.979
0620	mum1.L	206.332	56.1851	52.2438	49.7355	51.4897	53.5849	61.3725	216.702	5.0436	0.76265	4.25557	1.0267	1.97661	10.7249
0621	cirbp.L	3758.51	1551.17	1599.24	1554.36	1357.11	1307.63	1559.62	2727.94	748.333	936.217	886.883	407.063	582.099	626.787
0622	stk11.L	92.1918	89.9756	86.2153	95.0988	88.6133	85.023	103.232	na	na	na	na	na	na	na
0623	polr2e.L	250.969	257.631	262.26	244.267	230.19	232.44	267.025	na	na	na	na	na	na	na
0624	gpx4.L	1674.07	525.824	501.163	542.643	590.865	557.528	506.895	1175.81	131.653	85.1203	125.54	188.504	152.418	145.042
0625	tmem259.L	993.296	208.863	228.131	200.663	189.022	205.126	178.499	1285.09	181.209	211.388	160.924	147.262	167.449	120.021
0626	wdr18.L	483.881	113.334	112.366	100.987	104.51	95.4329	124.387	591.676	65.1826	67.0417	54.7227	59.6098	48.0251	83.576
0627	arid3a.L	1818.93	340.705	359.641	242.843	294.785	263.425	302.444	2483.04	382.17	417.989	246.133	319.239	282.779	330.146
0628	med16.L	84.8176	43.3409	41.7935	39.5175	40.2545	39.484	42.5656	33.7242	29.5115	26.5007	30.6014	30.8042	32.0117	28.3693
0629	ptbp1.L	<LOQ	<LOQ	<LOQ	<LOQ	<LOQ	<LOQ	<LOQ	na	na	na	na	na	na	na
0630	timm10.S	1103.28	709.271	717.677	882.563	767.246	808.46	768.995	353.656	818.666	816.632	1048.73	902.548	951.015	924.384
0631	Xelaev18006283m	70.384	68.8415	70.3698	67.8081	65.9472	66.7651	68.2977	na	na	na	na	na	na	na
0632	ndufa7.L	892.378	715.312	695.549	714.594	671.141	660.399	714.75	na	na	na	na	na	na	na
0633	rps28p9.L	890.805	381.328	404.429	443.542	762.096	414.463	433.387	na	533.791	571.152	625.439	na	584.958	610.501
0634	rab11b.2.L	2552.64	1000.32	1129.45	1300.9	1361.36	1309.29	1052.48	1778.22	418.648	418.449	100.645	49.0636	69.7213	374.467
0635	lonp1.L	743.153	232.833	219.633	195.098	203.215	188.591	240.363	821.265	76.4887	84.5369	59.2155	70.6922	48.4514	126.285
0636	ndufa11.L	817.509	312.007	298.223	307.728	348.94	352.835	312.492	518.267	102.819	85.1554	162.48	179.249	191.73	129.392
0637	ranbp3.L	64.3382	67.8805	67.0393	63.8091	69.423	68.2122	65.5157	na	na	na	na	na	na	na
0638	acsbg2.S	290.849	81.8533	80.567	83.1555	83.2826	85.021	81.6798	315.629	14.282	12.7291	21.2258	19.057	20.3152	18.8243
0639	anp32c.S	563.593	463.376	479.716	450.838	439.518	448.559	472.641	342.238	593.894	621.661	571.107	561.495	583.958	604.482
0640	loc100495756.L	252.911	113.594	113.335	115.442	114.98	104.676	112.748	2.46364	84.6225	85.0998	124.56	110.207	109.557	111.75
0641	lingo3.S	60.9302	32.7715	33.3334	35.3051	37.7097	42.229	42.4055	7.21915	29.6488	30.6154	27.9112	32.7715	39.6707	45.9244
0642	ap3d1.L	628.9	195.712	190.085	162.756	182.922	157.091	178.407	729.306	103.612	99.6158	70.398	96.0149	61.3224	91.1387
0643	lage3.L	69.9202	38.2544	43.8453	42.1632	45.0058	42.6345	45.8294	16.8353	43.0153	49.5127	43.9825	45.0033	49.9901	46.3474
0644	Xelaev18006363m	426.443	127.755	105.175	105.598	129.968	122.529	112.936	416.18	2.46007	37.9882	37.9806	30.0838	16.8657	22.4124
0645	Xelaev18019325m	220.893	179.444	222.281	253.703	186.025	193.819	244.889	na	na	na	na	na	na	na
0646	ifi30.L	1193.46	1028.4	1133.47	1298.2	1326.95	1270.93	1215.44	na	na	na	na	na	na	na
0647	tpm2.S	329.688	164.421	199.702	178.149	198.792	181.852	191.173	40.0087	133.551	192.134	161.328	161.642	151.832	140.871
0648	loc100145428.L	1463.37	330.105	338.413	261.218	274.619	259.956	292.833	1897.42	206.417	222.521	185.25	181.77	173.869	240.553
0649	elavl1.L	<LOQ	<LOQ	<LOQ	<LOQ	<LOQ	<LOQ	<LOQ	na	na	na	na	na	na	na
0650	safb.L	58.4621	56.7706	58.6357	60.6183	60.9033	62.6278	60.3646	na	na	na	na	na	na	na
0651	cdc34.L	259.966	88.2406	100.591	104.853	97.6593	97.9326	113.193	228.402	12.2319	12.4811	14.9921	25.0613	22.4057	11.2941
0652	bsg.S	1423.54	406.756	403.016	390.998	414.28	383.277	383.578	1571.38	44.0975	84.7033	103.838	95.9783	33.3545	116.266
0653	polrmt.L	373.322	83.8541	82.6353	85.4647	85.2571	75.6264	80.1831	447.389	37.8066	36.6698	39.3505	40.4414	27.415	29.6117
0654	fkbp8.S	2477.1	551.527	544.186	537.911	556.912	523.364	545.683	3006.74	330.404	344.675	296.707	297.943	262.951	314.261
0655	Xelaev18011642m	4981.19	913.086	882.966	813.298	781.194	815.058	897.919	na	na	na	na	na	na	na
0656	c19orf60.L	192.339	199.308	209.574	187.536	193.992	195.628	201.369	na	na	na	na	na	na	na
0657	adh1b.S	338.045	419.865	375.155	297.574	267.152	283.881	304.595	na	na	na	na	na	na	na
0658	tdrd7.L	939.522	223.804	226.576	199.011	187.534	185.624	207.279	1213.71	190.12	199.027	173.078	160.662	155.547	181.778
0659	ncbp1.S	820.348	253.231	242.331	171.961	168.765	164.561	216.693	1041.64	236.425	223.476	118.14	113.865	104.711	182.755
0660	xpa.L	235.687	69.34	70.6057	62.648	66.7813	60.7034	67.3434	237.843	9.53818	14.0676	3.91922	6.85198	1.08247	2.80944
0661	anp32b.L	166.949	178.377	177.012	150.386	177.644	144.767	178.366	na	na	na	na	na	na	na
0662	kiaa0368.L	230.904	209.021	197.871	209.273	228.98	227.803	234.116	na	na	na	na	na	na	na
0663	smc2.S	8545.48	1389.63	1583.75	1169.83	1269.15	1305.7	1118.83	11832.8	1732.27	2025.01	1395.21	1536.84	1592.5	1324.76
0664	ptbp3.L	1248.29	238.916	247.182	217.782	244.926	237.724	227.084	1658.72	232.039	244.958	203.436	241.727	230.891	219.616
0665	snx30.S	185.154	95.503	96.1851	91.4339	95.44	91.3836	92.1328	61.8999	71.3107	75.926	76.4251	76.3169	78.7493	69.276
0666	LOC100487674-like.L	1048.29	788.044	857.427	904.55	995.395	1009.36	867.96	na	na	na	na	na	na	na
0667	tomm5.L	722.054	567.071	608.459	733.461	773.876	766.243	636.92	848.107	778.433	836.829	1007.71	1069.54	1058.29	876.954
0668	polr1e.L	50.2659	50.7263	50.5017	50.3524	50.4572	<LOQ	50.2456	na	na	na	na	na	na	na
0669	grhpr.2.L	2826.63	2660.39	2603.6	2754.09	2686.36	2715.41	2400.82	3611.8	3676.46	3607.72	3824.07	3723.79	3780.42	3323.5
0670	grhpr.1.L	78.7738	81.506	84.0007	60.0827	59.6923	62.8615	74.6045	53.6487	103.395	109.692	76.5404	73.231	81.7338	94.0216
0671	melk.L	1706.42	326.392	283.705	321.559	329.53	267.908	320.072	2324.51	372.259	312.765	364.247	377.872	289.543	360.953
0672	nans.L	1050.1	290.915	294.848	309.799	321.305	286.479	282.683	1204.84	116.982	133.773	136.008	196.006	136.961	122.974
0673	clta.L	12948.5	2163.8	2197.24	2056.95	2023.03	2077.46	1979.26	18132.6	2887.09	2907.21	2742.99	2688.85	2755.71	2605.59
0674	LOC100494497.L	6196.55	1103.85	1138.95	1092.15	1081.79	1123.3	1151.5	8540.74	1357.47	1420.3	1350.9	1320.49	1384.09	1437.68
0675	ccdc124.L	311.251	111.096	136.479	181.78	160.819	154.687	151.866	98.8802	124.691	162.42	134.974	119.143	119.196	132.34
0676	babam1.L	417.008	113.346	111.354	113.818	113.946	105.483	119.92	443.109	24.9021	20.3935	24.5882	20.0695	8.915	21.9179
0677	use1.L	652.672	118.613	113.849	129.852	126.086	132.133	145.918	813.637	73.8202	71.3051	88.457	88.7274	85.2874	106.757
0678	haus8.L	1239.84	296.489	300.001	380.632	371.362	362.935	377.788	1552.09	199.994	210.329	321.101	316.694	303.709	309.772
0679	myo9b.L	1366.8	234.635	221.326	279.29	277.204	254.814	305.012	1856.78	257.279	238.477	320.463	317.073	285.258	356.556
0680	arl9.L	1901.28	357.821	352.788	241.458	266.722	251.599	510.357	2527.42	339.593	349.322	204.79	226.42	175.122	547.692
0681	mrpl34.L	108.329	29.9956	37.3588	34.8867	44.8098	37.877	28.937	na	na	na	na	na	na	na
0682	dda1.L	11073.5	1837.69	1844.36	2015.66	1954.65	1987.38	1774.41	15397.4	2346.23	2358.08	2594.74	2509.4	2535.72	2245.51
0683	exosc3.L	216.73	79.5337	76.7121	80.191	85.503	80.8169	86.6868	109.815	46.5775	51.062	45.7469	58.6053	43.0096	39.6989
0684	gatad2a.L	6183.42	1156.57	1142.74	997.864	1046.38	1090.32	1164.93	8608.67	1487.89	1479.28	1264.3	1345.36	1405.41	1493.86
0685	tmem161a.L	1074.93	199.427	220.732	176.971	203.344	195.441	224.567	na	na	na	na	na	na	na
0686	armc6.L	6482.38	1276.61	648.54	709.017	781.408	653.948	879.287	8930.09	1552.42	658.257	742.857	827.204	661.234	992.033
0687	sugp2.L	669.733	134.654	136.01	126.895	124.607	128.218	132.86	867.463	110.06	113.792	100.884	95.5125	101.104	106.466
0688	Xelaev18043637m	520.843	371.021	393.007	391.467	412.567	431.97	422.138	491.155	484.832	524.023	504.13	543.897	567.232	555.423
0689	ncln.L	2296.04	549.904	570.96	494.466	503.851	480.051	568.905	2712.52	193.871	250.419	170.044	187.25	131.618	192.365
0690	tle2.L	5429.59	873.548	961.583	758.997	737.241	802.73	795.809	na	na	na	na	na	na	na
0691	cope.L	528.088	242.279	237.911	215.392	225.27	238.852	219.371	290.979	154.015	159.569	158.757	175.251	150.675	164.037
0692	eps15l1.L	1964.03	228.706	236.459	181.422	214.574	226.52	233.09	2702.64	248.338	259.74	182.338	228.889	246.77	254.049
0693	cherp.S	757.903	132.074	122.423	123.091	143.483	129.523	143.658	992.612	106.713	92.5537	93.6628	122.311	102.863	123.212
0694	ndufb6.L	397.213	226.668	307.304	316.699	356.506	407.124	318.351	330.099	284.767	402.201	406.702	454.742	536.863	378.115
0695	ltb4dh.L	2640.1	1031.5	1071.15	876.135	915.423	861.816	961.628	1872.09	345.801	387.071	297.474	349.387	382.475	416.748
0696	ptgr1.2.L	293.868	93.618	96.9198	85.5966	85.5212	86.5136	100.047	238.051	26.9542	20.0709	15.9185	22.4004	23.1791	24.3861
0697	LOC100170420.L	3198.94	884.492	853.127	988.228	900.317	971.296	913.41	2875.1	99.4446	49.4755	220.282	80.5679	180.97	116.303
0698	aco1.L	1057.7	236.581	238.027	205.613	208.438	202.232	234.758	1241.23	90.8603	92.4353	92.5951	83.862	72.6627	113.603
0699	sh3gl2.S	42.2858	5.46275	5.90579	7.30913	8.23209	5.14018	8.13051	na	na	na	na	na	na	na
0700	haus6.L	845.496	164.333	161.451	143.875	178.916	152.526	375.329	1120.21	158.34	153.46	129.523	178.616	141.691	456.1
0701	dennd4c.S	2024.32	407.821	445.662	289.554	322.644	304.05	353.238	2788.84	503.506	556.166	335.966	382.833	356.584	425.521
0702	plin2.L	3225.8	2046.59	2149.54	2156.86	1982.83	2190.17	2006.11	104.463	2103.27	2177.08	2322.66	2120.76	2273.64	2125.3
0703	rps6.L	797.359	972.568	1152.06	879.103	751.111	672.013	894.809	1048.37	1360.63	1613.77	1226.62	1039.32	936.301	1239.53
0704	focad.L	113.042	108.86	103.049	112.664	116.199	112.47	115.001	na	na	na	na	na	na	na
0705	nipsnap3a.L	585.145	166.788	189.945	188.088	189.258	184.26	185.742	491.173	40.1332	59.4242	79.8188	94.8233	73.4308	72.935
0706	slc44a1.S	577.922	144.129	141.572	110.252	128.185	128.345	137.339	731.42	118.121	116.527	69.4397	94.176	95.7555	105.794
0707	znf462.S	868.322	169.44	172.465	149.4	153.002	164.653	184.22	1149.74	160.274	164.744	132.055	136.363	153.4	181.771
0708	rad23b.L	679.146	204.436	199.232	189.291	193.231	208.336	185.582	629.031	55.9385	57.0649	50.644	77.7284	56.8927	78.0224
0709	klf4.S	2140.23	299.52	293.395	363.454	328.92	356.992	365.929	na	na	na	na	na	na	na
0710	mtap.L	584.789	691.321	671.225	606.18	538.132	546.489	679.66	na	na	na	na	na	na	na
0711	elavl3.L	820.319	198.323	195.422	194.931	185.996	187.569	214.598	911.924	49.6273	52.4575	55.0444	50.6745	59.0167	79.5407
0712	plaa.L	16801.5	5247.72	5280.07	3233.85	3155.03	3280.87	4144.43	23516.9	7147.65	7194.67	4312.36	4221.96	4395.24	5598.54
0713	ttc39b.S	477.786	252.275	233.284	239.062	255.686	251.318	235.643	146.778	203.538	191.861	190.737	225.379	232.296	188.852
0714	tyrp1.S	471.219	419.869	474.607	399.167	368.554	384.302	419.792	441.85	554.756	635.678	534.992	489.633	515.277	545.848
0715	ermp1.L	762.79	207.906	200.518	174.773	171.424	183.392	192.628	813.829	45.2991	14.4291	28.1446	50.8788	32.9703	26.2545
0716	cdc37l1.L	2068.44	405.774	421.383	362.969	360.611	380.199	384.266	2655.99	346.341	381.408	269.69	249.044	291.841	306.64
0717	pum3.S	2945.19	509.646	494.352	500.659	527.976	473.327	523.81	na	na	na	na	na	na	na
0718	vldlr.L	1388.82	319.973	335.912	302.334	266.476	289.7	333.373	1761.51	242.039	278.11	212.913	173.346	214.871	249.688
0719	cbwd1.2.L	130.352	120.562	112.617	92.8324	99.0275	125.849	102.843	88.4747	80.1576	78.2721	112.528	108.5	79.4256	113.726
0720	pgm5.L	598.157	114.654	101.248	100.915	94.6926	102.725	97.6774	na	na	na	na	na	na	na
0721	MGC76064.L	6127.2	1005.47	1055.63	1121.9	1034.71	1004.24	1112.17	na	na	na	na	na	na	na
0722	tjp2.L	1640.02	300.324	279.629	277.013	262.955	268.145	281.86	2221.02	327.925	298.763	297.014	276.636	283.721	299.194
0723	LOC100491930.L	1745.43	308.433	297.422	311.291	287.685	294.53	320.076	2371.8	328.494	316.666	342.65	309.065	318.425	352.011
0724	Xelaev18006013m	680.039	866.082	877.094	737.805	782.245	732.429	586.502	na	na	na	na	na	na	na
0725	MGC84172.L	830.362	255.587	264.658	236.32	251.908	232.335	219.696	778.468	35.4371	31.5478	23.7194	15.1494	7.56018	8.15959
0726	ostf1.S	221.892	135.67	150.294	128.345	137.389	139.412	116.283	57.5713	144.175	173.059	148.417	157.459	169.051	133.576
0727	vps13a.L	60.0922	58.8255	58.9201	58.8951	58.0673	57.9512	58.8594	na	na	na	na	na	na	na
0728	gna14.L	938.593	172.432	178.451	218.364	205.347	181.979	190.815	na	na	na	na	na	na	na
0729	psat1.L	651.717	470.38	465.306	619.449	596.522	597.543	629.544	479.498	517.584	540.326	800.342	761.624	753.784	782.752
0730	tle4.L	113.98	134.71	148.168	131.507	120.252	130.474	132.677	na	na	na	na	na	na	na
0731	ubqln1.L	264.869	82.246	92.2082	73.848	77.0078	70.337	71.4465	271.665	15.3761	22.4345	3.83107	5.77109	1.46348	6.4629
0732	hnrnpk.L	417.607	431.026	432.068	394.536	430.642	416.753	401.266	na	na	na	na	na	na	na
0733	naa35.L	336.076	99.2638	98.5556	89.7423	98.1285	92.3245	113.657	348.743	0.94228	0.286885	4.73481	11.2192	0.173264	26.755
0734	isca1.L	147.08	25.1232	24.1552	25.3381	28.9207	25.8898	24.5909	na	na	na	na	na	na	na
0735	ctsv.S	80.0746	78.6952	81.8248	86.7777	92.9731	82.8271	135.291	na	na	na	na	na	na	na
0736	fbp2.S	728.836	170.946	162.208	179.665	208.373	192.628	217.613	762.694	32.0561	55.2987	46.0555	24.6867	44.1027	24.4998
0737	fbp1.L	5469.06	814.884	870.463	715.728	823.772	855.373	877.973	na	na	na	na	na	na	na
0738	habp4.L	2399.98	843.693	985.251	1023.44	1042.62	1012.3	936.055	1813.25	63.5285	163.259	312.523	305.866	299.708	228.923
0739	sass6.L	536.496	132.051	127.89	125.125	127.733	139.655	134.318	567.902	10.9753	17.4837	15.6755	5.1069	7.27306	9.62989
0740	auh.L	136.479	56.6637	58.7758	53.4963	52.1521	49.9142	57.8019	67.3924	23.387	22.3578	32.8632	31.5688	29.045	32.5376
0741	sptlc1.L	173.429	87.9689	80.8714	74.2955	72.4856	75.5946	82.7077	82.7777	74.4898	65.6964	64.1686	55.1759	57.8814	48.5196
0742	rabggta.S	1879.04	433.428	436.775	439.876	446.88	466.641	455.104	2265.59	211.896	228.525	238.013	233.511	273.975	252.102
0743	nedd8.S	1756.34	546.389	543.444	592.351	481.348	522.652	537.46	1864.8	118.045	46.192	75.5671	127.343	42.2778	29.5187
0744	tm9sf1.L	359.671	90.3025	91.3633	91.056	92.0968	92.4356	89.6621	425.57	36.8803	44.8579	45.2532	48.2444	49.5805	39.9469
0745	ipo4.L	1069.04	286.564	278.484	276.019	301.421	288.116	290.966	1107.43	13.7708	0.224142	30.4192	25.3332	16.0837	24.4642
0746	Xelaev18010215m	443.452	313.812	311.852	357.626	375.726	346.544	334.065	283.113	393.616	388.77	446.284	473.779	434.038	414.788
0747	emc9.L	<LOQ	<LOQ	<LOQ	<LOQ	<LOQ	<LOQ	<LOQ	na	na	na	na	na	na	na
0748	psme1.L	326.38	300.04	307.772	300.893	304.071	294.734	329.707	na	na	na	na	na	na	na
0749	dcaf11.L	54.1655	52.8357	53.3511	53.1871	53.2339	52.8625	56.9328	na	na	na	na	na	na	na
0750	pck2.L	114.636	127.247	128.435	126.153	129.732	132.698	126.022	na	na	na	na	na	na	na
0751	homez.L	175.961	38.1928	25.7068	26.9738	31.076	20.2768	49.9486	na	na	na	na	na	na	na
0752	myh1-1-2.L	<LOQ	<LOQ	<LOQ	<LOQ	<LOQ	<LOQ	<LOQ	na	na	na	na	na	na	na
0753	dhrs4.L	490.326	242.68	224.575	198.505	195.769	180.029	247.822	259.625	162.212	154.178	112.661	130.531	118.138	147.192
0754	prmt5.L	1337.67	569.793	543.456	559.583	574.798	612.58	556.116	701.841	418.198	369.695	426.29	447.794	451.835	399.176
0755	haus4.L	5135.39	911.673	900.273	959.687	957.296	947.527	908.657	7062.49	1077.54	1072.19	1161.05	1166.49	1156.07	1074.33
0756	psmb5.L	33738.8	5926.93	5892.27	6539.21	6543.38	6532.92	6247.21	46967.6	7603.11	7539.17	8443.39	8486.34	8392.01	7992.24
0757	acin1.L	12560.8	2089.39	2058.32	2044.82	1988.92	2020	1498.66	na	na	na	na	na	na	na
0758	oxa1l.S	2891.97	497.495	512.667	518.745	468.696	544.731	440.781	3969.08	575.215	592.824	623.358	545.47	646.346	485.318
0759	ighx.L	10174.4	1681.58	1771.06	1775.89	1699.1	1929.43	1573.15	14164.8	2220.44	2349.04	2308.02	2198.35	2523.4	2021.16
0760	LOC100135349.L	6850.5	1049.68	1077.25	1049.18	1054.33	1136.41	1154.72	9597.02	1368.21	1406.11	1396.5	1408.24	1523.1	1543.88
0761	LOC548369.L	11103.4	1882.84	1875.5	2021.71	1911.16	2034.7	1924.42	15537.7	2505.9	2494.7	2736.16	2576.41	2747.84	2600.26
0762	Xelaev18007090m	19630.9	3283.53	3309.56	3506.07	3509.07	3553.41	3289.04	27597.7	4496.44	4527.16	4718.04	4687.17	4751.07	4487.21
0763	Xetrov90002498m.L	888.312	154.24	191.129	225.968	193.439	178.76	162.245	na	na	na	na	na	na	na
0764	dad1.L	26891	4492.56	4514.57	4908.87	4753.99	4878.14	4771.38	37648	6034.51	6070.6	6604.41	6328.8	6517.2	6399.86
0765	mettl3.L	1308.27	374.876	373.911	266.348	270.929	282.74	250.175	1766.07	447.44	447.25	294.684	303.493	316.066	271.397
0766	tox4.L	82.3942	13.185	13.2301	14.6778	14.5482	14.0273	16.292	na	na	na	na	na	na	na
0767	rab2b.L	218.632	88.9983	87.22	101.065	93.7272	101.261	113.474	126.782	34.1364	38.9796	72.2809	54.1357	55.0918	58.4637
0768	supt16h.L	54.894	57.8137	53.795	53.8192	54.2602	53.7171	56.1574	na	na	na	na	na	na	na
0769	pnp.L	566.887	148.707	137.355	93.431	100.585	70.2899	99.8851	na	na	na	na	na	na	na
0770	dnaja4.1.L	3173.86	604.398	615.441	606.39	589.637	599.341	542.402	4353.19	733.412	753.317	721.571	694.596	711.188	639.034
0771	ttc5.S	4129.59	763.292	733.942	824.587	774.381	739.474	694.025	5722.29	955.533	919.406	1047.83	979.743	930.559	863.035
0772	emc4.S	2176.98	451.24	411.295	479.431	474.323	470.801	432.559	2912.38	450.319	382.361	483.506	479.425	453.893	426.657
0773	mettl17.L	112.862	53.8634	52.4934	57.6626	54.9035	55.1287	52.0051	62.1825	25.4021	25.6564	16.1386	18.2717	19.0059	31.3141
0774	tmem55b.S	97.117	48.5701	47.5225	42.8901	47.1583	40.8221	48.4095	33.9964	32.6378	31.5647	31.3711	32.5398	36.5298	27.4454
0775	osgep.L	120.365	115.414	100.565	98.0343	107.885	96.482	107.217	111.356	150.689	132.517	125.548	141.913	128.542	138.979
0776	apex1.L	512.202	353.114	356.523	354.351	383.147	363.416	376.057	195.926	408.454	420.986	415.642	449.768	434.342	435.955
0777	LOC100485573.L	284.958	73.4285	73.7674	85.6638	77.5207	78.8518	75.5829	294.571	14.053	18.3371	6.71229	11.5886	3.90719	20.4401
0778	tep1.L	55.4698	54.202	54.1237	55.2277	55.1294	55.005	55.4293	na	na	na	na	na	na	na
0779	hnrnpc.L	636.163	104.665	106.652	104.104	106.373	93.2486	107.267	na	na	na	na	na	na	na
0780	ndrg2.L	56.8979	55.2756	55.9292	55.1547	54.9566	53.7992	54.1242	na	na	na	na	na	na	na
0781	smtn.S	1156.57	247.469	238.935	209.195	247.528	200.516	220.327	1557.1	271.744	256.486	217.528	271.594	204.933	232.367
0782	pole.L	593.038	159.222	156.755	154.493	144.396	141.574	164.402	657.161	36.8732	34.5779	39.4338	26.1304	14.3044	39.4014
0783	pes1.L	3670.55	585.713	606.193	578.748	601.964	694.354	611.132	5109.02	744.312	777.369	736.335	771.269	901.708	783.935
0784	zp3.2.L	573.001	285.635	248.877	184.661	184.269	187.999	201.197	412.749	205.002	123.743	37.1359	50.6996	49.4802	12.4975
0785	mtfp1.L	78.2086	45.4935	41.2026	40.1353	41.6139	38.1393	50.0713	0.787763	44.1095	44.4766	46.4232	45.3168	45.5364	49.3798
0786	sf3a1.S	107.305	110.067	110.697	108.541	105.315	107.655	111.071	na	na	na	na	na	na	na
0787	tbc1d10a.L	4146.62	895.632	953.363	768.104	713.081	743.52	703.68	5714.86	1121.44	1210.06	950.781	871.003	910.567	843.673
0788	mgc107841.L	168.437	112.6	101.842	105.122	101.981	102.543	141.964	96.1485	137.09	128.885	128.853	121.62	127.296	173.369
0789	thoc5.S	38.6394	35.4976	34.9313	32.5073	35.6848	34.8607	34.3151	40.4208	46.462	46.4378	43.405	46.2375	47.1482	45.5331
0790	ap1b1.L	1657.3	275.702	260.88	234.625	278.064	287.152	339.106	2177	214.475	205.728	174.529	222.602	236.291	312.302
0791	ewsr1.L	151.078	60.1311	61.0818	68.2825	60.8095	68.9673	72.5591	83.4396	56.0359	57.755	42.5728	52.2698	46.0948	48.645
0792	rbm19.S	213.443	65.173	58.814	71.6868	88.9232	84.9588	91.5558	223.038	9.12666	2.64345	15.969	2.42613	8.94347	48.6047
0793	plbd2.S	226.086	163.909	167.15	194.447	197.545	195.271	216.37	228.604	210.06	218.341	256.805	249.33	259.639	287.701
0794	sart3.L	1487.38	286.202	270.413	304.027	334.364	311.926	337.474	1920.43	232.552	214.233	235.281	280.43	255.187	302.54
0795	ung.L	126.504	139.725	139.457	143.077	135.79	125.462	146.636	na	na	na	na	na	na	na
0796	usp30.L	138.433	62.2094	78.8677	47.61	50.2491	45.3099	54.2164	120.477	14.4862	35.6708	7.87822	5.18127	10.862	2.2538
0797	dao.L	381.868	187.514	187.275	191.257	201.709	208.515	212.619	183.171	128.906	116.565	145.832	131.358	127.8	78.2188
0798	coro6.1.L	532.566	147.881	142.359	130.19	132.527	135.714	143.234	618.822	76.9952	81.2371	54.7804	57.071	61.0711	71.7827
0799	acaca-like.S	50.7213	51.9531	51.5375	50.7833	51.5146	51.1586	50.7212	na	na	na	na	na	na	na
0800	aldh3b1.L	141.05	165.766	131.199	117.355	116.273	123.085	130.198	na	na	na	na	na	na	na
0801	mmab.L	127.213	60.92	60.8435	61.855	56.6521	57.6844	65.7342	59.6501	38.6727	47.1992	43.6398	49.4828	43.7611	48.4882
0802	mvk.L	727.919	230.283	226.484	207.189	212.275	206.7	232.749	764.331	38.9321	42.8853	28.9354	37.2003	19.8935	42.0887
0803	gltp.L	432.151	163.531	163.743	127.385	130.638	138.838	144.488	426.849	14.9849	36.0876	1.72391	3.67002	11.389	16.799
0804	git2.S	1249.01	299.159	290.007	248.726	261.795	244.564	288.09	1678.23	333.975	321.362	262.321	278.239	254.568	315.804
0805	ankrd13a.L	95.5427	96.991	91.7311	93.1318	91.343	93.9473	101.472	na	na	na	na	na	na	na
0806	pitpnb.2.L	3604.43	851.961	838.099	697.01	811.247	771.773	816.146	4670.19	751.063	762.153	565.204	734.548	651.049	697.951
0807	chek2-like.2.L	453.266	89.7284	80.1523	98.7878	61.5812	85.2494	84.7946	na	na	na	na	na	na	na
0808	chek2-like.1.L	280.384	80.0407	83.8721	76.5924	78.6428	84.8606	82.7654	292.085	15.3068	22.2742	9.94039	9.73049	24.0508	16.2642
0809	hscb.L	238.879	33.6052	32.6995	39.1325	34.0501	31.8914	40.4809	na	na	na	na	na	na	na
0810	prodh.L	167.096	203.035	195.024	174.609	167.41	174.456	187.178	na	na	na	na	na	na	na
0811	cit.S	166.203	48.6347	45.8427	45.6346	47.0458	47.5353	47.5214	157.29	9.84148	12.6564	13.0547	11.0403	9.75696	11.5899
0812	gcn1.L	411.038	185.563	178.801	181.009	193.061	182.778	186.42	172.289	126.338	118.692	128.624	127.779	134.089	132.123
0813	rplp0.S	2008.19	1562.36	1645.64	1697.56	1804.7	1789.31	1570.1	1631.75	2084.26	2214.3	2276.42	2384.14	2405.36	2009.7
0814	pxn.L	349.798	94.7762	91.8493	78.8346	89.8948	80.7309	88.9954	411.71	52.308	47.5795	31.2886	47.0444	33.1604	43.9749
0815	cox6a1.L	246.237	254.827	247.015	275.267	297.395	312.649	337.962	na	na	na	na	na	na	na
0816	Xelaev18007558m	274.091	133.091	154.047	151.488	155.77	161.069	140.804	69.5249	111.071	141.664	143.302	143.265	154.195	123.602
0817	dynll1.S	1169.72	970.234	961.933	966.986	1020.04	982.743	896.834	na	na	na	na	na	na	na
0818	coq5.L	2575.31	530.224	512.75	491.481	486.872	501.262	472.175	3274.9	449.374	404.149	354.171	339.559	324.334	292.678
0819	pop5.L	473.544	102.04	98.9458	93.3159	93.4407	101.083	90.6238	587.685	61.6005	60.3009	51.0461	52.0921	61.8117	42.6704
0820	mlec.S	465.925	393.205	376.733	373.931	425.351	418.903	362.336	na	na	na	na	na	na	na
0821	acads.L	504.659	581.842	594.953	539.669	529.684	542.115	523.969	698.08	820.658	838.955	759.835	746.292	763.725	738.547
0822	rnf5.S	<LOQ	<LOQ	<LOQ	<LOQ	<LOQ	<LOQ	<LOQ	na	na	na	na	na	na	na
0823	drg1.L	536.963	243.054	238.095	233.823	239.584	233.559	253.57	254.657	158.86	159.957	158.929	153.392	154.831	155.065
0824	eif4enif1.L	463.115	95.9394	91.9585	98.8567	100.068	93.7737	94.6342	565.625	54.5965	47.9598	53.1229	58.3088	46.4924	47.1632
0825	pisd.S	266.344	221.195	193.627	221.787	245.233	231.736	269.919	na	na	na	na	na	na	na
0826	snrpd3.L	409.222	366.612	456.076	422.812	403.254	417.015	449.052	na	na	na	na	na	na	na
0827	smpd4.L	39.188	32.5225	32.1014	32.1668	32.9976	32.4801	35.4267	33.6659	42.1677	42.4592	42.084	42.6162	42.7243	42.2415
0828	crkl.L	972.707	194.978	167.584	204.907	365.533	191.517	264.277	na	na	na	na	na	na	na
0829	ddt.L	442.256	407.307	427.164	556.957	532.937	508.132	522.22	432.202	531.986	564.546	752.076	698.476	685.382	704.849
0830	gstt1-like.2.L	881.197	1288.2	1134.11	1123.31	1022.32	977.124	1020.78	na	na	na	na	na	na	na
0831	smarcb1.S	223.712	55.8596	57.9691	55.3343	60.9822	52.2304	62.5581	177.492	67.1076	65.4536	58.8528	46.9285	56.0304	48.521
0832	Xelaev18007665m	414.35	177.717	199.176	159.02	160.379	144.919	172.06	110.058	139.52	174.967	117.455	122.27	101.481	114.114
0833	loc779021.L	1127	280.985	281.343	222.094	248.823	212.948	231.529	1493.99	291.73	294.484	220.012	257.154	207.314	225.661
0834	cltcl1.L	713.233	144.964	146.553	155.236	161.499	163.742	160.362	903.538	104.082	104.164	116.938	130.327	134.138	119.865
0835	snap29.L	2054.51	426.991	393.224	343.022	381.572	368.617	356.528	na	na	na	na	na	na	na
0836	hic2.L	1883.47	332.899	315.671	375.267	364.973	329.508	393.427	2577.2	384.683	362.257	444.588	431.252	382.003	469.624
0837	ube2l3.L	993.239	555.727	654.332	641.626	635.489	626.247	591.415	177.562	569.25	712.987	738.699	702.636	706.228	639.45
0838	ydjc.S	282.337	83.3648	70.2469	70.7171	64.8493	73.3704	77.5064	304.908	16.6531	2.78125	3.83564	1.16621	8.62719	9.95931
0839	top3b.L	6352.26	1146.75	1241.42	1066.78	1057.16	1145.55	1061.98	8860.09	1498.78	1639.5	1391.86	1375.41	1501.25	1375.91
0840	mapk1.S	16569.6	3071.78	3482.72	2766.25	2787.95	3143.76	2870.29	22836.3	3715.61	4294.51	3313.26	3297.61	3810.46	3439.56
0841	ufd1l.L	2664.06	621.926	615.191	452.636	660.875	492.241	414.886	3677.22	796.344	785.428	550.943	849.049	609.928	498.802
0842	cdc45.S	120.28	62.1236	60.4005	60.6676	62.5737	58.7513	59.0599	44.963	49.4306	45.6195	54.4672	45.416	52.865	52.3661
0843	comt.L	285.872	37.528	40.7804	48.9872	41.2421	51.5474	46.3733	na	na	na	na	na	na	na
0844	arvcf.S	3452.25	642.767	602.6	503.117	569.235	560.514	589.282	na	na	na	na	na	na	na
0845	Xelaev18007711m	125.719	49.0924	49.7741	47.6347	45.1169	44.2211	50.808	73.7074	31.418	29.3879	33.39	40.3654	37.1096	29.8687
0846	trmt2a.L	383.157	102.831	96.6876	89.155	97.0678	85.0928	93.6547	445.887	47.9543	39.9604	31.3164	39.2631	22.9029	38.2015
0847	ranbp1.L	864.464	290.425	198.802	250.153	216.495	293.917	292.604	1129.76	334.675	207.665	277.99	231.499	340.274	338.663
0848	pgam5.L	109.909	104.174	105.799	101.66	112.016	101.667	115.135	na	na	na	na	na	na	na
0849	chfr.L	104.297	24.8614	26.3419	19.7722	18.7121	20.2048	18.5557	na	na	na	na	na	na	na
0850	fbrsl1.L	1167.58	316.351	320.395	205.876	236.41	238.915	267.405	1565.39	355.237	361	202.788	244.092	248.939	290.366
0851	ran.L	2854.82	1878.52	1859.3	1958.75	2104.35	1949.37	1872.21	1063.55	2151.43	2124.19	2314.4	2555.14	2250.1	2202.89
0852	dhx37.L	1983.86	342.836	368.435	281.835	306.746	331.336	302.731	2689.25	368.078	407.538	279.894	321.613	355.876	310.425
0853	scarb1.L	410.7	107.713	117.682	88.5057	98.1573	91.9156	93.8658	501.524	71.2865	84.5946	46.5623	60.4355	52.0892	52.3303
0854	atp6v0a2.L	5652.98	805.294	904.366	826.031	859.518	910.088	900.938	7918.67	1064.42	1204.13	1092.91	1140.73	1211.85	1197.24
0855	eif2b1.S	430.163	513.498	445.017	405.016	471.01	439.05	502.752	na	na	na	na	na	na	na
0856	tmed2.S	230.265	91.5468	92.4907	90.5281	79.341	95.5535	85.666	169.125	30.6085	27.1549	25.828	41.2142	12.6097	33.5169
0857	rilpl1.L	19067.2	3712.36	3625.79	3172.79	3223.35	3362.86	3297.78	na	na	na	na	na	na	na
0858	vps37b.S	50.1935	44.5053	47.3313	39.3517	41.819	40.5557	49.9506	40.7381	39.4592	46.9358	55.2847	57.6494	57.2255	47.2732
0859	hip1r.L	62.6816	66.9196	63.1369	62.8418	61.4617	61.6141	64.0553	na	na	na	na	na	na	na
0860	denr.L	177.912	180.243	194.489	155.688	154.559	157.554	147.471	121.002	226.206	254.101	202.257	200.725	209.011	188.09
0861	kntc1.L	103.115	107.403	104.332	102.195	105.519	104.7	104.738	na	na	na	na	na	na	na
0862	clip1.L	421.792	100.965	92.9339	102.337	127.353	98.0063	119.374	498.994	50.5376	38.7364	51.5487	86.9226	44.8898	68.0084
0863	vps33a.S	154.885	49.7517	47.3893	53.9183	64.3307	55.4831	57.6913	120.143	21.3025	25.0408	23.465	9.63758	20.6657	20.3673
0864	diablo.L	138.466	54.5527	54.6054	56.8104	54.8921	52.5462	55.9496	94.4895	33.4072	34.3847	30.7597	34.0887	32.2451	25.9039
0865	psmd9.L	220.492	144.041	166.562	145.186	132.896	135.129	144.681	20.1789	149.586	177.541	156.612	135.708	146.305	162.707
0866	anapc5.L	164.699	59.6477	62.528	61.1349	64.206	68.5787	68.3792	112.478	33.1359	38.4678	35.2732	37.9128	22.9734	21.332
0867	p2rx4.L	1915.75	244.063	249.015	256.6	283.509	303.87	245.547	2560.49	187.386	200.963	218.295	258.403	292.196	200.772
0868	ift81.L	473.898	77.7826	71.2745	72.8913	69.1653	66.8605	90.797	na	na	na	na	na	na	na
0869	atp2a2.L	266.69	96.1982	98.8906	85.6232	98.7814	90.9787	97.3989	221.9	25.721	18.7108	39.5035	16.3082	29.4959	31.7471
0870	anapc7.S	2262.71	503.568	545.013	336.842	363.393	421.793	372.285	3052.62	550.301	616.964	329.11	369.946	454.819	367.807
0871	gpn3.L	222.148	61.5739	63.6785	70.8278	60.55	59.9202	68.4003	238.855	6.01037	11.5307	20.071	6.3935	7.75721	13.67
0872	vps29.L	827.291	437.471	393.095	419.968	430.391	449.361	427.041	146.407	395.345	349.931	390.007	430.832	375.878	422.241
0873	pptc7.L	110.121	49.7775	49.0401	48.133	49.7344	48.5819	50.5861	33.4223	40.3444	37.0324	42.5931	35.2472	38.1932	37.9092
0874	ppp1cc.L	780.993	169.666	176.002	152.435	226.944	169.054	187.407	1010.62	149.146	160.165	123.651	226.873	146.084	171.575
0875	aldh2.L	1054.11	941.693	921.927	1000.41	1014.76	987.519	976.147	1092.83	1258.42	1232.51	1339.44	1362.33	1330.95	1296.62
0876	acad10.L	1464.28	350.315	358.705	333.014	341.762	367.717	332.921	1739.07	174.428	191.784	150.172	149.16	181.24	116.791
0877	brap.L	1951.07	390.747	378.029	286.294	303.607	319.192	341.424	na	na	na	na	na	na	na
0878	atxn2.L	153.882	66.6789	67.5301	67.8152	65.7311	65.5782	66.6384	92.0327	37.8526	41.1987	41.7702	33.2857	38.3478	48.765
0879	naa25.L	1544.61	316.822	323.981	306.995	319.727	293.745	328.545	2038.55	297.966	312.555	293.853	316.599	274.815	315.733
0880	trafd1.L	193.991	80.0623	77.5319	64.5237	62.7775	61.0715	74.5972	136.563	34.3065	33.4477	35.2157	39.2798	35.646	35.1888
0881	hectd4.S	1900.13	426.814	421.941	367.147	377.185	405.262	385.15	2613.48	531.092	523.943	446.198	460.17	499.921	471.534
0882	rpl6.L	2931.9	2655.37	2529.27	2261.18	2190.32	2102.79	2200.17	2350.58	3361.34	3236.75	2897.62	2772.46	2685.28	2740.76
0883	rfc5.L	128.35	119.687	107.714	103.121	115.462	105.33	106.31	77.4332	148.759	130.198	127.261	144.55	128.366	128.664
0884	pebp1.L	466.509	168.045	168.37	182.715	175.968	169.828	157.385	304.897	67.1028	93.0055	88.2786	90.8668	75.9165	90.6097
0885	taok2.S	189.309	52.3703	52.3362	52.5782	54.2858	49.1224	53.7084	182.886	7.90073	9.18158	7.23094	6.84458	13.1681	7.50499
0886	tcn2.L	205.58	115.259	124.717	110.361	112.615	108.928	97.23	34.7149	119.184	122.942	122.886	121.277	116.69	102.932
0887	osbp2.S	<LOQ	<LOQ	<LOQ	<LOQ	<LOQ	<LOQ	<LOQ	na	na	na	na	na	na	na
0888	mzt2b.L	163.744	52.2156	56.6388	50.9062	47.3804	51.5921	52.5217	147.4	4.79557	1.26088	8.29373	12.6396	7.1577	21.0742
0889	hint1.L	169.328	123.791	123.071	114.383	100.192	99.3099	115.19	45.8312	139.174	142.963	131.867	106.399	116.575	131.431
0890	isoc1.S	250.646	115.328	105.843	128.023	147.797	135.825	139.62	31.7827	116.355	112.55	140.334	153.069	159.589	137.754
0891	slc27a6.L	7224.83	1174.14	1303.08	1187.88	1185.65	1377.46	1001.02	10051.4	1519.18	1709.31	1531.37	1534.03	1792.92	1254.23
0892	lmna.L	4655.62	611.904	717.168	535.086	556.356	689.447	621.941	6452.63	735.37	882.818	604.119	639.232	820.342	723.186
0893	aldh7a1.L	11581.9	2042.86	2201.74	2046.37	2110.74	2338.8	2017.09	14319.3	948.636	1187.71	675.153	655.756	944.296	1047.89
0894	ppic.L	15866.7	3029.8	3250.32	2690.58	2682.13	2925.15	2522.69	21801.2	3806.36	4143.1	3256.62	3212.72	3582.27	2972.17
0895	hsd17b4.L	3725.08	908.689	969.106	880.117	928.827	948.796	989.616	4359.94	473.675	526.62	258.675	288.1	357.839	415.336
0896	tnfaip8.L	2566.38	304.198	349.076	208.052	245.704	312.378	340.571	3484.02	295.092	359.066	166.393	222.417	318.136	349.156
0897	ap3s1.L	210.043	80.8045	80.5976	75.6028	86.2652	86.4187	77.7865	132.245	65.3361	63.6008	49.3572	52.8715	57.2022	68.6323
0898	tmed7.L	264.181	233.189	221.944	220.268	267.463	300.215	224.613	na	na	na	na	na	na	na
0899	pggt1b.S	2914.33	727.95	726.54	553.444	563.881	584.404	615.896	3849.32	686.376	710.631	434.231	438.882	454.568	512.623
0900	ythdc2.L	188.67	219.988	189.529	183.078	210.862	237.655	154.078	na	na	na	na	na	na	na
0901	reep5.L	6654.99	1498.55	1533.7	1315.93	1311.56	1256.8	1333.74	8308.21	832.284	806.424	663.955	705.822	578.386	821.407
0902	srp19.S	259.342	82.2126	88.1873	78.9215	80.1533	78.3291	90.6373	226.296	8.15616	11.6539	25.9887	12.3022	24.4515	4.9781
0903	wdr36.L	12625.8	2465.67	2517.81	2443.3	2420.02	2566.16	2425.73	17755.3	3395.83	3469.98	3361.35	3328.54	3535.32	3333.9
0904	slc25a46.L	2948.89	594.913	626.025	523.233	544.979	598.491	524.317	4068.14	738.647	787.326	644.825	670.514	748.705	641.8
0905	nudt12.L	176.764	148.958	133.497	138.343	157.764	165.086	144.948	na	na	na	na	na	na	na
0906	ppip5k1.L	38.3213	8.32129	7.38174	6.68312	6.06993	6.26208	8.14731	na	na	na	na	na	na	na
0907	lnpep.L	508.558	255.961	241.899	267.364	285.8	273.816	264.544	172.366	212.14	203.843	187.733	224.822	209.623	236.752
0908	cast.L	1025.88	159.509	174.226	184.832	219.409	169.791	249.595	1352.34	142.291	152.541	170.182	220.836	147.516	257.297
0909	ell2.L	132.656	150.371	130.881	144.873	135.019	145.212	145.043	na	na	na	na	na	na	na
0910	glrx.L	509.228	489.741	405.345	575.227	430.501	454.031	501.115	663.621	682.567	564.694	804.756	599.365	632.761	700.222
0911	ttc37.L	194.868	165.213	153.752	194.19	200.016	202.999	216.283	na	na	na	na	na	na	na
0912	tmem161b-like.S	977.56	272.439	273.877	217.44	246.452	234.592	361.316	1122.8	133.12	140.716	68.0795	98.9464	73.8622	261.108
0913	cox7c.L	1067.78	890.372	973.618	1216.48	1223.84	1342.64	1078.17	1402.84	1219.56	1329.05	1690.87	1701.38	1870.29	1494.81
0914	xrcc4.L	253.868	85.0509	121.956	110.147	115.307	145.914	153.349	267.084	35.5237	86.4511	71.3492	79.8476	126.847	131.787
0915	rps23.L	2098.32	1510.05	1534.87	1238.23	1201.48	1130.65	1311.33	9.83663	1520.68	1534.54	1119.54	1113.63	1025.46	1136.28
0916	dhfr.L	360.038	299.254	286.599	228.403	227.497	220.244	260.425	111.777	355.13	342.826	250.881	259.109	261.827	285.258
0917	fam151b.L	636.751	199.326	195.434	180.691	177.747	176.214	184.181	592.023	28.2045	36.0511	29.7588	7.81912	14.9942	31.9571
0918	zfyve16.S	132.985	71.4959	68.8179	68.1132	68.4161	64.2817	70.5213	36.1839	50.5392	49.027	49.8124	54.0202	55.8406	48.7628
0919	rad17.L	15720.3	2973.35	2884.16	2556.77	2456.89	2485.26	2512.1	na	na	na	na	na	na	na
0920	ocln.L	73.4421	67.5979	77.8232	71.8169	67.3088	64.0704	66.3221	na	na	na	na	na	na	na
0921	LOC100491157.L	1208.43	242.682	234.453	203.411	223.248	217.887	226.595	1637.48	271.195	259.43	215.779	243.788	237.073	248
0922	smn2.L	165.427	78.5041	76.0808	73.2917	60.4213	61.7492	79.3034	64.1292	63.8416	68.1207	61.8611	45.1212	55.3114	53.5753
0923	bdp1.L	2431.43	411.23	401.721	381.484	406.13	375.66	439.398	3366.78	510.351	496.738	467.924	502.775	460.018	549.601
0924	mrps27.L	381.73	248.417	214.825	210.51	247.173	236.497	224.847	31.1732	279.751	241.164	220.936	219.099	233.128	221.46
0925	tnpo1.L	785.401	215.825	214.651	207.016	203.359	206.673	217.614	820.354	12.9319	16.4733	17.6029	0.00710935	12.3186	32.6914
0926	btf3.L	217.696	149.327	179.17	180.44	150.903	159.748	160.087	100.063	171.252	215.57	221.963	188.345	191.92	181.984
0927	hexb.L	576.018	440.02	405.437	418.724	463.034	434.622	433.627	427.203	536.305	485.793	514.229	578.972	544.209	522.943
0928	gfm2.L	127.847	52.8242	52.9951	48.9596	48.704	49.604	53.6374	86.0683	25.2297	24.0255	26.666	25.2152	25.9667	24.5213
0929	col4a3bp.L	413.443	490.676	472.617	447.025	442.131	436.799	461.395	na	na	na	na	na	na	na
0930	iqgap2.S	77.043	35.1444	31.222	163.886	88.5764	166.171	38.6181	36.7553	22.6335	27.6609	160.137	53.3099	162.95	17.8511
0931	LOC101732873.L	1840.86	368.688	362.65	297.846	312.79	314.806	344.295	na	na	na	na	na	na	na
0932	tbca.L	734.174	575.892	816.779	797.391	754.085	836.479	658.83	na	na	na	na	na	na	na
0933	cabin1.L	683.587	212.561	218.231	148.654	162.883	175.557	192.116	804.322	115.087	130.55	48.4545	60.4746	84.9579	109.442
0934	scamp1.S	2274.47	448.893	469.668	432.176	398.718	432.723	463.579	3093.72	509.908	538.171	497.453	447.719	491	525.738
0935	arsb.L	223.948	68.4565	66.8004	61.4638	58.1531	59.4362	69.1912	212.899	3.01	9.26062	1.16522	5.82429	5.18864	1.50252
0936	dmgdh.L	7176.47	1473.72	1445.04	1413.5	1404.47	1337.41	1466.75	9959.67	1911.45	1887.9	1776.1	1763.97	1673.33	1846.4
0937	bhmt.L	3377.62	839.304	780.642	908.417	945.279	836.855	818.286	4395.34	775.434	737.697	590.997	670.262	512.578	694.826
0938	mtx3.L	1354.27	212.213	168.595	201.949	184.516	179.03	204.92	na	na	na	na	na	na	na
0939	cdk7.L	1058	174.267	178.708	204.279	235.887	223.86	194.985	1375.18	129.004	138.877	174.2	210.045	195.29	159.684
0940	nln.L	85.0299	86.0419	84.4289	82.1722	83.3872	81.3881	86.902	na	na	na	na	na	na	na
0941	trappc13.L	472.41	117.259	123.26	106.395	109.209	111.604	104.149	577.548	74.0167	82.4959	57.0926	64.5679	63.0901	50.4552
0942	dimt1.L	282.647	82.0329	85.4112	65.0205	68.0494	72.6484	65.2297	285.216	6.5866	9.08812	14.8321	10.141	4.99074	20.7395
0943	ddx4.S	489.539	169.752	170.364	134.185	135.66	164.565	155.069	399.779	88.1974	94.8118	97.79	89.0947	37.8894	91.603
0944	Xelaev18008278m	4043.89	561.498	580.503	575.925	563.459	607.825	523.787	na	na	na	na	na	na	na
0945	skiv2l2.L	49.2978	40.1739	38.8227	38.5635	36.8144	37.8785	36.7627	32.1856	49.7915	47.3126	47.2238	47.2565	48.6066	46.9969
0946	dhx29.L	133.445	98.1261	89.7349	94.8628	94.9384	86.9149	91.4906	13.2954	106.015	99.5957	84.4932	98.7875	94.9437	98.2813
0947	gpx8.L	213.001	100.087	93.9932	92.9646	93.036	89.9279	107.916	60.2531	84.0158	76.2366	79.38	78.6163	71.484	92.2875
0948	ndufs4.S	793.439	510.319	565.872	505.914	476.074	523.839	518	374.972	630.165	691.647	659.153	607.775	639.62	650.639
0949	mrps30.L	1481.1	268.63	290.752	212.011	295.227	274.108	266.015	1904.53	217.846	255.68	145.774	259.014	224.694	199.325
0950	nnt.L	9853.94	2398.54	2320.02	2344.86	2257.56	2255.71	2294.65	12639.1	1973.62	1978.6	1997.74	1867.71	1825.78	1857.77
0951	paip1.L	3099.07	648.152	634.874	527.887	496.084	537.974	561.407	4242.9	703.179	745.361	615.856	571.748	637.482	661.998
0952	oxct1.S	594.987	533.139	561.721	519.386	515.802	521.778	508.767	564.347	701.14	751.946	696.833	677.587	702.015	668.259
0953	rpl37.S	78.812	13.9905	14.616	17.2561	18.8353	16.2148	16.8975	na	na	na	na	na	na	na
0954	ttc33.L	184.803	71.4017	70.6121	65.165	62.9624	63.2359	72.4861	136.734	34.4523	42.4507	24.5273	26.5544	25.2636	23.7346
0955	Xelaev18008343m	3369.78	730.634	684.35	760.627	732.001	697.94	898.232	4195.77	532.275	504.894	375.986	450.792	371.926	269.862
0956	wdr70.L	143.281	64.735	61.4113	65.4842	63.8043	63.3097	75.799	66.975	33.6677	39.4487	42.0939	41.2335	46.2509	44.4007
0957	nup155.L	473.058	163.119	154.809	148.799	152.422	147.436	158.767	398.106	26.2806	32.4153	39.6026	35.5242	39.9201	45.996
0958	nadk2.L	<LOQ	<LOQ	<LOQ	<LOQ	<LOQ	<LOQ	<LOQ	na	na	na	na	na	na	na
0959	ugt3a2.S	655.237	123.353	109.173	101.698	89.2309	101.819	113.574	na	na	na	na	na	na	na
0960	dnajc21.L	110.921	44.6057	38.2472	38.846	38.879	36.4641	45.7572	74.1698	19.2847	24.9487	25.3448	24.968	26.9535	22.1726
0961	amacr.L	479.272	169.957	162.34	154.92	151.412	151.956	182.138	340.801	114.101	102.922	70.522	75.5128	95.4411	59.0524
0962	tars.L	371.912	328.375	320.315	345.198	346.132	356.506	321.762	440.492	449.8	440.801	476.754	477.992	490.246	443.467
0963	sub1.S	306.476	196.298	256.781	219.401	203.838	211.769	259.471	74.8268	202.734	282.87	234.522	218.895	239.994	279.282
0964	golph3.S	96.7838	100.545	95.0843	98.6553	101.296	104.116	86.9074	na	na	na	na	na	na	na
0965	lman1.L	293.596	289.28	273.025	301.394	278.249	293.658	319.631	na	na	na	na	na	na	na
0966	nars.L	102.975	52.3611	51.4164	56.0267	60.135	58.4165	57.9331	14.4038	43.6344	47.5369	48.5684	45.7783	47.9799	56.9678
0967	fech.S	603.113	362.094	368.068	288.298	295.173	309.726	311.903	194.368	270.999	252.636	263.862	270.349	269.949	266.186
0968	txnl1.L	153.212	129.033	132.115	108.134	107.832	105.371	114.516	104.868	155.331	158.268	135.79	136.468	129.2	145.388
0969	tcf12.L	2263.03	332.714	408.519	275.113	428.508	402.634	463.64	3115.6	382.063	490.628	301.624	521.529	484.979	565.202
0970	rab27a.L	445.01	318.676	287.142	279.183	307.27	289.583	335.633	170.655	383.133	336.46	323.322	354.814	340.695	385.897
0971	tspan36.S	632.787	161.215	172.736	128.923	140.302	137.788	153.686	723.243	49.7615	56.8571	39.6979	54.7849	55.3902	28.522
0972	ska1.L	844.232	184.402	173.464	217.106	253.404	204.326	267.39	1005.64	77.9391	60.4306	128.435	176.114	112.039	206.415
0973	me1.L	179.532	99.5703	100.356	97.063	98.1052	106.162	99.029	21.6663	78.4063	67.3417	96.0685	94.8881	97.6708	91.0973
0974	elac1.L	177.388	63.66	68.2344	56.6236	55.4118	61.6854	62.9592	145.412	8.3155	2.43854	30.2317	33.9533	23.9992	23.7152
0975	acaa2.L	1221.71	1017.2	1081.92	1040.22	1073.97	1057.1	1148.39	1253.61	1385.34	1473.74	1435.85	1473.94	1446.78	1573.99
0976	Xelaev18011104m	189.459	146.015	123.361	127.53	121.376	121.742	137.159	84.2303	172.947	144.653	149.317	139.642	137.116	154.142
0977	Xetrov90003785m.L	98.3776	43.2039	44.292	47.3154	46.7755	45.4129	51.9131	37.8567	36.4061	36.696	38.813	43.1836	42.0239	37.2518
0978	c18orf32.L	230.744	138.728	170.99	129.455	132.807	129.246	149.151	11.4665	135.829	181.127	132.079	126.235	133.598	151.947
0979	rpl17.L	1216.37	1309.81	1347.78	1067.3	905.431	851	1113.88	1673.22	1846.66	1900.22	1499.66	1273.42	1195.53	1565.99
0980	smad2.S	111.637	52.9999	51.3969	49.827	47.7304	44.7001	53.3462	51.7586	38.2907	33.7922	37.0416	38.2295	40.009	34.6087
0981	hdhd2.L	499.125	163.855	168.323	153.219	154.901	146.78	146.829	369.974	63.8368	80.5623	93.2961	73.8461	76.2483	66.0747
0982	katnal2.L	620.448	185.113	171.996	171.106	178.671	155.608	189.368	669.273	43.6918	22.7629	27.4558	22.4405	0.943191	55.3613
0983	eef2.2.L	227.545	240.332	222.224	249.77	259.985	262.299	237.642	na	na	na	na	na	na	na
0984	c18orf25.L	556.192	120.124	108.746	109.62	131.847	116.141	140.6	668.32	41.9165	40.3874	43.6613	73.7509	53.335	83.5576
0985	haus1.L	191.662	67.5973	68.3034	51.3105	58.945	58.6492	64.4459	193.905	17.929	18.3745	7.03105	7.32376	6.35622	10.6776
0986	atp5a1.L	3710.57	3717.93	3672.71	3760.63	3324.79	3501.51	3908.78	4639.26	5151.61	5084.28	5218.14	4608.73	4866.73	5413.17
0987	pik3c3.L	52.1542	51.6153	51.5982	52.4486	52.7098	52.5154	53.1571	na	na	na	na	na	na	na
0988	ubap1.L	80.1625	74.7413	75.769	72.8122	72.234	73.0728	79.4958	na	na	na	na	na	na	na
0989	pigo.L	1351.62	276.807	291.729	239.971	462.556	260.696	304.496	1834.17	312.79	334.674	261.326	576.574	291.247	352.813
0990	vwa5a.2.L	908.205	591.269	572.88	770.476	774.696	765.626	760.393	813.389	741.432	718.279	1016.94	1017.07	1012.73	992.198
0991	vcp.L	396.454	159.196	162.602	166.532	152.725	144.347	158.933	255.134	107.484	107.603	107.27	67.0061	90.0831	93.621
0992	marc1.S	143.424	130.702	130.24	120.023	97.9465	112.882	105.303	66.6339	159.67	167.538	150.384	131.327	135.877	124.456
0993	stoml2.L	379.163	374.328	386.495	387.393	375.376	397.181	399.278	420.096	508.249	525.149	527.061	508.765	541.975	543.541
0994	fam214b.L	228.203	58.1862	56.2517	55.5815	63.636	55.7032	73.0857	235.169	5.04438	11.9336	10.8986	1.45482	6.61073	19.1778
0995	sigmar1.L	241.819	76.907	75.472	78.1203	75.7645	72.1998	80.1306	195.12	31.5949	32.4652	28.1914	18.6351	31.8226	25.1866
0996	dctn3.S	1175.25	303.982	325.51	266.898	281.161	264.597	368.1	1206.94	5.47447	9.34225	57.018	82.3587	79.3942	23.4412
0997	dnai1.L	1161.26	194.865	199.628	192.88	210.881	187.48	199.332	na	na	na	na	na	na	na
0998	Xelaev18008634m	85.6571	49.2885	48.4838	46.2584	47.6163	48.8729	57.6496	13.4823	43.9543	48.9599	40.045	42.6122	45.4632	32.4059
0999	LOC100485792.L	353.045	55.9346	50.821	55.3459	64.1598	59.3527	72.1786	na	na	na	na	na	na	na
1000	htra2.S	151.777	132.898	131.387	170.697	159.588	167.181	189.314	na	na	na	na	na	na	na
1001	aup1.S	11568.5	2313.02	2356.97	2017.15	2072.57	1828.72	2126.07	16148	3074.76	3143.79	2653.95	2730.4	2379.92	2796.38
1002	LOC448531.S	445.899	365.829	339.701	324.03	349.61	344.153	337	314.135	461.033	422.042	405.438	437.325	438.503	417.861
1003	idh3b.S	469.777	243.23	229.97	272.147	277.467	270.34	279.151	4.58187	226.79	209.336	262.02	277.16	270.764	270.052
1004	alms1.S	9725.03	1757	1751.22	1739.92	1885.56	1606.22	1786.77	13674.4	2407.27	2397.59	2382.16	2586.2	2190.72	2450.9
1005	cct7.S	3171.8	630.568	614.95	572.824	585.105	558.244	574.286	4300.08	710.693	691.144	623.351	634.315	606.445	625.825
1006	dctn1.S	994.636	184.287	197.157	180.421	186.789	165.688	211.07	1328.85	181.639	201.452	179.171	187.51	158.94	220.337
1007	nat8b-like.S	2204.91	480.038	504.691	419.523	435.074	397.747	467.768	2923.62	489.998	500.698	438.149	445.877	385.628	489.593
1008	znf638.S	52.9388	52.7625	52.8248	51.8451	52.2493	52.8693	53.2207	na	na	na	na	na	na	na
1009	exoc6b.L	6633.93	1105.34	1167.07	1114.37	1094.41	1031.06	1153.84	9297.64	1480.79	1568.8	1491.96	1464.79	1375.28	1546.64
1010	paip2b.L	508.972	121.131	129.294	130.623	123.718	119.476	143.583	518.12	47.9416	36.7324	26.3665	13.93	10.1856	33.9202
1011	slc4a11.S	549.407	127.163	120.986	121.651	138.971	113.177	148.759	689.46	94.4429	86.8949	87.7564	112.797	75.2359	125.417
1012	smox.L	999.543	180.742	183.357	181.166	171.98	195.697	145.864	1335.51	177.899	182.126	178.303	164.786	199.61	126.551
1013	suclg1.S	18667.9	3381.38	3283.07	3405.2	3452.74	3180.59	3704.35	25278.2	3599.03	3484.42	3650.94	3839.14	3413.42	4107.04
1014	chmp3.L	341.197	108.808	119.503	112.659	117.554	106.343	110.919	252.508	56.1393	55.7985	46.1566	61.2383	52.0126	54.4181
1015	immt.S	1349.59	312.39	302.902	296.693	296.268	291.098	330.401	1614.53	89.3156	119.527	142.375	155.943	132.343	151.32
1016	tacc3.S	8692.13	1500.62	1457.79	1495.08	1509.02	1458.22	1507.82	12001.4	1767.47	1710.93	1806.45	1827.88	1768.19	1820.17
1017	letm1.S	1637.63	299.921	297.611	301.417	316.571	284.102	301.601	2205.47	315.299	316.617	320.784	346.357	297.236	312.974
1018	add1.L	9505.94	1467.83	1390.68	1619.77	1540.54	1476.93	1731.75	na	na	na	na	na	na	na
1019	wfs1.S	82.4159	35.6474	32.0438	34.0754	34.297	32.1493	34.6833	41.8024	25.2901	27.472	24.1007	27.8495	27.0582	27.1806
1020	wdr1.S	3729.99	773.292	792.99	819.041	857.34	827.397	828.59	4634.68	453.826	461.817	503.955	525.907	492.678	472.46
1021	qdpr.S	1573.37	502.269	489.659	450.526	443.478	424.841	515.135	1516.67	39.0665	22.2025	94.1664	54.6686	73.9807	137.889
1022	dhx15.S	172.465	172.993	164.748	165.883	163.659	161.471	172.209	na	na	na	na	na	na	na
1023	pi4k2b.S	4162.66	838.464	826.89	801.998	791.978	771.218	920.961	5515.9	762.905	772.267	783.228	746.992	722.7	916.532
1024	rpl9.S	325.794	462.154	457.873	309.741	228.149	247.39	309.253	297.885	631.817	624.625	416.181	298.446	324.267	408.022
1025	lias.L	1549.12	267.234	259.569	259.478	251.151	253.307	280.966	2097.06	288.724	278.395	276.465	262.218	268.377	304.02
1026	ugdh.S	412.437	102.581	99.3453	97.3329	91.2127	103.113	94.7254	464.486	0.771424	4.39317	20.3993	13.9176	29.9743	7.26293
1027	ube2k.L	1304.06	474.146	490.38	483.371	489.349	496.916	504.374	777.948	222.966	233.004	245.174	259.536	257.808	270.329
1028	pds5a.S	6694.92	1178.79	1158.1	1163.39	1184.04	1148.08	1298.59	na	na	na	na	na	na	na
1029	Xelaev18009011m	4889.36	678.169	695.592	867.587	855.077	826.643	869.064	na	na	na	na	na	na	na
1030	slc30a9.S	986.957	154.611	147.919	145.283	204.898	176.921	217.175	1304.53	130.752	124.727	118.787	203.397	162.796	216.578
1031	fip1l1.L	2756.68	443.315	444.627	520.101	506.422	548.753	508.937	3766.66	494.739	494.562	600.977	582.513	638.479	542.894
1032	exoc1.L	85.4988	77.2017	80.4847	86.3574	87.5411	88.8746	93.8548	na	na	na	na	na	na	na
1033	paics.1.S	906.28	346.553	343.767	339.094	330.535	343.995	316.622	665.39	192.452	204.161	192.487	184.794	200.684	185.931
1034	ppat.S	5014.04	774.934	844.505	737.171	771.474	866.669	810.598	na	na	na	na	na	na	na
1035	slc25a4.S	813.092	149.398	145.521	134.736	126.844	132.066	157.593	1070.71	122.454	118.019	111.472	99.3266	104.853	140.039
1036	acsl1.S	236.055	102.508	104.758	107.404	109.334	109.571	103.7	114.738	64.5586	64.9353	70.8344	69.197	60.9441	66.5111
1037	trappc11.L	5165.18	684.188	698.059	1045.55	982.718	1075.68	954.367	na	na	na	na	na	na	na
1038	spcs3.S	767.179	340.673	332.619	284.827	285.655	290.549	295.329	525.776	178.457	125.702	160.295	164.578	166.743	137.138
1039	hmgb2.S	1708.85	497.498	604.393	536.914	536.956	541.139	483.05	1596.89	47.3172	118.444	56.9221	97.9412	109.793	67.2143
1040	clcn3.L	68.1859	41.1179	39.9905	36.2904	37.3874	36.8745	38.8714	3.38939	42.379	40.8027	44.4318	42.7954	42.5159	44.0075
1041	nek1.S	68.9149	31.8013	31.7825	32.1382	31.3325	31.7566	32.2061	21.8246	28.9888	29.8113	29.0621	30.6261	29.3992	30.1739
1042	ppid.S	559.64	411.52	445.139	393.763	347.943	365.676	385.391	268.285	482.373	546.085	439.582	390.102	398.633	456.766
1043	plrg1.L	14600.4	2368.54	2351.3	2395.74	2518.43	2237.79	2669.48	20506	3187.49	3178.79	3240.27	3406.76	3011.08	3630.99
1044	rps3a.S	8035.04	2962.3	3119.04	2839.94	2373.95	2529.25	2912.53	5760.15	1914.39	1740.61	2368.82	1609.18	1443.59	2150.26
1045	lrba.S	290.812	80.0944	80.5625	69.1786	74.7498	70.5155	75.929	324.894	23.1294	25.1764	11.6604	18.4546	13.2453	20.7154
1046	smad1.L	1448.54	270.42	264.401	258.654	289.008	274.423	307.174	1918.36	251.57	227.726	228.077	272.324	248.709	284.176
1047	abce1.S	7018.81	1454.59	1467.91	1229.93	1344.61	1431.92	1279.34	9012.65	1038.1	1095.23	894.381	1006.52	1175.38	937.697
1048	otud4.L	6083.63	829.116	880.354	549.489	625.59	702.764	681.512	8473.78	1034.86	1122.7	658.954	762.813	872.78	840.539
1049	smarca5.S	217.228	265.844	248.055	232.694	238.765	230.251	228.511	na	na	na	na	na	na	na
1050	znf330.L	716.233	232.646	238.74	151.047	134.015	134.849	206.328	866.663	195.06	189.091	73.8573	53.4094	62.6997	147.666
1051	rab33b.L	547.507	143.32	146.454	143.129	134.57	139.421	123.554	617.3	51.2074	47.2178	47.3364	22.6179	28.0602	10.1978
1052	naa15.S	4374.05	1061.33	1023.69	982.008	937.308	910.108	993.859	5386.46	705.596	673.161	678.604	587.329	531.479	667.313
1053	ndufc1.S	5088.42	1283.71	1218.55	1293.27	1381.96	1391.2	1258.53	5634.87	317.617	512.473	480.384	627.015	519.475	595.819
1054	pgrmc2.S	1089.85	260.462	253.807	293.718	291.713	275.022	311.048	1157.46	23.5887	27.854	97.6437	71.3211	77.2405	90.7093
1055	larp1b.S	934.39	157.087	139.014	156.116	151.41	149.809	171.308	na	na	na	na	na	na	na
1056	anxa5.S	470.144	384.637	417.809	415.133	441.219	433.833	369.684	434.571	506.027	562.788	565.302	591.544	585.054	493.325
1057	ostc.S	1312.72	271.2	129.171	138.884	157.406	143.92	132.111	1642.25	207.578	2.08339	3.5395	5.82583	25.1275	3.91009
1058	sec24c.L	21044.9	3865.12	3723.18	3734.85	3695.56	3492.4	3806.14	na	na	na	na	na	na	na
1059	mad2l1.L	1154.88	321.081	317.146	307.618	336.08	320.196	301.827	1237.12	78.9888	87.4836	106.161	118.542	112.962	111.121
1060	papss1.S	2581.84	401.497	394.969	398.445	416.442	402.981	450.264	na	na	na	na	na	na	na
1061	aimp1.S	832.163	450.061	466.417	450.339	411.915	418.447	411.497	276.936	387.597	407.291	415.804	368.601	393.925	336.83
1062	ppa1.S	971.323	309.367	287.787	332.156	366.037	374.079	345.775	716.385	120.609	118.238	102.501	127.038	105.169	141.653
1063	ppp3ca.S	9315.42	1824.6	1827	1722.94	1786.52	1751.26	1764.57	12575.9	1956	1938.89	1763.42	1864.82	1799.32	1873.39
1064	mttp.1.S	843.104	153.028	151.45	162.66	146.957	152.927	160.134	1074.05	104.335	100.359	116.293	87.024	100.951	115.887
1065	adh5.S	2240.43	369.147	370.457	341.227	360.079	382.425	375.084	na	na	na	na	na	na	na
1066	metap1.S	339.278	102.316	97.265	95.2028	99.4726	101.155	108.038	317.032	9.3977	9.38704	19.5264	7.92365	11.9683	17.7459
1067	eif4e.S	88.113	73.3712	71.6207	76.3346	76.2885	76.7872	79.2644	79.9132	95.4162	94.6669	99.992	102.571	101.147	101.459
1068	rap1gds1.S	<LOQ	<LOQ	<LOQ	<LOQ	<LOQ	<LOQ	<LOQ	na	na	na	na	na	na	na
1069	pdlim5.L	349.125	121.437	119.085	102.654	107.313	97.7757	114.845	335.932	1.29021	3.53469	6.93898	12.0432	1.79932	7.14907
1070	hpgds.S	2650.83	1402.5	1496.81	1789.69	1956.67	1878.42	1750.92	1443.37	1688.58	1821.89	2149.81	2347.65	2330.4	2036.88
1071	smarcad1.S	3824.79	723.132	699.87	735.888	727.59	754.19	643.815	5334.14	948.606	911.721	965.369	955.213	992.346	835.411
1072	g3bp2.S	7530.73	1107.44	1016.81	1065.36	1058.01	976.597	1195.69	na	na	na	na	na	na	na
1073	uso1.S	90.2483	95.9438	92.3435	84.7401	87.8042	84.8847	93.5085	na	na	na	na	na	na	na
1074	alb.L	966.559	865.566	853.594	798.978	794.591	773.298	885.766	434.303	1071.24	1055.45	959.618	937.349	922.83	1061.41
1075	nup54.S	149.24	93.0193	86.9742	78.7093	77.578	75.8761	88.4254	4.88746	89.4928	80.0115	78.8668	72.6982	75.6511	84.4652
1076	sept11.S	1415.39	340.38	337.694	352.199	371.165	352.887	377.269	1624.01	172.396	162.114	173.855	188.561	162.483	211.144
1077	mrpl1.S	513.951	482.344	455.205	442.269	451.333	442.588	456.756	na	na	na	na	na	na	na
1078	anxa3.S	398.07	190.537	197.123	182.658	206.825	204.698	191.964	163.458	136.729	121.884	137.161	154.546	155.345	172.075
1079	prc1.2.S	64.4977	64.0586	64.6584	66.0091	69.4199	69.7401	67.5068	na	na	na	na	na	na	na
1080	leprotl1.S	138.04	55.9549	61.8592	61.6909	58.0236	54.8254	62.725	67.1454	36.2867	41.6446	49.226	42.5062	42.0893	44.0979
1081	epha5.S	144.759	54.6579	59.412	56.7795	54.373	56.5271	63.5808	108.059	21.936	13.2367	13.9116	20.8255	16.6902	8.14452
1082	uhrf1.S	2370.53	661.547	676.546	530.087	536.225	545.398	463.866	3119.41	674.799	690.681	525.317	531.784	529.997	430.073
1083	LOC101735009.S	1704.8	308.108	311.236	270.239	292.96	265.085	307.177	na	na	na	na	na	na	na
1084	rest.S	464.716	79.7883	84.8391	77.3545	62.7244	76.0999	81.6998	na	na	na	na	na	na	na
1085	timm44.S	146.493	162.662	162.967	148.026	146.868	142.537	156.622	na	na	na	na	na	na	na
1086	lmnb2.L	53.2992	52.4079	53.1572	53.4038	52.9352	52.7555	53.6611	na	na	na	na	na	na	na
1087	eef2.1.S	2273.8	2087.85	1977.8	2088.69	1974.93	1969.99	2003.2	2235.46	2790.52	2630.27	2780.15	2607.43	2625.88	2640.07
1088	mrpl54.S	1939.8	349.122	347.624	312.651	357.43	299.322	259.415	2595.23	350.198	319.354	284.55	346.533	268.655	222.69
1089	tjp3.S	1583	371.337	358.253	450.841	428.093	403.105	625.131	2163.8	450.373	433.816	563.821	531.515	496.268	809.121
1090	plin3.S	305.667	332.255	347.609	266.563	257.48	272.212	305.761	257.868	449.481	473.943	357.863	342.968	370.369	406.288
1091	ubxn6.S	1886.04	278.835	265.536	297.047	323.895	279.911	265.795	na	na	na	na	na	na	na
1092	chaf1a.S	85.5776	39.4611	36.3815	40.1353	38.6295	36.0397	38.3439	45.2782	18.5691	23.1025	18.4222	19.7308	23.567	20.9369
1093	dnaja1.S	596.142	110.3	112.074	124.994	139.128	112.95	109.103	752.854	68.0452	70.7413	86.2079	104.239	68.8843	61.5902
1094	ikbkap.S	4768.61	873.996	834.418	884.814	865.299	841.994	885.261	6563.98	1041.94	988.92	1074.44	1043.41	1010.66	1045.14
1095	fnta.L	4188.44	972.916	947.636	934.633	943.647	927.739	905.991	5357.66	861.902	803.648	814.016	746.452	745.756	708.71
1096	ap1m1.S	1746.66	451.492	421.755	398.751	428.473	409.536	455.128	2021.1	160.629	175.145	146.605	164.952	161.446	135.211
1097	atp5i.L	2047.75	1136.74	1205.09	1950.48	1798.75	2029.9	1590.47	1682.52	1400.62	1492.61	2593.8	2334.32	2663.06	2041.01
1098	gak.S	27247.1	4808.55	4496.74	5162.39	4646.93	4489.63	3991	38439.1	6704.34	6264.9	7212.07	6480.27	6253.88	5548.3
1099	sgta.S	40155.9	7078.17	7067.48	7258.52	7151.83	6732.86	6861.21	55951.3	9230.86	9147.38	9442.69	9360.51	8760.79	8846.55
1100	thop1.S	512.341	530.256	529.202	525.596	487.538	486.63	482.37	522.721	714.895	712.733	710.118	662.358	655.404	657.274
1101	gamt.S	648.976	384.151	395.855	446.601	521.408	487.938	612.934	360.676	445.883	472.546	551.321	640.78	605.233	772.784
1102	ndufs7.L	410.428	395.174	414.016	391.433	404.31	365.566	371.79	na	na	na	na	na	na	na
1103	cirbp.S	3263.23	2171.93	2410.7	2627.85	2076.78	2236.31	2403.54	1063	2308.69	2683.67	3047.4	2182.61	2464.78	2716.72
1104	atp5d.L	2620.11	1228.31	1164.37	1236.64	1187.92	1204.07	1290.14	1035.81	944.643	912.322	969.999	829.776	958.527	961.237
1105	gpx4.S	276.239	230.342	194.384	209.448	249.779	223.124	183.023	na	na	na	na	na	na	na
1106	Xelaev18009781m	1542.78	279.756	294.483	252.917	298.952	325.991	242.091	na	na	na	na	na	na	na
1107	sbno2.S	529.045	121.775	134.89	112.117	109.421	120.19	127.923	631.756	46.068	61.433	27.8381	34.3005	43.7995	67.9063
1108	wdr18.S	123.882	139.681	134.888	118.795	102.653	109.128	121.438	na	na	na	na	na	na	na
1109	ptbp1.S	223.503	73.193	68.8165	74.3919	76.1798	73.0187	70.2705	190.712	28.2438	28.3817	27.4456	37.0274	32.2142	36.2018
1110	ndufa7.S	240.237	112.79	112.46	95.6352	97.0585	90.6928	109.138	160.302	61.6105	70.8686	41.5665	25.4475	36.2004	45.19
1111	larp6-like.1.S	510.872	107.813	107.081	100.712	96.8564	107.338	111.378	644.776	69.4182	73.3997	66.0137	61.5216	75.2821	80.2501
1112	ranbp3.S	214.778	63.2672	61.092	67.5814	63.0027	53.1511	55.6324	214.114	7.25722	6.22458	13.4269	8.84603	8.60692	4.19058
1113	loc100495756.S	675.254	565.01	502.285	435.801	540.521	515.669	446.63	679.418	740.971	650.273	569.32	719.073	686.063	581.436
1114	sf3a2.L	88.7272	53.1476	53.0514	57.1378	51.0911	54.1435	54.7542	44.0544	62.3564	63.0824	69.8438	61.6961	63.7038	63.3645
1115	ap3d1.S	193.032	57.6017	55.0856	58.7841	57.5101	58.8942	66.484	187.463	10.1457	10.1234	5.29619	6.64082	8.80186	5.01179
1116	rab3a.L	164.669	168.872	174.72	163.469	167.95	166.217	163.752	228.183	237.489	245.998	229.985	236.05	233.911	230.497
1117	ifi30.S	5372.46	844.422	833.851	944.407	909.125	907.982	862.721	7395.34	1022.75	1001.12	1133.07	1062.88	1072.96	1003.94
1118	rab8a.S	82.2764	73.3168	79.4273	77.5132	82.8793	81.308	80.7162	na	na	na	na	na	na	na
1119	elavl1.S	184.59	85.154	97.8577	92.3426	86.5051	84.4482	91.0722	44.5251	77.085	93.6689	87.4869	76.9466	77.6722	88.3219
1120	safb.S	79.6466	45.0267	44.1423	41.3547	43.8938	40.0403	50.1421	7.96092	40.1724	39.8258	35.4194	33.6161	36.8985	30.4919
1121	ndufb6.S	1511.03	423.319	451.268	421.72	441.862	424.169	506.899	1465.23	17.9082	44.3149	64.3289	33.0231	54.814	17.4779
[truncated: 5,307 more rows]

## Sheet: Copy Number
Numerical ID	Gene Name	Stage VI Oocyte: Copy Number Average	45 Minutes Progesterone: Copy Number Average	Mature Oocyte: Copy Number Average	At Fertilization: Copy Number Average	Stage 1 Embyro: Copy Number Average	First Cleavage: Copy Number Average	Stage 2 Embyro: Copy Number Average	Stage VI Oocyte: Copy Number Stdev	45 Minutes Progesterone: Copy Number Stdev	Mature Oocyte: Copy Number Stdev	At Fertilization: Copy Number Stdev	Stage 1 Embyro: Copy Number Stdev	First Cleavage: Copy Number Stdev	Stage 2 Embyro: Copy Number Stdev
[truncated: 6,428 more rows]

[truncated: 2 more sheets: Raw Data, Repeatability]
