# Supplementary material for: Phosphorylation Dynamics Dominate the Regulated Proteome during Early Xenopus Development
Source: Sci Rep. 2017 Nov 15;7:15647. doi: 10.1038/s41598-017-15936-y (PMC5688136; doi:10.1038/s41598-017-15936-y)
Supplement: Supplementary file 5 — Dataset S4 [file 41598_2017_15936_MOESM5_ESM.xlsx]

## Sheet: Overview
Based on the normalized protein levels, a heat map was generated. Heat map is organized based on the Matlab euclidean algorithm. Individual clusters (right side) were extracted and Metacore ontology analysis was performed on them. Each tab in this file corresponds to an extracted cluster.

## Sheet: A
Gene Name
hdac2.L	hdac2.S							Function						Process
tsc2.S
LOC100135367.L	LOC100488770.L
ubxn10.L
Xelaev18037653m
Xelaev18045764m
ovch1.L
tp53i3.S
Xelaev18030714m
ddx56.L	ddx56.S
42sp50.L
caprin2.L
patl2.L
kpna7.L
cpeb1.S
lmo7.S

## Sheet: B
Gene Name
med12.L										Function							Process
prkca.S	prkca.L	prkcb.S	prkcb.L
slc7a6os.L
pmpca.S
fmr1.L
cdca3.L
mkrn2.L
rdd1.L
grn.S
acox1.S
spg21.S
npm2.S
chchd1.L
atox1.S
Xetrov90020839m.L
mrps21.S	mrps21.L
hnrnpk.S
ocln.L
ubap2.S
rad54l2.S	rad54l2.L
perp.S
mfsd11.S
kctd15.S	kctd15.L
loc100486342.S
gemin8.L	gemin8.S
cbr3.L	cbr1.L
cldn6.1.S
s100a11.S	s100a11.L
loc100145428.L
senp3.S	senp3.L
tyw1.L	tyw1.S
Xelaev18002669m
oat.1.L
Xelaev18028634m	h3f3b.L	h3f3b.S	Xelaev18047575m
c18orf32.L
acat1.L
grhpr.1.L
cdk1.L
LOC100489254.S	fmo5.L	fmo5.S	LOC100496770-like.L
ankfn1.L
thnsl2.L
vav2.L	vav2.S
ddx28.L
mbd3.S	mbd3.L
rpl9.S
coa5.S
rps6.S
acat1.S
ndufa7.S
rps29.S	rps29.L
gpt2.S
cnpy1.L
rbmx.L
cnpy1.S
luc7l.L	luc7l.S
siva1.S
mrps11.S
mlycd.S
tspo.L
dnajc9.L
isca1.L
nasp.S
pex11b.L
ddx42.L
Xelaev18000424m	Xelaev18038083m
Xelaev18025880m	Xelaev18015259m
memo1.L	memo1.S
mast2.S	mast2.L
Xelaev18036062m	Xelaev18024289m	Xelaev18022097m
baf-l.L
krt18.S
chtop.L	chtop.S
tubb3.L	tubb3.S
wdr6.L
fmr1.S
Xelaev18012591m
aarsd1.L
ugdh.S
ube3c.L	ube3c.S
prkag2.S	prkag2.L
trap1.S
itch.S	itch.L
taf1.L
calb2.S	calb2.L
smarcad1.L
bccip.S
adam10.L
faah.3.S	faah.3.L
cd59-like.L
macrod1-like.S
Xetrov90006957m.S
as3mt.1.L
ubap2.L
Xelaev18005364m	LOC100486222.L	casp7.L
Xelaev18036220m
ikbip.S
urod.S
rps15a.S	rps15a.L
phax.S
serpinh1.S	serpinh1.L
Xelaev18013331m
akr1c3.L
ivns1abp.L
tdrd1.L
Xelaev18011904m
srrm1.S
kiaa1143.S
diras3.S	diras2.L	diras2.S	diras1.L	diras1.S
slc25a4.S
ccdc138.L
col4a1.S
Xelaev18034326m
pdcd4.S
endou.L
rps13.L
rpl27a.L	rpl27a.S
spag5.L
LOC548369.L
serpinb1.L
Xelaev18022222m
ddx25.L
cmc1.L
mrps14.S
arse.L	arsd.L
c6orf120.L
sec63.L
ndufs6.L
lsg1.L
acaca-like.S	acaca.L	acacb.L
Xelaev18042936m
immp1l.L	immp1l.S
LOC734020.L
larp6-like.1.S
LOC100497889-like.L	ddr2.S	LOC100497889-like.S
atp1b1.S
dctn1.S
Xelaev18032090m
esrp1.L	esrp1.S
dtd2.L
ppp1ca.S
trip12.S	trip12.L
atpaf1.S
actr10.L
cnp.S
alg13.S	alg13.L
Xelaev18026593m
Xetrov90029048m.L	Xelaev18002915m
uchl5.S
acly.S
MGC75714.S	MGC75714.L
rps2.L
ptgfr.S
cog3.L
cftr.L	cftr.S
surf2.S
glg1.L
nomo3.S
zpy1.S
zfhx4.S
Xelaev18040826m	Xelaev18004112m
pygo2.L	pygo2.S
fam50a.S	fam50a.L
ncf1.S
LOC105945276.S	LOC105945276.L
upk1b.L
smn2.S
epcam.S
Xelaev18043807m
gbp1.L
dcxr.L
Xelaev18036221m
LOC100135349.L
sssca1.L
zp3.2.L
zpy1.L
zp3.S
slitrk5.L	slitrk5.S
Xelaev18030436m
zp2.L
zpax.L
spats2.L
LOC394444.L
zp4.L
LOC394444.S
gtf3a.L
zp4.S
sec16a.S
thumpd2.L

## Sheet: C
Gene Name
ttr.S	ttr.L								Function							Process
hsd11b1.L	hsd11b1.S
dnaja3.S
c9orf114.L
arhgef7.S	arhgef7.L
hmmr.L
Xetrov90002498m.L
LOC100494604.L
dgat2.S
lyg2.S
glb1.L
idh2.S
LOC101732409.L
sept6.L
mfsd12.L	mfsd12.S
c4a.L
xpo6.L	xpo6.S
dmgdh.L
serpina3m.L	serpina3.S	serpina3.L
gsta1.L	gsta1.S
bhmt.L
Xelaev18008343m	c9.L
safb.L
LOC100485054.L
med13.L	med13.S
gnpda1.S
LOC100491668.L
Xelaev18004584m	Xelaev18004586m
myh1-1-2.L	myh7.S	myh6.S	myh7.L	myh6.L
Xelaev18028976m	atpif1.S
eif4g2.S
muc5ac.L
LOC100488960.L
timm23.L	timm23.S
dnah2.L
pcbd1.L
birc5.1.S	birc5.1.L
psmd10.L
tstd1.S
dnajc5.S
cyfip2.L	cyfip2.S	cyfip1.L
tomm6.S
ccdc18.L
rad17.L
fbp2.S	fbp2.L
nek3.S
aifm2.L	aifm2.S
cryl1.S	cryl1.L
nle1.S
impa2.S
Xelaev18004917m
tmem184b.L	tmem184b.S
atg4a.S	atg4a.L
vtgb1.S
vtgb1.L
Xetrov90010843m.L
lrch4.L
ighx.L
purb.L	purb.S
vac14.L
txnrd3.S
agmat.S
nme9.L
Xelaev18000319m
aox1.L
Xelaev18014665m
atpif1.L
abi2.S	abi2.L
Xelaev18042706m
marcks.L
bckdk.L	bckdk.S
sh3bgrl2.S	sh3bgrl2.L
aptx.L
loc100493606.L
nucks1.L	nucks1.S
gatad2b.S	gatad2b.L	gatad2a.S
nup35.L

## Sheet: D
Gene Name
picalm.L	picalm.S								Function						Process
ndufa6.L
ddx21.S	ddx21.L
nckap1.S
Xelaev18001106m
st14.S	st14.L
unnamed.L	unnamed.S
garnl3.S	garnl3.L
scaf11.S	scaf11.L
r3hcc1l.L
hmga2.L	hmga2.S
tmem115.L	tmem115.S
kdm2a.S	kdm2a.L
pdcd2.S
zp4.2.L
LOC100486520.L
shoc2.S	shoc2.L
bet1.S	bet1.L
gnpnat1.L
gabpb1.L	gabpb1.S
bcl2l14.S
cdc7.L
nufip2.L
srpra.L
uvrag.L	uvrag.S
micall2.S
atg3.L
Xelaev18041662m
tbc1d23.L
gltscr2.L
pdpk1.S
myh15.L
clpb.L
mtx3.L
jagn1.L	jagn1.S

## Sheet: E
Gene Name
mettl15.S									Function							Process
mastl.L
ctsf.L
atp8b1.S
tpp2.S
faf2.S
Xelaev18017960m
cog3.S
nubp1.S
plxnb3.L
yars.S
pdcd2l.L
cystm1.S	cystm1.L
glrx3.S
lims1.L	lims1.S
sssca1.S
ell2.S
adprm.L
polr2f.L	polr2f.S
glcci1.L	glcci1.S
snrnp70.L
ergic1.L
mrps15.S	mrps15.L
psen1.S
tcof1.S
rasef.S
gcc2.S
cldn3.S	cldn6.1.L
rrm2.2.L
polr1d.2.L
gng12.L
gtf2a1l.L
ccnb5.L
chn1.L	chn1.S
stx16.S	stx16.L
ckm.S	ckm.L
MGC69088.L
unnamed.L
snrpa.S
otud6b.S
khk.S
lmna.L	lmnb1.L
sfxn2.L
dbf4b.L
cdc6.S	cdc6.L
rmnd5a.L	rmnd5a.S
hdgf.L	hdgf.S
sco1.L
fdx1.L
adar.L
LOC100036845.S
mesdc2.S
chchd7.L
ddx17.L
Xetrov90021715m.L
itfg1.S
slc30a6.S	slc30a6.L
pop5.L
fam207a.L
cyb5r4.S
rce1.S
dnajc17.L
sec61g.L	sec61g.S
entpd6.L
dph1.L
zfand2a.L	zfand2b.S	zfand2b.L
hk1.S
rnps1.L	rnps1.S
c17orf49.L	c17orf49.S
selo.L
LOC101731107.S
trnt1.S
tom1.S
fip1l1.L	fip1l1.S
emc7.L	emc7.S
cep162.L
fhod1.L
loc100132900.S
fam177a1.L
snapc5.L	snapc5.S
pafah1b2.L
dmap1.L
them6.L
atg4b.L	atg4b.S
stard10.S	stard10.L
txn2.S	txn2.L
vps26b.L	vps26a.L	vps26b.S
rexo2.L
rab11fip1.L	rab11fip1.S
dnaja3.L
usp4.S
eif1.S	eif1.L
ska3.L
ddhd1.L
myo10.2.S
dnajc11.S	dnajc11.L
smg7.S	smg7.L
Xelaev18041663m
Xelaev18024655m	Xelaev18021668m
setd7.L
topbp1.L
pddc1.L
dync1li2.S	dync1li2.L
pla2g4f.L
smc3.S	smc3.L
tnfaip8l3.S	tnfaip8l3.L
ctf1.L
loc100496220.L
mcoln2.L
mcur1.L
yif1b.L	yif1b.S
wdr11.L
dhrsx.L
wbscr16.L
prrc2a.L
sept8.S	sept11.L	sept8.L
ube2t.S
ppcdc.S
prcp.L
carkd.S
atp1a3.S
atp6v0a2.L
prrc1.L	prrc1.S
coa1.L
mterf4.L
c18orf32.S
Xelaev18013890m
ndc80.L	ndc80.S
creld2.L
a2m.L
b3gnt5.L	b3gnt5.S
adnp.L
hap1.L
Xelaev18004171m	Xelaev18004172m
dnajc21.L
sord.S
mtfp1.L
oxr1.S	oxr1.L
ankrd16.L
ahctf1.S
lcmt1.S
irak4.L
cul2.S
ube2b.L	ube2b.S
dhx8.S
fkbp14.L
letm2.L
cnot3.S
hnrnpa2b1.L
Xelaev18025105m
nxf1.S	nxf1.L
rpl12.L
sugp1.S	sugp1.L
psma5.S
Xelaev18026806m	Xelaev18029050m
nsun6.L
atp2a3.S
bbs2.S
mum1.L
mrps7.S
Xelaev18044711m	Xelaev18047182m
nup35.S
cactin.S	cactin.L
cdk5rap3.L
fancg.S
unc45b.L	unc45b.S
thyn1.L
trim25.L	trim25.S
tom1l2.S
gripap1.L	gripap1.S
fadd.L
gabpb2.S
fbxo27.L
tmem120b.S
casp10.L	casp10.S
ctsv.S	ctsv.L
rbks.L
nudt4.S
nupl2.L
mzt2b.L
Xelaev18003918m
LOC100127872.L
snapc4.L
fam120c.S	fam120a.S	fam120c.L
srsf5.L
cpsf4.L	cpsf4.S
vcpkmt.L
sarnp.S
supt6h.L
acbd6.S
elovl1.L
LOC494814.S	eppk1.L
jup.S
Xelaev18000200m
dmd.2.S
Xetrov90006350m.S
lingo3.S	lingo3.L

## Sheet: F
Gene Name
tpk1.L										Function						Process
rbpms.L	rbpms2.S	rbpms2.L	rbpms.S
Xetrov90030519m.S	Xetrov90030519m.L
hebp1.L
dnaaf2.L
upk1a.S
bphl.L
vps28.L	vps28.S
ybx2.S
glmp.S
chtf18.L
slc25a24.S	slc25a24.L
rela.S	rela.L
Xelaev18029648m	fetub.L
cam.L
zcchc17.L
coa6.L
rps28p9.L	rps28p9.S
qrsl1.L
katnb1.S
xrcc4.L
faf2.L
ccs.L
gtf2e2.L
mi1.L
cldn3.L	cldn4.S	cldn4.L
gab1.S	gab1.L
ap3s2.S
LOC100490167.1.L
aagab.L
fam175b.L
cald1.S
brd7.L
auh.L	auh.S
stk4.L	stk3.S	stk4.S
hspe1.L
cisd3.L
hspe1.S
nenf.L
Xelaev18015197m
tsnare1.S
txndc17.S
ranbp3.S
chid1.L
fbxl4.L	fbxl4.S
wdr12.S
mta2.S
acss3.L
tp53rk.L
ephx3.S
eif4a2.L	eif4a1.S
or5b21.L
nprl3.L
eif4g3.S
herc1.L
mgrn1.S
poldip2.L
ttc9b.L	ttc9b.S
xpa.L
cdk8.L	cdk8.S
stk3.L
utrn-like.1.S	utrn-like.1.L
actn3.S
ppm1h.L
cdc20.L	cdc20.S
bdp1.L
Xelaev18017190m
galt.S
nfatc3.L	nfatc3.S
naga.S
ptpmt1.L
rnf138.S
loc100488386.L
Xelaev18024816m	Xelaev18024815m
rps8.S
krtcap2.L
Xelaev18000698m
picalm.1.S
ppp1r14b.S
krt17.L
42sp43.L
Xelaev18047021m	Xelaev18044483m	Xelaev18047022m
sec61b.L
zar1l.S	zar1l.L
zar1.L	LOC734032-like.L	LOC734032-like.S	zar1.S
ranbp1.L
cpeb1.L
gtf2f1.L
LOC549012.S
ube2o.S
akap1.S
akap1.L
lamtor1.L
cox16.L
crkl.S
loc100487104.S
thop1.L
Xelaev18045081m	hbg2.S	Xelaev18047455m	Xelaev18047454m
Xelaev18030437m	Xelaev18032646m	Xetrov90029525m.S	LOC100498489.S
fah.L
Xelaev18009011m
