# Supplementary material for: Phosphorylation Dynamics Dominate the Regulated Proteome during Early Xenopus Development
Source: Sci Rep. 2017 Nov 15;7:15647. doi: 10.1038/s41598-017-15936-y (PMC5688136; doi:10.1038/s41598-017-15936-y)
Supplement: Supplementary file 6 — Dataset S5 [file 41598_2017_15936_MOESM6_ESM.xlsx]

## Sheet: Overview
Based on the integrated sites and protein levels, a heat map was generated. Heat map is organized based on the Matlab euclidean algorithm. Individual clusters (right side) were extracted and Metacore ontology analysis was performed on them. Each tab in this file corresponds to an extracted cluster.

## Sheet: pA
Gene Name
eif2s2							Function								Process
acbd3
rps6
srp72
fxr1
Xetrov90007272m
ube4b
oplah
ndrg4
ufd1l
txnl4a
dapl1
ano7
naca.2
atg12
syap1
napg
Xelaev18011978m'
krtcap2
cad
mon2
c8orf33
naca.2
Xelaev18046289m'
csnk1g1
dapl1
dicer1
dicer1
gtse1
tacc3
eef1d
fxr1
ncl
st13
LOC100490725
pex5
topors
eef1d
loc100495756
adss
gnrhr2/nmi
ibtk
bscl2
eif4e
Xelaev18046289m'
stmn1
ccne1
myof
gsta4
sorbs2
srrm2
tecpr2
lig1
xirp1
top2a
gpr171
rab32
eif3a
tom1
ube2o
cnot1
lrp1b
chmp4c
ado
ocrl
bub1
pcm1
col4a3bp
cc2d1a
aak1
tjp2
loc100495756
ndrg4
cops3
ybx2
ube2o
rps3
stmn1
anln-like.1
prrc2c
LOC100490725
zyx
slc9a3r1
naca.2
ascc2
zswim1
stmn1
riok3
xrcc1
mdc1
ube2o
ube2o
plec
ppm
aup1
rab11fip5
nolc1
zc3h10
khsrp
loc100495756
tom1
epb41l2
marcks
ranbp1
ranbp1
Xelaev18028497m'
acap2
borcs5
heatr6
cdc6
efhc1
lta4h
pex14
lmnb1
eml4
id2
nolc1
tomm70a
LOC734032-like
Xelaev18046289m'
ppp6r1
arpp19
pa2g4
tbc1d5
Xelaev18014665m'
marcks
marcks
Xelaev18011978m'
cd2ap
ranbp1
melk
gpr157
lima1
kpna7
slc9a3r1
rpap3
kpna7
nol8
MGC76328
strap
rtn4
rtn4
med22
Xetrov90007272m
cad
flnb
eif4ebp2
cast
dst
map4
ubn2
rps3
ppp4r1
eif3a
larp4b
parp12
arhgef7
nup50
eif4g1
loc100495756
pan2
sptbn1
mtdh
clint1
nolc1
akirin1
Xelaev18046289m'
epb41l3
rpap3
arpp19
LOC100495965-like
c18orf32
marcks
pcm1
loc100495756
map4
lmnb3
gorasp1
plk3
kiaa0101
loc100127794
nolc1
pfkfb3
tet3
incenp
loc100158305
lmnb3
pcm1
nolc1
armc9
rpap1
eif2d
papola
mki67
kif15
specc1
rrm2.1
rpap3
aqp4
nolc1
dennd4c
cfl1
specc1
nsfl1c
nolc1
kcnk7
wdhd1
rps6ka1
mtus1
baz1a
eif4g1
rps6ka1
pxn
snd1
itpr1
st13
loc100495756
papolg
snx17
LOC100495965-like
map4
map4
apaf1
LOC100497310-like
cetn4
tpd52l2
eif5
rab18
stau2
ensa
eif5
map4
cdc6
epb41l2
pex16
dgat1
baz1a
cct2
stt3b
eef1d
mkrn3
Xelaev18004814m'
mtus1
mapre1
pkmyt1
cdca2-like
eml4
rrm2.2
kif13b
pof1b
rif1
tacc3
aim1
vrk1
cul9
bag6
LOC100494497
Xelaev18032436m'
tsc22d1
map7d3
atxn2
LOC100495965-like
znf569
dnmbp
ubap1
scfd1
Xetrov90006328m
ybx2
ybx2
Xelaev18016102m'
Xelaev18004814m'
ankrd24
map2k1
ugdh
tbc1d10a
dopey2
tbccd1
lima1
araf
lypla2
marcks
LOC100487810
ncbp1
cdc6
ddx46
tbc1d23
manbal
tsc1
naa10
terf2ip
smp
ica1
Xelaev18035805m'
rps6ka1
golga4
rps6ka1
phactr4
rfc1
exd2
rrbp1
csrnp1
fam21a
rptor
pkmyt1
hirip3
krt18
chrm2
thoc2
mcm2
rbmx2
brd4
gas2l2
suco
gemin7
lima1
dhx29
lima1
kiaa0101
eml4
ddx43
ube2o
nup155
ddx25
A2I7N0
dusp12
Xelaev18037898m'
ubap1
tpr
dap
Xelaev18001540m'
Xetrov90014074m
trim25
pcm1
fbxo5
ube2o
stt3b
ktn1
bccip
gpn1
Xelaev18016933m'
ncl
eif3g
ncl
map4
Xelaev18030351m'
acly
srpra
Xelaev18016933m'
cdca3
Xelaev18004814m'
rps6ka1
mki67
cdc6
ncl
LOC100490725
pfkm
kmt2e
lig1
med19
LOC101731603
ate1
map4
cbs
Xetrov90006233m
Xelaev18017418m'
Xelaev18042953m'
Xelaev18047838m'
Xelaev18019056m'
ubap2
ccdc93
tdrd1
grip1
LOC100488116
dnajc2
Xetrov90007701m
Xelaev18028874m'
pof1b
pacs1
arhgef12
plekha5
slco5a1
pdlim5
lig1
lig1
chd6

## Sheet: pB
Gene Name
mtbp
necap2							Function							Process
nasp
Xelaev18046311m
ufd1l
ptpn23
nelfe
cam
smcr8
Xelaev18012824m
atxn7
tctex1d1
oxr1
Xelaev18043568m
mark2
rps17
ubap2
svil
uba1
sssca1
creb3l1
sytl2
wbp11
pdcd4
rif1
prkab1
sall4
hspe1
eif4enif1
abi2
aqr
rif1
dync1li1
mylk3
mtdh
LOC100492545-like
nusap1
casp8ap2
stip1
Xelaev18033641m
mttp.1
gbf1
Xelaev18042829m
nit1
cdk1
usp31
atp2b1
fam13a
zar1
myo6
Xelaev18000239m
lig1
mapk12
Xelaev18012108m
lmo7
plekhg4
xirp2
foxk2
ctr9
mphosph10
camk2g
ercc6l
ubxn1
limch1
lmf2
limch1
kif13b
ercc6l
LOC100494497
ccdc9
srrm2
map4
lig3
ostm1
Xelaev18035338m
carhsp1
pold3
gys1
ybx2
nelfa
slc4a1ap
arhgef18
mtfr1l
sptbn1
npm2
npm2
ppp2r5a
ppp2r5a
slc4a1ap
lig1
stil
limch1
zc3hc1
gys1
LOC734032-like
LOC734032-like
mast4
mast4
Xelaev18016380m
lmo7
pdcd4
pdcd4
ell2
lmo7
caprin2
lmo7
caprin2
mast4
cfap46
Xelaev18030436m
caprin2
Xelaev18020022m
svil
h1foo
Xetrov90010843m
LOC100036702
prkcd
itga1
cdv3
cdr2
scaf11
lztr1
habp4
dkc1
mtus1
syne1
srrm2
limch1
ndc1
c18orf25
LOC734032-like
lig1
dhtkd1
gys1
LOC734032-like
cirbp
ovch1
Xelaev18005061m
etfb
dchs1
Xelaev18004746m
Xetrov90000011m
atxn2
ssh3
Xelaev18035393m
nap1l4
srsf11-like
abcf1
p4ha1
Xelaev18030342m
hsp90ab1
pdcd4
huwe1
nup35
ei24
srrm2
h1foo
clip1
larp4b
Xelaev18015617m
pola2
eef1d
ovch1
ovch1
akt1s1

## Sheet: pC
Gene Name						Function							Process
Xetrov90010843m
marcks
slc25a3
cacna2d2
LOC100492755-like
clspn
LOC100485054
LOC100485054
znf706.2
clip1
clip1
prkcsh
clasp1
srrm2
trpv2
wdr11
dsp
Xelaev18033737m'
ccdc138
plin2
plin2
stambp
stard13
Xetrov90010843m
Xetrov90010843m
Xetrov90010843m
Xetrov90010843m
Xetrov90010843m
Xetrov90010843m
LOC100485054
LOC100485054
LOC100485054
tp53i11
ube2o
aifm1
urod
hmgb2
syk
aifm1
Xelaev18047676m'
zcchc11
lrpap1
vtgb1
kpna7
tacc3
vtgb1
izumo1r
eif3a
Xelaev18010999m'
vtgb1
znf638
polrmt
vtgb1
vtgb1
vtgb1

## Sheet: pD
Gene Name							Function						Process
pds5b
tpd52
wdr33
prpf40a
ect2
uckl1
map7d3
srsf5
fndc3a.2
fndc1
dkc1
LOC100158544
chaf1a
LOC100485054
dapl1
LOC100490271
tmem184b
ranbp2
mkrn3
ppp1r36
LOC100488281
srsf6
pkm
tesk2
Xelaev18004117m'
vtgb1
sgip1
ybx2
tbc1d10a
Xelaev18033284m'
limch1
caprin2
Xelaev18029552m'
nolc1
vtgb1
limch1
otud4-like.2
chaf1b
LOC100491788
Xelaev18010349m'
mcm4
habp4
pgls
top2a
Xelaev18016487m'
mdh1
gys1
siva1
ppp1r21
akap9
evi2b
Xelaev18026176m'
nasp
tpi1
osbpl11
dnajb14
ppp2r5b
plin2
vtgb1
cdv3
Xelaev18000212m'
cad
ppp1r2
Xetrov90010843m
cttn
sart3
lrrc7
faf2
diaph3
sh3gl1
Xelaev18016354m'
fmr1
prpf31
dnm1l
Xelaev18018006m'
PA
dync1li1
pold3
gys1
acat1
LOC100495486
eml4
gys1
lmo7
spast
pdha1
rps6
rps6
b4galt7
cad
Xelaev18017137m'
kank1
sos1
nedd1
hsp90b1
tpi1
cirbp
tuba4
rpl15
lbh
eif5b-like
osbp
LOC101733308
xrn2
arpp19
kif5b
ranbp2
zcchc11
Xetrov90003294m
eml4
tmpo
golga7b
chd4
snrpd2
cdk12
hirip3
anks1b
pikfyve
ctr9
hirip3
aff4
LOC100485054
sept2
skiv2l
rad23b
hirip3
srrm2
Xetrov90010843m
LOC100494497
cd2ap
tjp1
cnbp
LOC100494497
Xetrov90010843m
fryl
ncoa5
tpi1
pdia6
eif4g1
srebf1
hadha
dbnl
Xelaev18035577m'
sart3
serpina6
hirip3
larp4b
rps6ka3
loc100495756
pdcd4
atpif1
taldo1
pikfyve
dhx38
srrm2
Xelaev18011601m'
mapkap1
tjp1
hsdl2
mgam
rpl37
LOC101733096
cd151
LOC100497254-like
nphp4
top2a
wdr60
dock5
vtgb1
ints6
phactr4
gatad2a
orc1
nf1
tmem263
prkacb
mtor
tktl2
LOC100493071
Xelaev18000376m'
ak2
rpl37
cox6a1
pin1
cdv3
arpp19
rpl17
atpif1
LOC100485117
LOC100488858
rps3
ak2
pgm1
habp4
Xetrov90010843m
Xelaev18035479m'
Xelaev18035479m'
dnajc11
Xetrov90010843m
Xetrov90010843m
Xetrov90010843m
tsc2
sympk
mrps15
trappc10
olfml2a
vtgb1
rgs3
upk3a
vtgb1
adgra3
aup1
xrn2
pdcd4
fam134c
pdcd4
Xelaev18042233m'
gpkow

## Sheet: pE
Gene Name						Function							Process
melk
map4
ercc6l
map4
map4
map4
dbnl
mcm4
Xelaev18030507
kdm6b
kif3a
prkra
loc645177
tdrd7
kiaa0101
kiaa0101
Xelaev18046384m
tnrc6b
eif3a
habp4
gpt2
dlgap5
cfdp1
tle1
nolc1
tacc3
tacc3
cdca3
stk31
tsc1
map4
plk1
map4
sall4
rnaseh2a
lpp
dlgap5
map4
lpp
gtf2f1
raph1
tsc2
kiaa1715
gpt2
zyx
g3bp2
pabpn1l
atxn2
nolc1
nup133
ncl
map4
eif3a
msh6
g3bp2
huwe1
mcm4
ubap2
Xelaev18015259m
gtse1
nup133
agfg1
adgrg2
carhsp1
tjp1
ranbp2
lsm14b
siva1
lsm14b
siva1

## Sheet: pF
Gene Name
tigf2
Xelaev18016499m							Function						Process
gtaad2a
efi4enif1
dmn1l
mdad
Xelaev18016380m
fma107b
lom7
ranseh2b
plor3d
prrc2c
gtaad2a
npu153
sce24a
mde26
knpa4
ktana1
pfpia1
dypsl2
nacph
cdcc50
ootf
ppaolg
ploa2
acrn1
ecrc6l
ami1
ifr2bpl
rba11fip5
acrn1
dnyc1li1
crahsp1
efi4g1
wrd70
apmd1
wpif2
mmu1
dsup23
pbapc1l
cepb1
efi4enif1
mtetl22
Xelaev18037102m
axtn2l
LCO101734605
gste1
achtf1
LCO496503
vgtb1
tro1b
gste1
gste1
whdd1
LCO100492545-like
lom7
orx1
nsap
nlc
ssrf4
ppp1r14b
mpa7d1
mciall2
cdh4
co1rf116
dani2
mpa7d3
vsah1
LCO100145255
vgtb1
efi4enif1
ppp1r37
srot1
rmnt
rmb25
Xelaev18010463m
stpbn1
sfsa2
ebp41l3
tink
nlefb
crahsp1
nmua1
aknrd35
csaz1
loc100490688
ucaa
gfcc2
srrm1
ssfwap
fxbo42
cdsc2
otud4-like.2
srrm2
naftc2ip
crans1
cnepe
bga3
anln-like.1.L
LCO100492545-like
rlp34
mly9
gtaa1
mprl16
lmich1
ploa2
muts1
gadp2
des.2
zymm3
hxd
scl30a2
zfn217
Xelaev18043073m
urhf1bp1l
rsp6kc1
ckd12
sul7
trp
lom7
gclci1
samrcd2
efi4enif1
rmb25
LCO734032-like
knpa4
cepb1
Xelaev18047366m
efi4enif1
Xelaev18000965m
efi4enif1
sivl
Xelaev18007711m
co1rf84
rlp34
unnamed
unb2
whdd1
ptal2
tfnrsf25
msat4
bacs3
ssrf2
mset
LCO100487319
rnabp2
hadc10
plad1
nrsp1
csap7
zp3.2
mnf2
rnabp2
sivl
sivl
mpa3k15
scyp2l
srrm1
srrm1
isw1
tpj3

## Sheet: pG
Gene Name								Function						Process
Xelaev18032444m
eif4
srsf6
med26
col4a2
ell2
rfx1
hmces
krt8
pou1f1
Xelaev18016380m
hdgfrp2
ap1g1
cobll1
rif1
nrbp1
ubxn7
lmo7
lmo7
aldh3b1
rpl3
il12rb2
nup188
Xelaev18007558m
Xelaev18027036m
srrm2
cdk12
trim28
enif1

## Sheet: pH
Gene Name
LOC100492545-like							Function							Process
Xelaev18028532m
mcmbp
gtse
mapre
taf9b
Xelaev18004076m
ahctf
eif4g
c1orf
map7d
scaf
tcof
ssfa
sf3b
pdlim
ssr
tsc
pola
ncaph
osbpl
pola
rnf
ranbp
srsf11-like
arsj
gpsm
eea
Xelaev18014519m
stag
dync1li
dync1li
tsc
nup
nup
ssfa
ranbp
glrx
pih1d
zbtb
arvcf
pcm
map
tacc
pou2f
stau
topbp
ppp4r3a
as3mt
zyx
gipc
krt
ranbp
krt
apbb
eef1b
dlgap
spast
dppa
rnaseh2a
mgea
ccdc
LOC733539
marcks
map7d
baz1a
map4k4-like
ung
Xelaev18026291m
pold
tpr
ankrd
kiaa
prrc2c
Xelaev18041964m
ubap
khsrp
hells
hells
rnaseh2b
ssh
LOC734032-like
polr3d
habp
dus3l
pola
svil
LOC100492545-like
atad
tdrkh
enah
LOC100492545-like
sytl
reps
ankle
gatad2a
rif
nolc
ranbp
ubap
ell
picalm
dync1li
upf3b
paf
dync1li
ahctf
mtus
zfp
ccdc
ankhd
tmpo
rpa
nup
lsm14a
ahctf
ahctf
map4k4-like
atxn
map
rad23b
haus
lig
Xelaev18016050m
nup
nup
eif4g
rrbp
tsc
mtus
kif2c
lpp
tsc
rab11fip
kif
rrm
elavl
znf
cul4b
edc
gkap
atad
usp
ranbp
rps6ka
map7d
rps6ka
rps6ka
cast
prim
ncaph
casp
kiaa
prrc2c
loc
xrcc
LOC100491128
tdrp
cdan
ppp2r3b
rad23b
cast
abi
mtus
map
rab11fip
prrc2c
LOC100494497
adrm
gtf2f
wdhd
ahctf
nup
mycbp
marcks
map7d
use
Xetrov90005081m
ndc
gatad2a
eif3a
svil
lpp
cstf
stk
nup
map
pdlim
cdca
tmem
tpr
ubn
armc
loc
smarcad
rbmx
pdlim
wdhd
ahctf
tdrd
espl
prkaa
atxn2l
tsc
syde
LOC100492545-like
LOC100492545-like
tom1l
map7d
pak
nap1l
Xelaev18004814m
eml
wdhd
chaf1b
gprin
stau
bola
wipf
zyx
mff
mff
zyx
unc45a
wdr
eml
ddi
sec16a
stam
ncl
ncl
tdrkh
chaf1a
mff
rab3ip
casp
casp
LOC100491589
dync1li
pold
eif4ebp
map
akap
pde5a
lasp
LOC100492545-like
patl
ncaph
pdcd
parp
hnrnpm
tdrkh
mtm
LOC100495318-like
chst
pcnt
map4k4-like
lrmp
zc3hc
heatr
cast
eef1g
pkmyt
clasp
lrrc16a
LOC100489197-like
LOC100494497
map
xrn
pcm
ube2o
smarca
rrm
sos
tacc
tacc
tjp
cdc
rrm
map
rif
ranbp
clip
ckap
eif3a
cnot
mtus
abi
hdlbp
ncl
LOC100491589
LOC100491589
LOC100496637
LOC101732754
Xelaev18031419m
xnf
gtse
smc
krt
krt
mcm
pdlim
sf3a
nolc
cdca
hnrnpm
map
map
spast
map4k4-like
enah
enah
dync1li
tacc

## Sheet: pI
Gene Name
mum1							Function							Process
mum1
stk39
wipf2
eif4enif1
adnp
Xetrov90028350m
hmmr
marcks
dlgap5
Xetrov90027439m
gtse1
dennd4c
mkl1
phactr2
mdc1
kbtbd8
efcab14
atg2b
