# Supplementary material for: Phosphorylation Dynamics Dominate the Regulated Proteome during Early Xenopus Development
Source: Sci Rep. 2017 Nov 15;7:15647. doi: 10.1038/s41598-017-15936-y (PMC5688136; doi:10.1038/s41598-017-15936-y)
Supplement: Supplementary file 7 — Dataset S6 [file 41598_2017_15936_MOESM7_ESM.xlsx]

## Sheet: Classification of clusters
Supplemental Table S6. Classification of phosphopeptide clusters
Temporal Pattern	Cluster ^
Decreased phosphorylation at TP2	2*, 3*, 4, 8, 12, 13, 17*, 18*, 21*, 22*
Decreased phosphorylation at TP3	5, 11, 16*
Decreased phosphorylation at TP4/TP5	7*, 20*
Increased phosphorylation at TP2	6, 9, 14, 19, 20*
Increased phosphorylation at TP3	7*
Increased phosphorylation at TP4/TP5	1, 2*, 3*, 10, 12*, 15, 16*, 17*, 18*, 21*, 22*
	* Complex temporal pattern
	^ Clusters refer to the groups in Figure S4
